# Supplementary material for: Augmented CO2 tolerance by expressing a single H+-pump enables microalgal valorization of industrial flue gas
Source: Nat Commun. 2021 Oct 18;12:6049. doi: 10.1038/s41467-021-26325-5 (PMC8523702; doi:10.1038/s41467-021-26325-5)
Supplement: Supplementary file 4 — Supplementary Data 1 [file 41467_2021_26325_MOESM4_ESM.xlsx]

## Sheet: Sheet1
Gene ID	Description	KO_ID	Average RPKM (High CO2)	Average RPKM (Ambient as a control)	Average RPKM (Low pH)	High CO2_1 rpkm	High CO2_2 rpkm	High CO2_3 rpkm	High CO2_4 rpkm	High CO2_5 rpkm	High CO2_6 rpkm	Ambient_1 rpkm	Ambient_2 rpkm	Ambient_3 rpkm	Ambient_4 rpkm	Ambient_5 rpkm	Ambient_6 rpkm	Low pH_1 rpkm	Low pH_2 rpkm	Low pH_3 rpkm	Low pH_4 rpkm	Low pH_5 rpkm	Low pH_6 rpkm	log2(Fold change) (High CO2 vs. Ambient)	p value (High CO2 vs. Ambient)	log2(Fold change) (Low pH vs. Ambient)	p value (Low pH vs. Ambient)
Cre01.g000017.t1.1			740.6	549.25	916.93	1598	969.9	456	314.5	818.6	286.6	469.8	1737.2	337.6	201.9	281.4	267.6	1413.3	2068.4	365.4	1069.3	212	373.2	0.32	0.186262	0.67	0.00559984
Cre01.g000050.t1.1	RWP-RK domain-containing protein		1.85	1.52	1.48	2.3	1.5	2	1.7	2	1.6	2.6	2	1.2	0.9	1.4	1	2	1.4	1.4	1.4	1.4	1.3	0.33	0.180548	0.04	0.858529
Cre01.g000100.t1.1			1.13	1.18	1.42	1.1	1.1	1.4	1	1.1	1.1	1.4	1.1	1.1	1.1	1.2	1.2	1.5	0.9	1.6	1.7	1.3	1.5	-0.06	0.820372	0.2	0.410352
Cre01.g000150.t1.2	zinc transporter 7 precursor	K14709	0.92	8.88	0.45	1.2	1.2	0.6	1.2	0.7	0.6	13.8	13.7	7.5	6.5	5.7	6.1	0.2	0.2	0.6	0.9	0.5	0.3	-3.3	8.8769e-35	-4.37	4.74196e-53
Cre01.g000200.t1.1			4.47	4.38	4.42	4.7	4.7	3.7	4.5	4.6	4.6	4.8	4.6	4.1	4.7	4.4	3.7	4.8	5.3	4	3.7	5.5	3.2	0.03	0.913774	0.01	0.974821
Cre01.g000250.t1.2	SNARE associated Golgi protein family		18.73	17.45	19.57	19.5	22	17.5	16.2	18.3	18.9	15.6	18.2	17.7	14.4	18.4	20.4	17.8	21.1	17.6	15.8	21.1	24	0.1	0.676231	0.13	0.57999
Cre01.g000300.t1.1	alpha/beta-Hydrolases superfamily protein	K13535	47.72	38.62	50.98	63.8	49	39.4	41.9	40.9	51.3	19.6	20	51.9	53.5	41.2	45.5	30.9	39	48.3	45.4	70.9	71.4	0.3	0.215927	0.44	0.0662151
Cre01.g000350.t1.1	FAD/NAD(P)-binding oxidoreductase		29.57	34.88	36.7	33.4	41.6	24.6	24	27	26.8	33.8	43.7	32.4	35.2	29	35.2	33.3	51.4	32	34.2	39.6	29.7	-0.2	0.408297	0.04	0.861937
Cre01.g000400.t1.2	xyloglucanase 113	K20784	7.62	5.52	5.6	5	6.6	11.1	7.3	8.8	6.9	7.4	7.5	5.4	4.3	4.4	4.1	5.6	5.4	6.5	4.7	6	5.4	0.41	0.0943172	0.02	0.94078
Cre01.g000450.t1.2	xyloglucanase 113	K20784	11.53	11.8	10.18	8.1	9.9	13.3	13.6	11.8	12.5	13.4	12.8	12.3	12.1	9.6	10.6	11.8	10.1	10.4	8.5	10.3	10	-0.01	0.96502	-0.18	0.465122
Cre01.g000500.t1.1	xyloglucanase 113	K20784	4.58	5.53	5.87	4.4	3.9	4.8	4.8	4.8	4.8	6.7	5.9	5.4	4.5	5.6	5.1	7.4	6.7	5	5.1	5.9	5.1	-0.27	0.275232	0.08	0.745364
Cre01.g000550.t1.2	xyloglucanase 113		0.25	0.08	0.17	0.4	0.3	0.2	0.2	0.2	0.2	0.1	0.1	0.1	0.1	0.1	0	0.4	0.2	0.1	0.1	0.1	0.1	1.74	6.93074e-08	1.19	0.000394558
Cre01.g000600.t1.2	WD-40 repeat family protein / notchless protein, putative	K14855	7.43	5.97	8.73	7.2	8.1	6.8	7	7	8.5	7.3	5.7	6.6	5.8	5.5	4.9	9.5	9.7	8.2	8.1	7.5	9.4	0.36	0.145435	0.54	0.0280589
Cre01.g000650.t1.1	Copper amine oxidase family protein	K00276	7.92	3.43	5.47	4.4	4.2	9.3	11.4	9	9.2	3.2	1.9	3.7	3.4	4.7	3.7	6.1	3.1	5.3	6	5.1	7.2	1.15	3.28636e-06	0.62	0.011083
Cre01.g000700.t1.1	RING/U-box superfamily protein		0.75	0.52	0.82	1.1	1.1	0.7	0.5	0.6	0.5	0.6	0.7	0.5	0.3	0.6	0.4	1.3	1	0.9	0.6	0.4	0.7	0.56	0.0326538	0.64	0.0150506
Cre01.g000750.t1.1	RING/U-box superfamily protein		3.05	3.7	4.25	4.4	3.6	2.4	2.6	2.4	2.9	2.1	3	4.2	5	3.6	4.3	3.1	5.5	3.6	4.6	5	3.7	-0.26	0.286655	0.18	0.453853
Cre01.g000800.t2.1			5.55	6.95	7.92	7.1	8.3	5	4.4	4.9	3.6	6.7	10.2	5.8	7.4	6.4	5.2	7.1	16.1	6.6	4.8	6.6	6.3	-0.32	0.189624	0.21	0.405332
Cre01.g000850.t1.2			103.35	82.85	87.62	138.7	137.8	79.6	78.5	88.8	96.7	79.7	93.9	77.7	78.3	80.6	86.9	93.5	105.5	86.2	75.2	78.9	86.4	0.35	0.141551	0.1	0.675354
Cre01.g000900.t1.2	Protein of unknown function (DUF1350)		26.35	46.37	42.25	19.5	20.2	29.8	27.6	30.2	30.8	40.5	39.5	49.6	48.3	41.4	58.9	39.5	34.4	39.5	44.4	48.7	47	-0.86	0.000425997	-0.16	0.495527
Cre01.g000950.t1.1	Major facilitator superfamily protein		0.78	0.72	0.6	0.8	1.2	0.4	0.9	0.6	0.8	0.5	0.9	0.7	0.9	0.6	0.7	0.6	1	0.2	0.5	0.7	0.6	0.15	0.55302	-0.15	0.572815
Cre01.g001000.t1.1			0.1	1.25	0.47	0.1	0	0.2	0.2	0	0.1	2	1.7	0.8	0.7	1	1.3	0.4	0.3	0.6	0.6	0.3	0.6	-3.56	1.55335e-32	-1.4	8.92133e-08
Cre01.g001100.t1.2			52.98	34.75	28.07	30.2	48.9	63.9	64.7	55.9	54.3	32.9	29.3	37.8	37.7	33.8	37	25.1	15.9	35.8	31.6	28.9	31.1	0.56	0.0196618	-0.32	0.18233
Cre01.g001150.t1.1			0.77	0.62	0.55	0.9	0.8	0.8	0.7	0.8	0.6	0.9	0.6	0.4	0.4	0.8	0.6	0.7	0.5	0.5	0.7	0.5	0.4	0.31	0.215705	-0.14	0.56507
Cre01.g001200.t1.1	Protein kinase superfamily protein with octicosapeptide/Phox/Bem1p domain		3.87	4.85	7.83	3.9	3.8	4.2	3.6	4.1	3.6	3.6	3.3	5.4	4	6.8	6	9	4.6	7.9	11	5.7	8.8	-0.32	0.188674	0.67	0.00548799
Cre01.g001250.t1.2			0.47	0.73	0.6	0.7	0.4	0.4	0.4	0.5	0.4	0.9	0.6	0.7	0.7	0.7	0.8	0.9	0.7	0.5	0.5	0.5	0.5	-0.65	0.0090527	-0.28	0.264938
Cre01.g001300.t1.1			0.42	0.25	0.53	0.8	0.5	0.3	0.4	0.3	0.2	0.2	0.2	0.3	0.2	0.3	0.3	0.4	0.7	0.4	0.6	0.6	0.5	0.85	0.000762237	1.14	6.41485e-06
Cre01.g001350.t1.2	ABC transporter family protein	K02471	1.17	0.72	1.42	1	1.4	1.2	1.3	1.2	0.9	0.7	0.9	0.7	0.7	0.6	0.7	1.1	1.6	1.5	1.1	2.1	1.1	0.6	0.019639	0.94	0.000280672
Cre01.g001400.t1.1	metalloendopeptidases;zinc ion binding	K13539	12.43	6.72	38.87	5.7	6	16.5	17.7	14.7	14	2.9	3.2	7.9	9	9	8.3	28.2	22.2	48.1	57	38.5	39.2	0.91	0.0001791	2.58	7.4751e-24
Cre01.g001450.t1.2			1.75	3.22	3	3.4	2.1	1.3	1.2	1.3	1.2	3.1	3.2	2.8	3.7	3.4	3.1	2.2	3.2	2.9	3.3	3.5	2.9	-0.87	0.000531652	-0.12	0.639341
Cre01.g001501.t1.1			0.67	0.47	0.98	1.2	0.9	0.4	0.4	0.6	0.5	0.6	0.5	0.4	0.4	0.4	0.5	0.9	2.4	0.6	0.4	1	0.6	0.52	0.04569	1.06	4.75458e-05
Cre01.g001550.t1.1	Translation initiation factor 3 protein	K02520	23.98	17.67	20.98	38.8	29.7	20.8	16.5	18.8	19.3	22.7	18.9	15.9	14.1	16	18.4	30.6	31.1	16.9	18.7	13	15.6	0.48	0.047067	0.23	0.338013
Cre01.g001600.t1.2	ARM repeat protein interacting with ABF2		4.62	6.3	6.45	4.7	4.7	4.5	4.7	5	4.1	4.9	5.1	6.7	6.5	7.4	7.2	5.7	6	7	6.5	6.6	6.9	-0.53	0.0313804	-0.02	0.932558
Cre01.g001650.t1.2	Ankyrin repeat family protein		0.53	0.58	0.68	0.7	1.2	0.3	0.4	0.4	0.2	0.5	0.9	0.7	0.5	0.3	0.6	0.7	1.1	0.6	0.5	0.6	0.6	-0.13	0.641817	0.28	0.310053
Cre01.g001657.t1.1		K19752	37.8	28.8	34.48	52.4	58.9	28	28	26.7	32.8	25.6	33.5	31	33.5	23.6	25.6	36.6	49	26.6	26.9	35.9	31.9	0.4	0.0975753	0.25	0.307181
Cre01.g001664.t1.1			7.48	4.38	3.63	5.2	5.3	7.5	9.3	10.5	7.1	7.2	5.9	3.1	3.8	3.4	2.9	5.5	2.5	4.2	4.5	2.1	3	0.74	0.00263189	-0.25	0.305388
Cre01.g001678.t2.1			7.77	9.13	10.18	5	5.5	9	7.2	9.7	10.2	7.8	7.2	8.9	9.1	10.7	11.1	8.8	8.5	9.4	11.2	11.5	11.7	-0.21	0.391291	0.19	0.437299
Cre01.g001700.t1.1	Protein kinase superfamily protein with octicosapeptide/Phox/Bem1p domain		5.42	11.28	9.15	7.2	4.5	5.4	5.7	5	4.7	6.6	5	13.4	12	15.4	15.3	5.3	3.8	11.3	16.4	7.4	10.7	-1.12	4.54274e-06	-0.32	0.183755
Cre01.g001750.t1.2	trigger factor type chaperone family protein		24.12	20.08	24.98	33.6	40.3	16.2	17.5	18.4	18.7	21.6	28.4	18.9	19.1	16.3	16.2	32	45	17.3	16.9	20.1	18.6	0.27	0.25655	0.37	0.123816
Cre01.g001800.t1.1	NIMA-related kinase 2	K08857	1.97	2.25	2.58	2.7	2.5	1.8	1.7	1.4	1.7	2.2	2.8	2.1	2	2.4	2	2.7	4.2	2.5	2.1	2.1	1.9	-0.17	0.492581	0.15	0.53161
Cre01.g001950.t1.2			8.68	6.25	6.78	8.6	8.6	9.4	10	7.5	8	8.7	6.7	5.8	5.5	5.4	5.4	7.9	7.3	6.7	7.1	6.3	5.4	0.43	0.0771999	0.12	0.619756
Cre01.g001983.t1.1			203.7	104.22	34	204.6	231.9	165.5	198.2	215.3	206.7	65	89.6	114.1	133.8	123	99.8	21	29.5	39.1	31.8	46.8	35.8	0.99	4.54869e-05	-1.59	1.35582e-10
Cre01.g002050.t1.1		K14395	32.83	8.22	5.57	38.8	41.6	26.8	27.5	30.5	31.8	5.2	5.5	8.8	9.8	9.1	10.9	3.8	3.8	5.6	6	7.4	6.8	2	1.40469e-15	-0.6	0.0141789
Cre01.g002100.t1.2			3.87	1.93	1.57	4.7	3.7	3.6	3.6	3.9	3.7	3.2	1.7	1.6	1.5	1.7	1.9	2.1	1.6	1.4	1.4	1.4	1.5	1.04	2.68858e-05	-0.22	0.365122
Cre01.g002150.t1.2			0.5	3.82	1.87	0.3	0.3	0.6	0.7	0.5	0.6	6.1	6.3	2.7	3	2.6	2.2	1.2	1.5	3.3	2.3	1.1	1.8	-2.82	3.78276e-25	-1	7.00247e-05
Cre01.g002200.t1.1	RNA polymerase Rpb6	K03014	20	13.47	17.02	30.3	32.3	15.3	12.5	14.3	15.3	14.2	17.4	14.2	12.2	11.5	11.3	15.9	25	17.9	12.1	17.6	13.6	0.52	0.031724	0.32	0.188338
Cre01.g002201.t1.2	las1-like family protein	K16912	0.22	0.15	0.28	0.5	0.3	0.1	0.2	0.1	0.1	0.3	0.3	0.2	0	0.1	0	0.1	0.7	0.3	0.2	0.2	0.2	0.49	0.118072	0.69	0.0271427
Cre01.g002203.t1.1			0.27	0.23	0.28	0.4	0.2	0.2	0.2	0.3	0.3	0.3	0.3	0.2	0.1	0.3	0.2	0.6	0.3	0.4	0.1	0.2	0.1	0.2	0.486924	0.29	0.310792
Cre01.g002227.t1.2			3.65	3.33	3.77	6	4.8	1.9	2.6	3.2	3.4	2.9	4.8	3.3	3	3.2	2.8	5.4	4.8	3.2	2.3	3.5	3.4	0.11	0.648221	0.18	0.464963
Cre01.g002234.t2.1			8.53	4.65	8.72	12.4	9.4	7.1	8.5	6.7	7.1	5.3	4.6	4.1	5.1	4.4	4.4	10.9	12.3	5.4	5.9	8.7	9.1	0.91	0.000231058	0.89	0.000327068
Cre01.g002250.t1.2	Acyl-CoA N-acyltransferases (NAT) superfamily protein		10.25	12.05	11.73	12.6	11.4	10.1	8.2	10.9	8.3	17.6	15.3	10.1	9.2	10.2	9.9	21.1	14.9	9.7	10.1	6.1	8.5	-0.29	0.232051	-0.09	0.709925
Cre01.g002300.t1.2	Cyclophilin-like peptidyl-prolyl cis-trans isomerase family protein	K01802	1238.45	613.97	613.45	1168.8	1828.7	1135.6	1115.3	1051.4	1130.9	480.4	659.4	745.6	632.6	550.5	615.3	557	753.2	642.7	423.4	675.7	628.7	1.06	1.44876e-05	0.05	0.823644
Cre01.g002350.t1.1	NAD(P)-binding Rossmann-fold superfamily protein	K04532	3.15	3.82	3.78	2.5	2.6	3.5	3.8	3.4	3.1	4.2	4	3.8	4.4	3.4	3.1	3	5	4.4	3.3	4	3	-0.27	0.270968	-0.03	0.8972
Cre01.g002400.t1.1	triglyceride lipases;triglyceride lipases		2.17	2.03	2.13	3.1	4.1	1.2	1.3	1.6	1.7	2.1	3.1	2.2	1.9	1.3	1.6	1.8	4.7	1.1	1.6	2.7	0.9	0.11	0.663624	0.06	0.819417
Cre01.g002451.t1.1	C2 calcium/lipid-binding plant phosphoribosyltransferase family protein		0.33	0.5	0.13	0	0	0.8	0.4	0.4	0.4	1.1	0.5	0.2	0.2	0.4	0.6	0.2	0	0.2	0.2	0.1	0.1	-0.44	0.163542	-1.79	8.81908e-07
Cre01.g002500.t1.2			183.77	267.43	324.65	167.3	200.7	165.8	181.3	183.8	203.7	216.7	278.4	279.7	299.1	230.4	300.3	307.4	305.3	318.6	259.3	384.3	373	-0.59	0.0146662	0.24	0.314045
Cre01.g002550.t1.1	Protein kinase family protein		4.67	9.87	7.27	4.2	3.8	6.1	5.4	4.4	4.1	7.7	6.8	10.7	10.3	12.8	10.9	6	3.2	10.3	12.3	4.6	7.2	-1.07	1.3518e-05	-0.38	0.121886
Cre01.g002600.t1.2			0.57	0.25	0.35	0.9	0.8	0.5	0.5	0.4	0.3	0.2	0.2	0.3	0.3	0.3	0.2	0.5	0.2	0.5	0.3	0.4	0.2	1.17	4.89074e-05	0.42	0.164621
Cre01.g002650.t1.2			0	0.03	0	0	0	0	0	0	0	0.1	0	0	0.1	0	0	0	0	0	0	0	0	-2.64	0.000141818	-2.95	8.18754e-05
Cre01.g002700.t1.2			1.17	0.8	0.68	1.1	1.3	1.2	1.1	1.2	1.1	0.7	0.8	0.8	0.8	0.8	0.9	0.8	0.5	0.5	0.8	0.8	0.7	0.54	0.0332004	-0.26	0.305543
Cre01.g002750.t2.1			0.68	1.53	1.57	0.7	0.7	0.6	1	0.4	0.7	1	1.1	1.4	1.9	1.6	2.2	1.2	1.8	0.9	1.5	2.2	1.8	-1.13	1.80538e-05	0.01	0.983611
Cre01.g002787.t1.1	Glycosyl hydrolase family protein with chitinase insertion domain		0.05	0.12	0.03	0.1	0	0	0.1	0	0.1	0.3	0.1	0.1	0	0.1	0.1	0.1	0	0	0.1	0	0	-1.34	2.73472e-06	-1.51	2.37868e-07
Cre01.g002824.t1.1			0	0.08	0.03	0	0	0	0	0	0	0.1	0.1	0.1	0	0.1	0.1	0.1	0.1	0	0	0	0	-3.47	2.86022e-05	-1.02	0.0910402
Cre01.g002861.t1.1			1.2	4.15	1.38	1.2	1.2	1.4	1	1.2	1.2	3.4	4	4.9	4	4.4	4.2	1.4	1.3	1.2	1.4	1.6	1.4	-1.87	8.76421e-14	-1.6	1.39217e-10
Cre01.g002950.t1.1			4.68	3.72	7.25	6.5	6.1	4.1	3.9	3.9	3.6	3.3	4.3	4	4	2.9	3.8	7	8.7	6.6	6.9	6.9	7.4	0.39	0.116913	1.01	4.7752e-05
Cre01.g003000.t1.1			0.42	0.52	0.7	0.2	0.2	0.4	0.6	0.8	0.3	0.8	0.4	0.3	0.5	0.5	0.6	0.6	0.6	0.8	0.9	0.5	0.8	-0.3	0.282091	0.42	0.123211
Cre01.g003050.t1.2	subunit of exocyst complex 8	K06111	0.53	0.27	0.25	0.8	0.5	0.4	0.5	0.4	0.6	0.4	0.2	0.3	0.2	0.2	0.3	0.3	0.3	0.3	0.2	0.1	0.3	1.07	6.43241e-05	-0.1	0.721043
Cre01.g003100.t1.1	DNAJ heat shock N-terminal domain-containing protein		0.07	0.17	0.13	0.1	0.1	0	0.1	0.1	0	0.2	0.3	0.1	0.2	0.1	0.1	0.1	0.1	0.2	0.1	0.1	0.2	-0.87	0.0168253	-0.27	0.441549
Cre01.g003150.t1.2			4.58	2.2	2.43	5.6	6.1	3.5	4.2	4	4.1	3.3	2.7	1.9	2	1.8	1.5	2.9	3.8	1.8	1.2	2.9	2	0.98	7.81417e-05	0.08	0.747032
Cre01.g003200.t1.2	Oxidoreductase family protein	K00078	10.42	10.13	9.65	10.1	10.1	11.3	11	10	10	11.4	13.6	10.7	8	8.5	8.6	11.5	12	9.1	8.4	8.2	8.7	0.09	0.713135	-0.01	0.961415
Cre01.g003300.t1.2			1.12	0.8	2.08	2.5	3.1	0.2	0.4	0.2	0.3	0.1	0.1	1.3	1	1.2	1.1	3.4	5.4	0.1	0.5	1.2	1.9	0.53	0.0425035	1.41	7.05578e-08
Cre01.g003376.t1.1	DnaJ domain ;Myb-like DNA-binding domain	K09522	6.13	1.93	3.08	9.6	9	4.4	4.2	5.5	4.1	2.7	3.2	1.7	1.5	1.2	1.3	4.5	5.8	1.8	2.3	2.3	1.8	1.66	4.20997e-11	0.66	0.00747448
Cre01.g003450.t2.1			2.32	1.88	2.53	2.9	3.2	1.8	1.6	2.3	2.1	2.2	1.7	1.7	1.8	1.9	2	2.2	3.7	1.9	2.4	2.6	2.4	0.32	0.196235	0.45	0.0707672
Cre01.g003463.t1.1	MUTS homolog 2	K08735	3.55	4.65	5.8	6.4	5	2.2	2.3	2.4	3	5.6	5.8	4.9	4.4	3.3	3.9	6	8	4.6	4.6	6.1	5.5	-0.47	0.0538111	0.29	0.241876
Cre01.g003475.t1.1			0.63	3.7	2.08	0.7	0.5	0.6	0.6	0.7	0.7	1.7	2.7	5	4	4.2	4.6	1.4	1.8	1.7	2.3	2.8	2.5	-2.47	1.36892e-20	-0.79	0.00150217
Cre01.g003487.t1.1		K13106	2.02	2.07	2.7	1.8	2.4	2.2	1.8	1.7	2.2	2.1	2.1	2.3	2.1	1.8	2	1.8	3.5	3.4	2.8	2.9	1.8	-0.01	0.968618	0.33	0.180584
Cre01.g003500.t1.2	CLUB	K20307	0.62	0.42	0.55	1	0.9	0.4	0.4	0.5	0.5	0.4	0.3	0.5	0.4	0.4	0.5	0.5	0.7	0.4	0.5	0.7	0.5	0.53	0.0359545	0.39	0.123102
Cre01.g003508.t1.1			0.08	0.13	0.13	0	0	0.1	0.1	0.2	0.1	0.6	0	0	0	0.2	0	0.2	0	0.1	0.3	0.1	0.1	-0.59	0.196708	0.12	0.776616
Cre01.g003516.t1.1			1.98	4.57	4.78	1.7	2.4	2.2	1.9	2.2	1.5	7.2	5.4	3	2.4	5.1	4.3	7.8	4	4.9	5.8	2.5	3.7	-1.21	1.04153e-06	0.06	0.80601
Cre01.g003524.t1.1	calcium-dependent protein kinase 17	K13412	5.45	11.4	9.08	5.5	4.7	5.8	5.6	5.7	5.4	10	7.1	11.3	12.3	13.8	13.9	8.3	6	11.3	11.4	7.3	10.2	-1.04	2.01701e-05	-0.28	0.249568
Cre01.g003532.t1.1			1.07	1.42	1.85	1.2	1.4	1	0.8	1	1	1	1.2	1.6	1.7	1.5	1.5	1.6	2.5	1.9	1.8	1.6	1.7	-0.38	0.124622	0.35	0.160426
Cre01.g003541.t1.1			0.17	0.15	0.13	0.3	0.5	0	0.1	0.1	0	0.1	0.2	0.2	0.2	0.1	0.1	0.3	0.1	0.2	0.1	0.1	0	0.31	0.357794	0.1	0.784394
Cre01.g003550.t1.1	Rhodanese/Cell cycle control phosphatase superfamily protein		11.77	11.03	10.15	10.1	10.3	13.2	12.6	12.4	12	13.5	13.8	9.1	11.2	8.5	10.1	15.9	11.6	7.5	8.4	8.3	9.2	0.12	0.625354	-0.09	0.715286
Cre01.g003650.t2.1			8.17	7.27	6.95	9	7.4	8.7	9.3	8	6.6	6.8	5.6	6.8	6.9	9.7	7.8	6.4	5.9	7.4	8.1	7.5	6.4	0.17	0.476003	-0.08	0.737935
Cre01.g003700.t1.2			1.23	0.68	0.88	1.9	1.4	0.9	0.8	1.1	1.3	0.8	0.8	0.9	0.6	0.5	0.5	1.1	1.4	0.8	0.7	0.6	0.7	0.83	0.000939478	0.38	0.130504
Cre01.g003751.t1.1	gated outwardly-rectifying K+ channel		0.93	0.7	0.95	1.4	1	1	0.7	0.7	0.8	0.6	0.6	0.8	0.6	0.8	0.8	1.2	0.9	0.8	1.2	0.8	0.8	0.5	0.0438656	0.44	0.0737114
Cre01.g003800.t1.1	PAS domain-containing protein tyrosine kinase family protein		0.38	0.37	0.27	0.1	0.1	0.7	0.6	0.5	0.3	1	0.2	0.2	0.1	0.5	0.2	0.6	0	0.2	0.5	0.1	0.2	0.1	0.687838	-0.41	0.112319
Cre01.g003850.t1.1	cytochrome P450, family 704, subfamily A, polypeptide 1		30.08	31.2	15.07	36.3	31.5	33.7	26.6	27.5	24.9	38	34.3	31.9	23.9	30.9	28.2	23.5	18.5	12.4	13.3	9.7	13	-0.01	0.975551	-0.99	4.70547e-05
Cre01.g003950.t1.1			0.27	15.88	16.13	0.4	0.2	0.3	0.3	0.2	0.2	18.9	16.7	15.8	14.4	15.5	14	19.5	21.5	13.3	20.4	9.6	12.5	-5.88	5.28316e-85	-0.02	0.925542
Cre01.g004000.t1.2			10.65	15.42	17.78	6.9	7	12	13.2	13.7	11.1	11.7	11	17.9	16.2	18.6	17.1	12.1	14	17.9	23.4	21.3	18	-0.57	0.0199999	0.19	0.432773
Cre01.g004050.t1.2			0.38	0.87	0.6	0.8	0.5	0.2	0.4	0.3	0.1	1.1	1.4	0.6	0.8	0.7	0.6	1.1	0.5	1	0.1	0.5	0.4	-1.05	0.000423416	-0.5	0.0856961
Cre01.g004124.t2.1			1.28	3.35	0.87	1.6	1.2	1.3	1.2	1.3	1.1	2.7	2.2	3.8	3.5	3.8	4.1	1.2	1.1	0.6	0.9	0.7	0.7	-1.46	4.00402e-09	-1.99	2.99639e-15
Cre01.g004157.t1.2			7.28	4.18	8.45	7.9	8.3	7.5	6.5	7.1	6.4	3.3	3.7	4	4.3	5.3	4.5	11.2	8.3	6.4	9	7.5	8.3	0.81	0.000891506	1.07	1.21109e-05
Cre01.g004200.t1.2			1.95	3.05	3.47	1.4	1.9	2.5	1.8	2	2.1	2.3	2.4	3.7	3.1	3.3	3.5	2.3	2.6	4.1	4	4.1	3.7	-0.62	0.0112943	0.16	0.514788
Cre01.g004250.t1.2		K10420	22.75	50.08	42.42	17.7	16.8	26.1	29.7	20.8	25.4	39.7	43	54	60.5	52.9	50.4	30.8	23.3	62.6	58.1	34.1	45.6	-1.19	1.36278e-06	-0.27	0.271304
Cre01.g004300.t1.2	glutamine-dependent asparagine synthase 1	K01953	202	80.18	92.63	190.9	196.3	194.9	207.1	229.6	193.2	67	76.8	81.6	85.8	96	73.9	89	116.5	86.5	88.2	91.4	84.2	1.35	3.53584e-08	0.23	0.333599
Cre01.g004350.t1.2	Endosomal targeting BRO1-like domain-containing protein	K12200	24.95	10.67	14.03	29.7	30.6	21.9	20.9	22.7	23.9	6.1	7	11.3	12.9	12.7	14	11.9	11.7	13.6	15.5	14.7	16.8	1.23	5.52348e-07	0.37	0.1316
Cre01.g004400.t1.2			2.17	18.83	10.77	0.5	0.9	2.1	3.3	3.2	3	25.5	19.1	18.2	16.3	16.5	17.4	8.4	3.9	15.5	11.2	11.4	14.2	-3.07	1.04317e-30	-0.75	0.00214365
Cre01.g004450.t1.2			61.87	50.1	56.9	67.6	89.8	47.2	54.4	56.1	56.1	41.4	70	52.3	51.9	40.7	44.3	52.9	95.5	39.5	32.1	69.3	52.1	0.34	0.155397	0.14	0.553906
Cre01.g004500.t1.2	isopropyl malate isomerase large subunit 1	K01703	141.98	79.82	104.75	154.5	197.8	138.6	108.2	119.4	133.4	63.9	83.1	88.7	86.4	77.6	79.2	85.4	145.2	94.1	75.7	126	102.1	0.77	0.00141728	0.38	0.117529
Cre01.g004550.t1.2			2.25	6.52	5.1	1.8	1.7	2.7	2.5	2.6	2.2	4.2	4.8	7.8	8.9	6.3	7.1	3.2	2.8	6.8	6.8	6.1	4.9	-1.5	1.59463e-09	-0.31	0.202557
Cre01.g004600.t1.1	RWP-RK domain-containing protein		8.48	3.45	6.27	8.2	8.2	9.2	8.8	9.2	7.3	2.9	2.3	3.5	3.4	5	3.6	5.6	5.2	5.8	7.8	7.1	6.1	1.32	6.93382e-08	0.86	0.00041366
Cre01.g004651.t1.1			5.6	19.02	11.12	4.1	4.5	6	6	6	7	18.4	19.9	19.2	14.9	20.9	20.8	7.8	6.8	17.5	14.6	8.3	11.7	-1.79	9.40533e-13	-0.75	0.00215088
Cre01.g004700.t1.2			15.97	7.82	9.83	15.1	17.1	14.3	14.6	15.5	19.2	8.8	10.2	7.5	7.4	5.6	7.4	12.3	14.2	7.6	6.4	10.7	7.8	1.07	1.50614e-05	0.32	0.199836
Cre01.g004750.t2.1			6.25	2.03	6.7	6.8	3.6	6.1	8.9	6	6.1	0.6	0.5	2.1	2	3.3	3.7	4.9	6.2	6.5	8.1	7.8	6.7	1.51	1.61116e-09	1.63	9.17243e-11
Cre01.g004800.t1.2			67.67	36.68	79.33	69.7	72.1	78.2	65.6	65.2	55.2	29.8	31.4	46.4	30.9	43.4	38.2	93.2	101.7	80.2	77	58.7	65.2	0.93	0.000129684	1.17	1.57186e-06
Cre01.g004850.t1.1			1.15	0.88	1.32	1.7	1.1	1.4	0.8	1	0.9	1	0.7	1	0.8	0.9	0.9	1.2	1.7	1.1	1.6	1.3	1	0.38	0.130895	0.56	0.0252682
Cre01.g004900.t1.2			236.08	40.42	134.92	121.3	187.6	243.2	291.3	301.6	271.5	17.5	26.1	48.7	53.6	48.8	47.8	111.9	124.6	106.4	114.4	205.3	146.9	2.51	6.56747e-23	1.72	4.15665e-12
Cre01.g004950.t1.1			57.02	31.95	59.57	38.7	43.9	63.8	55.7	67	73	31.2	27.6	31.5	30.5	33.6	37.3	52.1	50	57.1	54.7	72.2	71.3	0.86	0.000404218	0.92	0.00015681
Cre01.g005001.t1.1			30.65	16.25	30	43.5	33.9	28	26.6	26	25.9	20.1	19.9	15.8	14.4	13.1	14.2	33.1	37.6	27.5	26.5	27.5	27.8	0.85	0.000472859	0.85	0.000496248
Cre01.g005050.t1.1		K06816	147.12	98.13	94.32	111.8	132	164.8	164.7	153.9	155.5	116.9	129.7	81.6	84.5	90.3	85.8	108.9	100.3	106.4	98.7	72.2	79.4	0.63	0.00898913	0.02	0.936209
Cre01.g005100.t1.1			5.83	6.68	6.23	4.2	4.1	7.4	7	6.4	5.9	5.3	6.3	8.1	6.7	6.2	7.5	5.3	5.6	6.8	5.6	7.1	7	-0.17	0.488799	-0.14	0.580653
Cre01.g005150.t1.1	alanine:glyoxylate aminotransferase	K00830	84.58	160.6	160.13	60.4	71.1	96.8	103.5	85.5	90.2	173	162.1	172.5	161.6	142.1	152.3	167.1	137.8	170	182	145.6	158.3	-0.97	6.83211e-05	-0.01	0.968567
Cre01.g005200.t1.1	alpha/beta-Hydrolases superfamily protein		3.93	2.83	2.95	3.9	3.2	3.6	5.4	4.1	3.4	2.8	2.6	2.7	2.7	3.5	2.7	3.5	3.5	2.1	2.5	3.6	2.5	0.49	0.0455471	0.07	0.766699
Cre01.g005300.t1.2			0	0.03	0.07	0	0	0	0	0	0	0	0	0	0	0	0.2	0.1	0	0	0.1	0.1	0.1	-1.79	0.0191158	0.66	0.238819
Cre01.g005400.t1.1	NAD(P)-binding Rossmann-fold superfamily protein		0.2	1.05	0.75	0.1	0.1	0.3	0.4	0.2	0.1	0.9	0.7	1	1	1	1.7	0.5	0.5	0.8	0.7	0.9	1.1	-2.54	3.45117e-15	-0.45	0.108981
Cre01.g005450.t1.2	Phosphatidylinositol-4-phosphate 5-kinase family protein	K19755	12.67	28.67	34.97	15.8	17.9	11.2	10.9	10.4	9.8	20.4	33.7	27.6	33.1	24.9	32.3	21.1	62.8	27.5	28	41.5	28.9	-1.15	2.79661e-06	0.24	0.331876
Cre01.g005500.t1.2			1.18	1.35	1.95	1.3	1.6	1.3	1	1	0.9	1.8	1.5	1.2	0.9	1.6	1.1	2.8	2.4	2.1	1.7	1.4	1.3	-0.26	0.294366	0.52	0.0383175
Cre01.g005534.t1.2			3.68	7.38	5.08	2.6	2.1	3.3	5.5	3.9	4.7	6.8	9.9	6.9	8.7	5.7	6.3	4	3.7	5.8	5	6.8	5.2	-0.98	9.94017e-05	-0.5	0.0470091
Cre01.g005543.t1.1			0.02	0.17	0.15	0	0	0	0	0.1	0	0.1	0.5	0.1	0	0.2	0.1	0	0.2	0.2	0	0.3	0.2	-2.78	0.000289185	-0.03	0.952749
Cre01.g005550.t1.2	ADP-ribosylation factor family protein	K07943	5.57	6.32	7.22	7.9	6.2	4.7	4.3	5.6	4.7	5.9	7.2	6.4	5.8	6.4	6.2	7.2	9.7	5.9	4.8	8.4	7.3	-0.19	0.435528	0.2	0.427588
Cre01.g005600.t1.1			1.55	1.47	1.43	1.7	2	1.5	1.2	1.7	1.2	2.5	1.6	1.5	0.6	1.2	1.4	2.2	1.6	1.2	1.2	1.3	1.1	0.16	0.52202	-0.04	0.884526
Cre01.g005651.t1.1			0.67	0.13	0.13	0.7	0.4	0.5	0.8	0.8	0.8	0.1	0.1	0.1	0.2	0.2	0.1	0.2	0.1	0	0.1	0.2	0.2	2.37	1.40069e-14	0.02	0.945519
Cre01.g005701.t1.2			9.75	4.22	15.93	5.4	7.6	13.6	11.4	10.3	10.2	4.4	4.5	4.6	3.5	4.8	3.5	19.4	19.3	15.7	13.1	13	15.1	1.24	5.29484e-07	1.97	5.53284e-15
Cre01.g005750.t1.1			0.05	0.07	0.2	0.1	0	0.1	0	0.1	0	0.1	0	0.1	0.2	0	0	0.2	0.1	0.2	0.2	0.3	0.2	-0.53	0.278229	1.41	0.000423594
Cre01.g005813.t1.2			3.8	6	6.02	4.5	4.2	3.1	4.3	4.2	2.5	4.3	5.6	5.2	7.3	7.3	6.3	4.9	7.7	4.9	5.8	7.2	5.6	-0.68	0.00587391	-0.01	0.976321
Cre01.g005850.t1.2		K00798	37.07	30.45	31.93	23.8	30.1	38.2	38	44.9	47.4	26.8	27.1	29.4	36.7	27.8	34.9	28.9	31.4	35.4	25.4	38	32.5	0.3	0.20977	0.09	0.713345
Cre01.g005900.t1.1	SKP1/ASK-interacting protein 16	K10290	12.1	8.33	6.8	15.1	13.5	10.7	10.2	11.4	11.7	6.9	7.3	9.7	9.2	7.7	9.2	6.6	7	5.8	5.9	7.6	7.9	0.48	0.0502546	-0.33	0.174068
Cre01.g005950.t1.2	FAD/NAD(P)-binding oxidoreductase		23.17	24.17	14.02	24.4	25.1	21.6	20.9	23.9	23.1	18.9	24.4	25.6	26.2	24.4	25.5	11	12.3	14	14.1	16.7	16	-0.05	0.844166	-0.72	0.00312206
Cre01.g006000.t1.1			1.38	1.42	1.32	0.8	0.9	2	1.3	1.8	1.5	2.3	1	1.2	0.8	1.6	1.6	1.7	0.6	2	1.9	0.6	1.1	-0.07	0.768211	-0.2	0.413597
Cre01.g006050.t1.1			8.83	7.18	8.37	12.4	9.8	7.3	9.6	6.6	7.3	5.7	6.7	7.7	9	6.7	7.3	7.4	9.6	7.4	7.9	10.1	7.8	0.28	0.253419	0.23	0.341811
Cre01.g006100.t1.2			7.13	5.82	8	5.1	8.6	5.7	6.2	8.7	8.5	6.6	9.2	4.6	5.6	4.3	4.6	9	13.1	4.1	3.4	10.6	7.8	0.29	0.243811	0.46	0.0633662
Cre01.g006150.t1.1	Translation elongation factor EFG/EF2 protein	K02837	10.65	10.13	14.83	14.2	13.8	8.4	8.2	8.6	10.7	9.3	12.4	9.4	9.7	9.9	10.1	14.8	21.8	11.1	13.4	12.9	15	0.07	0.785768	0.53	0.0301843
Cre01.g006402.t1.1			0.4	0.47	0.35	0.1	0.1	0.4	0.6	0.5	0.7	0.9	0.1	0.3	0.3	0.7	0.5	0.3	0.1	0.4	0.5	0.3	0.5	-0.13	0.618285	-0.34	0.217474
Cre01.g006500.t1.1			0	0	0	0	0	0	0	0	0	0	0	0	0	0	0	0	0	0	0	0	0	-0.5	0.620018	-1.06	0.337771
Cre01.g006550.t1.1			0	0	0	0	0	0	0	0	0	0	0	0	0	0	0	0	0	0	0	0	0	0	1	0	1
Cre01.g006800.t1.1	UDP-Glycosyltransferase superfamily protein	K03857	4.72	4.52	4.98	6.3	4.9	4.7	4.8	4.5	3.1	3.8	4.4	4.4	5.9	4.1	4.5	6.1	6.2	4.1	5.2	3.9	4.4	0.11	0.65332	0.18	0.461751
Cre01.g006850.t1.2			9.53	10.78	12.95	6.8	9.1	10	10.3	12	9	11.8	15.4	9.6	9.8	9.1	9	14	13.4	13.1	11.3	14.1	11.8	-0.18	0.44857	0.24	0.314621
Cre01.g006900.t1.1	Regulator of chromosome condensation (RCC1) family protein		0.9	1.73	1.48	1.2	0.9	0.7	0.8	0.9	0.9	1.8	1.5	1.5	1.8	1.9	1.9	1.5	1.6	1.1	1.4	1.8	1.5	-0.92	0.000199926	-0.22	0.368962
Cre01.g006950.t2.1	Aldolase superfamily protein	K01623	128.25	78.3	139.72	164	172.2	102.5	98.6	104.6	127.6	51.7	68.8	89.1	94.8	75.8	89.6	122.4	140	121.3	103.8	189.5	161.3	0.73	0.00248774	0.81	0.000792915
Cre01.g007000.t1.2	pleiotropic drug resistance 3		4.2	7.3	8.1	5.3	4.2	3.5	4.7	3.6	3.9	7.6	7.9	6.9	7.4	7.5	6.5	7.7	9.2	6.3	8	8.2	9.2	-0.86	0.000469166	0.1	0.665951
Cre01.g007050.t1.2			28.27	26.85	26.35	26.1	29.7	32.5	27.7	26.4	27.2	37	35	27.3	18.7	22.6	20.5	38.3	28.4	25.4	25.8	18.3	21.9	0.12	0.62815	0.03	0.891175
Cre01.g007051.t1.2	Ubiquitin supergroup;Ribosomal protein L40e	K02927	281.12	254.75	465.43	342.8	492.2	182.2	221.1	201.7	246.7	149.1	277.5	293.9	371	192.9	244.1	250.8	872	374.1	325.6	654.1	316	0.16	0.493593	0.87	0.000322
Cre01.g007100.t1.1			1.72	1.07	1.3	1.6	1.4	1.8	1.7	2.1	1.7	1.2	1.2	1	0.9	1.3	0.8	1.5	1.2	0.9	1.1	1.7	1.4	0.67	0.00682849	0.28	0.254452
Cre01.g007150.t1.1	SPla/RYanodine receptor (SPRY) domain-containing protein		4.97	2.32	2.35	4.8	5.3	4.4	4.3	5.3	5.7	2.8	1.7	2.3	2.4	2.3	2.4	2.5	2.1	2.7	2.3	2.4	2.1	1.13	5.88575e-06	0.06	0.802842
Cre01.g007200.t1.2	DHHC-type zinc finger family protein	K16675	14.42	9.45	10.43	24.4	16	11.4	11.6	11.3	11.8	9.8	15.6	7.7	8	7.5	8.1	15.5	14	9.2	9.4	7.3	7.2	0.53	0.0295916	0.09	0.697875
Cre01.g007251.t1.1			0.38	1.28	0.65	0.3	0.3	0.5	0.4	0.4	0.4	0.5	0.5	1.6	1.5	1.9	1.7	0.2	0.2	0.7	1.2	0.8	0.8	-1.79	4.43007e-12	-0.97	0.000116258
Cre01.g007300.t1.2		K13985	4.62	5.48	12.5	3.8	4.7	6	4.3	4.3	4.6	7.3	7.3	4.8	4.8	4.2	4.5	15.1	13.5	15.4	10.7	8.9	11.4	-0.24	0.330979	1.14	3.72984e-06
Cre01.g007350.t1.2	RING/U-box superfamily protein		4.65	17.5	8.78	3.5	3.2	4.9	6.8	4.3	5.2	29.2	25	13.2	13.4	12.4	11.8	6.1	4	15.6	11	7.1	8.9	-1.96	6.44518e-15	-1.03	2.74999e-05
Cre01.g007400.t1.1			4.03	2.45	1.37	4.3	3.9	3.6	4.3	4.8	3.3	3.5	3.2	2.2	1.7	2.5	1.6	2.5	1.7	1.3	1.1	0.4	1.2	0.72	0.00360163	-0.82	0.00114843
Cre01.g007450.t1.1	S-adenosylmethionine carrier 2		0.03	0	0.08	0.1	0	0	0.1	0	0	0	0	0	0	0	0	0.1	0.1	0.1	0	0.1	0.1	1.47	0.0194061	1.92	0.00157609
Cre01.g007500.t1.1		K14387	0.55	0.57	0.8	0.7	0.4	0.6	0.4	0.5	0.7	0.6	0.5	0.7	0.5	0.4	0.7	0.9	0.7	0.8	0.6	0.9	0.9	-0.1	0.699506	0.55	0.0328107
Cre01.g007550.t1.1	Arabidopsis thaliana protein of unknown function (DUF821)		3.47	2.68	2.65	4.7	3	3.1	3.4	3.5	3.1	3.6	3.2	2.4	1.9	2.3	2.7	2.7	3.2	2.2	2.3	2.6	2.9	0.43	0.0808682	-0.03	0.912273
Cre01.g007600.t1.1	Chalcone-flavanone isomerase family protein		58.67	60.77	69.05	85.9	88.1	44.6	44.7	44.5	44.2	59.8	78	65.1	61.4	50.7	49.6	68.7	123.5	57.3	52.5	61.3	51	-0.1	0.690406	0.17	0.485858
Cre01.g007651.t1.1	Pseudouridine synthase family protein	K06176	2.5	1.98	2.58	3.6	4.2	1.8	1.6	1.7	2.1	2.1	1.8	2.1	2.3	1.9	1.7	2.8	2.9	2.1	2.6	2.9	2.2	0.39	0.113991	0.42	0.0879832
Cre01.g007700.t1.1	Cytosol aminopeptidase family protein	K01255	11.13	15.77	8.52	7.4	7.8	12	11.9	14.1	13.6	16.1	16.4	15.6	15.7	15.1	15.7	9.6	6.9	6.3	7.3	11.6	9.4	-0.5	0.0396161	-0.91	0.000192465
Cre01.g007737.t1.1	Major facilitator superfamily protein		9.48	7.98	6.48	6.4	7	10.4	10.5	11.2	11.4	7.2	6.8	8.3	7	9.2	9.4	7	5.3	5.9	6	7	7.7	0.22	0.36655	-0.29	0.233375
Cre01.g007774.t1.1	RING/U-box superfamily protein		17.3	10.73	16.42	30.5	25.9	11.3	9.8	11.6	14.7	11.1	14.1	10.3	11.4	8	9.5	17.5	24.6	14.7	11.8	16.2	13.7	0.71	0.00343799	0.6	0.0136275
Cre01.g007811.t1.1			1.72	1.25	0.92	1.6	1.8	1.7	1.8	1.6	1.8	1.6	1.2	1.3	1.4	1	1	0.6	1.1	0.7	0.8	1.3	1	0.4	0.11119	-0.48	0.0613268
Cre01.g007850.t1.2			141.32	147.35	117.78	122.4	153.9	164.1	138.6	127.6	141.3	133.2	156.3	177.4	139	134.3	143.9	100.6	124.9	128.7	113.8	107.2	131.5	-0.02	0.940122	-0.26	0.27516
Cre01.g007901.t2.1			3.13	1	0.68	0.3	0.5	5.1	6.8	2.6	3.5	1.9	0.6	0.9	0.3	1.5	0.8	1	0	0.8	1.2	0.6	0.5	1.61	1.64631e-07	-0.63	0.0803777
Cre01.g007901.t3.1			39.22	23.5	11.4	47.1	39	36.9	39.4	41.7	31.2	21.8	22.6	23.1	24.2	26.6	22.7	13	12.7	8.3	12.3	11.8	10.3	0.72	0.0028819	-1.05	1.72882e-05
Cre01.g007950.t1.1	cytochrome P450, family 88, subfamily A, polypeptide 3	K15877	0.63	7.52	204.02	0.6	0.5	0.6	0.6	0.6	0.9	0.8	1	8.6	10.6	9.8	14.3	76.6	144.1	201.7	265.6	305.5	230.6	-3.52	2.96224e-37	4.81	9.36571e-65
Cre01.g008000.t1.2	Predicted eukaryotic LigT	K18666	1.33	1.58	2.45	1.3	1.5	1.4	1.7	1.2	0.9	2.3	1.8	1	1.5	1.3	1.6	3.6	2.3	2	2.1	2.8	1.9	-0.28	0.280701	0.61	0.0172205
Cre01.g008051.t1.1			2.75	2.02	4.37	4.9	4.1	1.3	1.8	2	2.4	1.9	3.1	1.5	2	1.8	1.8	4.5	7.9	3.2	3.1	4.4	3.1	0.47	0.0645313	1.18	3.27236e-06
Cre01.g008100.t1.2	CCCH-type zinc finger protein with ARM repeat domain		1.07	3.75	2.8	1.8	1.3	1	0.8	0.8	0.7	4.3	4.1	3.8	3.2	3.7	3.4	3.2	3	2.6	3.2	2.2	2.6	-1.79	1.02516e-12	-0.47	0.055014
Cre01.g008150.t1.1	Protein phosphatase 2C family protein		3.37	1.93	2.43	3.7	3.3	3.5	3.6	2.9	3.2	1.6	1.5	1.9	2.1	2.2	2.3	2	1.9	2.7	2.9	2.7	2.4	0.76	0.00191191	0.31	0.19702
Cre01.g008200.t1.1			0.57	0.47	0.42	0.6	0.4	0.4	0.6	0.9	0.5	0.9	0.6	0.4	0.2	0.4	0.3	0.6	0.6	0.4	0.3	0.3	0.3	0.29	0.272233	-0.18	0.514409
Cre01.g008250.t1.2			0.3	0.1	0.03	0.2	0.2	0.5	0.3	0.3	0.3	0.2	0.1	0.1	0	0.1	0.1	0.1	0.1	0	0	0	0	1.44	3.74351e-07	-0.94	0.00392941
Cre01.g008300.t2.1			1.35	0.7	0.38	2.9	1.3	1	0.9	1	1	1.3	0.9	0.5	0.4	0.7	0.4	0.9	0.5	0.1	0.2	0.3	0.3	0.98	0.000157401	-0.81	0.00326758
Cre01.g008350.t1.1			2.6	0.62	2.03	1.9	1.5	3.2	3.2	3	2.8	0.4	0.4	0.6	0.7	0.8	0.8	1.9	1.4	1.4	1.7	2.7	3.1	2.11	6.90012e-16	1.68	1.08135e-10
Cre01.g008402.t1.1	protein kinase family protein / protein phosphatase 2C ( PP2C) family protein		0.95	0.6	0.32	0.7	0.5	1.5	1.3	0.9	0.8	1	0.3	0.6	0.4	0.8	0.5	0.5	0.2	0.4	0.3	0.2	0.3	0.57	0.0228014	-0.81	0.00173024
Cre01.g008450.t1.2		K11548	6.08	3.82	2.8	10.9	5.8	4.2	6.7	4.7	4.2	4.1	3.8	3.6	4.6	3.5	3.3	1.8	3.8	2.6	3.4	3.1	2.1	0.71	0.00385174	-0.41	0.0969197
Cre01.g008500.t1.2	ankyrin repeat family protein		1.62	2.43	2.15	2	1.7	1.2	1.6	1.6	1.6	2.5	2.5	1.9	2.7	2.7	2.3	2.4	2.2	2.2	2.2	2.4	1.5	-0.59	0.0178846	-0.2	0.431918
Cre01.g008550.t1.1	Protein kinase superfamily protein		6.45	21.3	13.35	7.1	6.6	5.5	5.9	6.3	7.3	29.4	28.7	18.7	15.6	17.9	17.5	18	13.7	12	10.9	12.5	13	-1.75	2.02851e-12	-0.67	0.00610055
Cre01.g008600.t1.1			1.05	1.02	1.05	0.8	0.8	1	1.2	1.2	1.3	1.3	0.9	0.8	0.8	1	1.3	1.7	1.2	0.8	1	0.7	0.9	0.12	0.626702	0.06	0.795103
Cre01.g008650.t1.1	CDK-activating kinase 4		21.03	13.17	24.35	24.6	19.5	22.2	21.1	20.9	17.9	12.1	9	12.6	13.1	19	13.2	27	17	28.6	35.8	15.6	22.1	0.6	0.0124114	0.85	0.000485668
Cre01.g008700.t1.2			1.95	3.3	3.67	2.7	2.7	1.9	1.6	1.4	1.4	3.3	3.2	3.5	3.4	2.9	3.5	3.3	4.8	4.5	3.7	3.2	2.5	-0.71	0.00501024	0.2	0.430014
Cre01.g008750.t1.2			0.02	0	0.02	0	0.1	0	0	0	0	0	0	0	0	0	0	0	0	0	0	0	0.1	1.75	0.0118422	1.24	0.100438
Cre01.g008800.t1.1			2.13	1.52	1.53	2.1	2	2.2	2.2	2.4	1.9	1.4	1.2	1.6	1.6	1.8	1.5	1.3	1.2	1.2	2	2.1	1.4	0.47	0.0545975	-0.02	0.943582
Cre01.g008850.t1.1	RGPR-related	K20353	7.18	2.15	2.37	12.2	8.4	5.6	4.8	6.7	5.4	2.6	1.9	1.8	1.6	2.4	2.6	2.5	3	1.7	2.3	2.5	2.2	1.8	5.48798e-13	0.17	0.474912
Cre01.g008891.t1.2	mercaptopyruvate sulfurtransferase 1		3.3	3.97	4.5	4.4	2.9	3.3	2.5	3.1	3.6	4.3	4.1	4.7	3.2	3.6	3.9	5	5.9	3.8	4.4	4.5	3.4	-0.34	0.177116	0.14	0.576972
Cre01.g008900.t1.2			0	0.02	0	0	0	0	0	0	0	0	0	0	0	0.1	0	0	0	0	0	0	0	-0.49	0.526599	-1.44	0.111934
Cre01.g008950.t2.1			21.37	23.1	11.75	18.7	17	24.1	24.5	20.9	23	17.1	15.3	27.6	24.2	27.8	26.6	7.8	6.6	20.5	14.9	9.4	11.3	-0.1	0.683566	-1.03	2.49217e-05
Cre01.g009000.t1.1			9	9.97	11.8	8.7	6.6	8.7	11.4	9.1	9.5	7.9	9.2	11.3	11.2	8.9	11.3	7.4	13.4	11.1	13.2	14.7	11	-0.19	0.441341	0.24	0.325454
Cre01.g009050.t1.2			0.07	0.15	0.03	0	0	0	0.1	0.2	0.1	0	0.1	0.3	0	0.5	0	0	0	0	0	0.1	0.1	-0.82	0.128704	-2.12	0.00152213
Cre01.g009101.t1.1	RING/U-box superfamily protein		2.1	4.45	3.23	1.7	1.8	2.3	2.4	2.2	2.2	4.7	4.3	4.8	3.8	4.7	4.4	3.1	2.2	3.7	4.2	2	4.2	-1.1	9.27215e-06	-0.5	0.0414973
Cre01.g009150.t1.1			6.98	2.27	1.68	5	3.6	7.5	8.3	8.4	9.1	1.8	1.7	2.5	2.8	2.2	2.6	1.2	1.9	2.8	1.1	1.5	1.6	1.63	2.93726e-10	-0.39	0.14123
Cre01.g009200.t1.2	BTB/POZ/MATH-domains containing protein		0.93	3.53	2.6	0.6	0.6	0.7	1	1.4	1.3	1.7	1.6	4.1	5.6	3.7	4.5	0.7	1.9	3.7	2.2	4.2	2.9	-1.87	8.91832e-13	-0.48	0.0569031
Cre01.g009250.t1.1	topoisomerase II	K03164	0.37	3.5	2.1	0.3	0.4	0.5	0.3	0.4	0.3	4.9	4.3	3.8	2.7	2.6	2.7	1	1.8	3.5	2.7	1.7	1.9	-3.37	5.00067e-35	-0.78	0.00154151
Cre01.g009300.t1.1	sacI homology domain-containing protein / WW domain-containing protein		7.27	5.68	6.52	8	8	6.5	7	7	7.1	3.9	4.7	6.3	8	5	6.2	5.3	6.9	5.8	6.8	7.9	6.4	0.41	0.0918166	0.26	0.291181
Cre01.g009325.t1.1			0.13	0.48	0.2	0.1	0.1	0.1	0.2	0.1	0.2	0.8	0.8	0.3	0.4	0.4	0.2	0.1	0.3	0.2	0.2	0.3	0.1	-2.02	9.21385e-10	-1.37	1.48079e-05
Cre01.g009350.t1.2	porphyromonas-type peptidyl-arginine deiminase family protein	K10536	13.47	4.55	3.67	11.1	10.7	11.9	14.5	14.8	17.8	1.3	1.9	5.7	6.3	5.3	6.8	1.3	1.8	3.5	3.3	6.1	6	1.55	5.25534e-10	-0.32	0.193013
Cre01.g009400.t1.2			0.02	0.03	0.08	0.1	0	0	0	0	0	0	0	0.1	0	0.1	0	0	0	0	0	0.2	0.3	-0.28	0.550484	1.22	0.00236163
Cre01.g009450.t1.1	Molecular chaperone Hsp40/DnaJ family protein		3.3	3.18	4.27	2.4	2.7	3	3.8	3.7	4.2	2.5	2.4	3.9	3.9	3.2	3.2	3.1	3	4.6	3.7	5.3	5.9	-0.01	0.966882	0.38	0.130092
Cre01.g009500.t1.2	calmodulin-domain protein kinase cdpk isoform 2	K13412	3.57	11.43	7.63	2.9	3	4.4	3.8	3.5	3.8	9.4	9.2	14	12.2	11.9	11.9	7.4	6.5	9	8.8	7	7.1	-1.64	4.65973e-11	-0.52	0.0313886
Cre01.g009550.t1.1			5.73	2.85	2.82	5.8	7	6.1	5.8	4.6	5.1	1.8	2.9	3	3.1	3.1	3.2	2.7	2.7	3.1	3.8	2.4	2.2	1.01	4.4566e-05	-0.07	0.781126
Cre01.g009575.t1.1	AINTEGUMENTA-like 5		0.48	0.23	0.12	0.6	0.4	0.4	0.5	0.5	0.5	0.1	0	0.3	0.4	0.4	0.2	0.1	0	0.2	0.2	0.2	0	1.03	0.000101847	-0.91	0.00152092
Cre01.g009650.t1.2	AINTEGUMENTA-like 5		0.97	0.6	0.48	0.5	0.4	1.5	1.4	1.2	0.8	1.2	0.3	0.3	0.3	1	0.5	0.5	0.2	0.7	1.1	0.1	0.3	0.76	0.00257	-0.26	0.303734
Cre01.g009700.t1.1	Protein phosphatase 2C family protein		0.78	0.85	0.83	0.9	0.8	0.7	0.7	0.8	0.8	1	0.8	0.8	0.8	0.8	0.9	1.1	0.9	0.8	0.6	0.9	0.7	-0.22	0.369208	-0.08	0.75543
Cre01.g009731.t1.2			0.33	0.37	0.32	0.6	0.4	0.3	0.2	0.3	0.2	0.7	0.6	0.2	0.4	0.2	0.1	0.3	0.6	0.3	0.2	0.2	0.3	-0.01	0.97529	-0.17	0.54038
Cre01.g009765.t1.1			0.03	0.05	0.07	0	0.1	0	0	0.1	0	0.1	0	0	0.1	0.1	0	0	0	0.1	0.1	0.1	0.1	-0.34	0.354594	0.18	0.62165
Cre01.g009800.t1.2			3.6	12.08	11.47	2.5	1.9	4.6	4.5	3.7	4.4	7.1	8.2	12.9	14.9	14.8	14.6	4.9	5.1	19.5	17.2	11.7	10.4	-1.79	9.28233e-13	-0.12	0.634902
Cre01.g009850.t1.2			2.68	6.22	7.02	3	3	2.4	2.6	2.9	2.2	4.1	4.1	6.3	7.7	8.5	6.6	4.6	6	8.9	9	8.5	5.1	-1.19	1.44538e-06	0.21	0.394423
Cre01.g009900.t1.1	DNAJ heat shock N-terminal domain-containing protein		14.48	36.6	41.28	14.2	13.5	16.6	13.2	14.8	14.6	39.4	34.2	34.1	29.1	42	40.8	56	35.8	39.1	45.1	28.1	43.6	-1.34	4.55902e-08	0.15	0.527429
Cre01.g009950.t1.2	nucleolar essential protein-related	K14568	19.15	14.05	17.62	32	27.5	14.2	12.7	13.7	14.8	15.2	14.1	15.6	13.8	12.7	12.9	18.6	24.2	16.2	14.6	13.8	18.3	0.45	0.0654952	0.38	0.11855
Cre01.g010000.t1.2	MAP kinase 4	K14512	13.02	17.55	16.83	10.2	12	15.4	13.6	14	12.9	16.5	16.1	17.4	18.8	18	18.5	11.3	17.7	17.3	18.5	19.6	16.6	-0.39	0.109716	-0.08	0.731908
Cre01.g010050.t1.1			2.57	2.13	2.02	3	2.5	3.3	2	2.4	2.2	2.1	1.5	2.3	1.8	2.7	2.4	1.9	1.7	2.4	2.9	1.5	1.7	0.21	0.378678	-0.08	0.729479
Cre01.g010100.t1.2			22.83	16.8	16.1	13.4	14.9	27.2	29.4	24.1	28	10.6	12.1	18.8	20.8	18.1	20.4	10.7	10.3	19.8	23.2	16.7	15.9	0.47	0.0509919	-0.02	0.932388
Cre01.g010150.t1.2	P-loop containing nucleoside triphosphate hydrolases superfamily protein	K19828	1.47	1.35	1.17	1.1	0.8	1.8	1.7	1.8	1.6	1.2	0.8	1.3	1.3	1.8	1.7	0.8	0.5	1	1.7	1.8	1.2	0.14	0.558877	-0.21	0.401608
Cre01.g010201.t1.1			4.27	2.35	2.6	5.8	3.6	3.4	4.9	4.4	3.5	1.8	1.6	2.5	2.4	3.1	2.7	2.3	2.7	2	2.6	2.9	3.1	0.86	0.000432474	0.15	0.538568
Cre01.g010250.t1.1	Protein phosphatase 2C family protein	K17508	2.45	2.4	2.5	3.3	2.4	2.6	1.9	2.3	2.2	3	3.4	2.2	1.7	2.1	2	3.7	2.5	2.3	2.5	1.5	2.5	0.09	0.723009	0.04	0.87238
Cre01.g010300.t1.2			1.55	2.17	1.87	2.9	2.1	0.9	1.2	1.5	0.7	2.6	2.4	2.4	1.9	1.7	2	1.6	1.8	1.6	2	2.6	1.6	-0.57	0.0251656	-0.22	0.376242
Cre01.g010350.t1.2	lipoyltransferase 2	K03801	5.9	7.05	6.35	6.9	7.6	5.8	5.1	4.8	5.2	8.4	8.8	7.1	5.9	6.2	5.9	7.3	8.4	6.5	5.2	4.9	5.8	-0.21	0.400033	-0.1	0.692847
Cre01.g010400.t1.2			798.05	147.43	482.67	500.5	521.1	1000	999.8	844	922.9	158.3	147	149.6	156.5	144.7	128.5	304.6	275.9	784.7	785.7	323.7	421.4	2.44	8.74092e-22	1.64	3.10931e-11
Cre01.g010450.t1.2			40.53	47.67	42.68	29.8	34.3	39.1	46.5	50.1	43.4	33.9	37.8	49.2	63	52	50.1	30.1	30.5	56.5	41.8	51.8	45.4	-0.26	0.28108	-0.16	0.501304
Cre01.g010500.t1.2			20.32	15.98	16.6	16.4	23.6	18.3	17.1	21.5	25	17.3	17.6	14.7	14.7	12.9	18.7	17.9	19.8	14.8	14.2	16.7	16.2	0.37	0.1304	0.08	0.757091
Cre01.g010550.t2.1			0.75	0.58	0.73	1.2	1	0.5	0.5	0.4	0.9	0.7	0.7	0.5	0.4	0.5	0.7	1.2	1.1	0.5	0.6	0.5	0.5	0.25	0.340956	0.28	0.298442
Cre01.g010650.t1.2			0.25	0.22	0.22	0.4	0.3	0.2	0.2	0.2	0.2	0.3	0.3	0.2	0.1	0.2	0.2	0.3	0.3	0.2	0.1	0.3	0.1	0.25	0.349962	0.02	0.932507
Cre01.g010700.t1.2	Syntaxin/t-SNARE family protein		5.8	5.08	5.33	7	5.8	5.8	4.8	5.7	5.7	4	4.8	5.6	5.9	5.5	4.7	2.7	5.1	7.6	5.4	6.2	5	0.21	0.39096	0.02	0.925494
Cre01.g010750.t1.2			12.75	8.02	9.58	12.5	11.6	14.2	14.1	12.5	11.6	4.7	4.2	9.3	9.1	9.8	11	5.5	4.3	12.5	17.4	8.7	9.1	0.63	0.0091686	0.22	0.370904
Cre01.g010800.t1.1	ubiquitin-specific protease 25		5.82	3.47	3.62	7.2	5.7	4.5	6	6	5.5	2.6	2.9	4	3.7	4	3.6	3.4	3.7	3.8	3.7	4.1	3	0.75	0.00224249	0.07	0.788594
Cre01.g010816.t1.1			0.57	1.23	0.82	0.4	0.4	0.8	0.7	0.5	0.6	1.4	1.3	1.3	1.2	1.1	1.1	0.4	0.9	1	1	0.9	0.7	-1.13	2.10421e-05	-0.61	0.0185216
Cre01.g010832.t1.1	Cysteine proteinases superfamily protein		5.07	7.85	5.63	5.7	4.7	4.8	5.4	4.3	5.5	5.2	3.9	9.1	8.5	10.9	9.5	2	1.7	10.9	11.1	3.2	4.9	-0.63	0.00964328	-0.43	0.0753544
Cre01.g010848.t1.1	Predicted pyridoxal phosphate-dependent enzyme, YBL036C type	K06997	11.35	11.7	11.42	15.4	17.2	8.6	8.6	8.9	9.4	16.7	21.2	9.1	8.8	6.6	7.8	20.3	20.1	6.7	6.5	6.1	8.8	0.01	0.951084	-0.07	0.786904
Cre01.g010864.t1.1	high chlorophyll fluorescent 109	K02836	1.8	2.48	2.45	2.3	2.3	2	1.4	1.6	1.2	3	2.7	2.4	2.3	2.1	2.4	3.5	3.7	2.1	1.5	1.9	2	-0.52	0.036308	-0.03	0.919165
Cre01.g010880.t1.1			1.33	1.47	1.77	1.8	1.8	1.3	0.8	1.2	1.1	1.1	1.7	1.8	1.7	1.2	1.3	1.6	2.3	1.5	1.7	2	1.5	-0.08	0.744667	0.3	0.230468
Cre01.g010900.t1.2	glyceraldehyde-3-phosphate dehydrogenase B subunit	K05298	1294.53	1403.32	1468.93	1104	1402.8	1281.6	1310.4	1374	1294.4	1164.5	1240.5	1372.9	1524.4	1585.7	1531.9	1306.9	1331.6	1391.8	1347.8	1895.9	1539.6	-0.11	0.653178	0.05	0.842212
Cre01.g010950.t1.1	XB3 ortholog 1 in Arabidopsis thaliana		4.45	3.38	3.4	5.5	4.6	4	3.8	4.1	4.7	3.1	3.4	3.5	3	3.6	3.7	3.8	3.5	3.4	3.2	2.8	3.7	0.38	0.118366	0.02	0.918427
Cre01.g011000.t1.2	Ribosomal protein L6 family protein	K02934	1920.5	1794.83	2033.33	1459.2	1524.8	2137.2	2027.1	1960.7	2414	1654.3	1475.3	1822.7	1848.2	1921.5	2047	2381.4	1320.3	2525.2	2009.2	1661	2302.9	0.13	0.588515	0.15	0.536225
Cre01.g011100.t2.1			21.43	10.63	10.13	22.1	25	19.7	20	22.2	19.6	12.5	11.6	9.9	10.5	9.7	9.6	12	11.3	9.8	9.9	8.3	9.5	0.94	0.000106419	-0.11	0.635975
Cre01.g011150.t1.1			0	0	0	0	0	0	0	0	0	0	0	0	0	0	0	0	0	0	0	0	0	1.16	0.01717	1.06	0.0342761
Cre01.g011200.t1.2	TBP-associated factor 7	K03132	7.15	7.33	8.78	10	7.9	7.4	5.8	5.4	6.4	9.4	9	7.7	7.5	4.7	5.7	8	12.4	9.1	7.6	7.8	7.8	-0.04	0.87337	0.23	0.347237
Cre01.g011250.t1.1			0	0.12	0.03	0	0	0	0	0	0	0.2	0.2	0.1	0	0.1	0.1	0	0	0.1	0	0	0.1	-3.4	3.01619e-10	-1.48	0.00053676
Cre01.g011300.t1.1	serine carboxypeptidase-like 50	K09645	7.13	7.55	10	5.3	7.3	6.6	6.7	8.1	8.8	7.6	11.5	6.2	6.8	6.3	6.9	6.9	10.4	12.1	9.2	12.7	8.7	-0.07	0.769638	0.41	0.0897905
Cre01.g011350.t1.2	TBP-associated factor 11	K03135	9.45	7	8.63	13.7	9.4	8.8	8.5	8.5	7.8	8.9	8.1	7.1	6.1	5.8	6	9.6	10.7	7.1	6.2	9.1	9.1	0.37	0.13508	0.26	0.28988
Cre01.g011400.t1.1			1.03	0.98	1.17	1.8	1.5	0.7	0.6	0.7	0.9	1	1.4	0.9	0.9	0.8	0.9	1.2	1.9	0.8	0.8	1.3	1	0.1	0.697267	0.37	0.139248
Cre01.g011450.t1.1			6.75	9.63	8.4	5	4.8	8.7	7.7	7.4	6.9	8.3	7.5	11.4	9	11.4	10.2	8.5	6.8	10.5	10.2	7	7.4	-0.5	0.0396284	-0.24	0.315889
Cre01.g011500.t1.2	Mov34/MPN/PAD-1 family protein	K03030	70.52	38.88	38.25	86.9	95.7	62.2	68.4	52.8	57.1	40	40.5	39.8	43.5	33.8	35.7	34.8	40.5	41.8	37.5	35.8	39.1	0.83	0.000605111	-0.02	0.927693
Cre01.g011550.t1.1			0.45	0.43	0.32	0.3	0.3	0.5	0.4	0.6	0.6	0.5	0.3	0.4	0.4	0.5	0.5	0.3	0.2	0.2	0.3	0.6	0.3	0.12	0.662485	-0.42	0.123247
Cre01.g011600.t1.2	acyl-CoA binding protein 4	K14966	5.52	5.85	5.5	5.7	5.1	5.7	4.6	5.8	6.2	5.7	4.9	5.7	5.3	6.9	6.6	6	4.4	5.7	5.1	5.3	6.5	-0.09	0.713912	-0.12	0.616479
Cre01.g011630.t2.1			0.15	0.52	0.42	0.2	0.1	0.2	0.2	0.2	0	0.6	0.4	0.5	0.5	0.6	0.5	0.5	0.8	0.1	0.2	0.3	0.6	-1.86	5.67185e-10	-0.38	0.172156
Cre01.g011660.t1.1	CAP (Cysteine-rich secretory proteins, Antigen 5, and Pathogenesis-related 1 protein) superfamily protein		0.83	0.12	0.32	1.4	0.7	0.7	0.6	0.8	0.8	0.1	0.1	0.1	0.1	0.1	0.2	0.6	0.3	0.3	0.1	0.3	0.3	2.8	6.46806e-20	1.31	4.93113e-05
Cre01.g011750.t1.1			1.63	1.73	1.45	2.3	1.2	1.4	1.7	2	1.2	1.3	1.2	2	1.7	2	2.2	1.3	1.1	2	2	1.2	1.1	-0.14	0.570554	-0.28	0.257544
Cre01.g011800.t1.1	PAS domain-containing protein tyrosine kinase family protein		0.23	0.28	0.25	0.2	0.2	0.3	0.3	0.2	0.2	0.5	0.1	0.3	0.3	0.2	0.3	0.3	0.4	0.2	0.2	0.2	0.2	-0.4	0.144443	-0.12	0.650214
Cre01.g011850.t2.1			1.57	2.9	2.85	1.2	1	1.8	2.2	1.9	1.3	3.7	2.8	2.5	2.7	3.1	2.6	3.7	2.3	2.7	3.4	2.6	2.4	-0.89	0.000306621	-0.04	0.863879
Cre01.g011901.t1.1			0.47	0.43	2.73	0.3	0.3	0.6	0.5	0.6	0.5	0.2	0.2	0.5	0.5	0.6	0.6	3.3	2.2	2.2	2.6	3.3	2.8	0.1	0.690889	2.73	6.89495e-25
Cre01.g011950.t1.1			0.77	0.42	0.35	0.6	0.7	1	0.7	0.8	0.8	0.4	0.2	0.4	0.4	0.5	0.6	0.2	0.2	0.5	0.5	0.4	0.3	0.9	0.000379886	-0.22	0.403127
Cre01.g012000.t1.1			0.47	0.18	0.17	0.6	0.5	0.4	0.4	0.5	0.4	0.2	0.1	0.2	0.2	0.2	0.2	0.1	0.2	0.1	0.2	0.2	0.2	1.18	5.31091e-06	-0.35	0.189056
Cre01.g012050.t1.2			0	0	0.03	0	0	0	0	0	0	0	0	0	0	0	0	0	0	0.1	0	0.1	0	0.4	0.692699	2.41	0.00284544
Cre01.g012100.t1.1		K14607	0.08	0.08	0	0.1	0.1	0.1	0.1	0.1	0	0.1	0.1	0.1	0.1	0.1	0	0	0	0	0	0	0	0.12	0.762568	-2.22	2.22646e-05
Cre01.g012126.t1.2		K14607	1.87	2.67	3.18	2.1	1.4	1.8	2.4	2.2	1.3	1.6	2.7	2.9	3	3	2.8	3.3	4.5	2.1	2.7	2.7	3.8	-0.54	0.0299535	0.25	0.316593
Cre01.g012150.t1.2	peptidemethionine sulfoxide reductase 3	K07304	47.65	40.12	39.58	50	62.9	41.1	36.3	46.1	49.5	33.5	43.4	40.3	41.6	36.7	45.2	42.4	48	34.4	27.4	41.7	43.6	0.28	0.24864	0	0.999027
Cre01.g012200.t1.1	squamosa promoter-binding protein-like 12	K10463	9.35	8.45	8.38	13.4	8.1	9.2	9.2	8.2	8	9.8	7.4	8.1	7.4	9.1	8.9	12.7	8.3	7.6	10.7	4.9	6.1	0.08	0.736141	-0.05	0.830627
Cre01.g012300.t1.1			28.2	40.28	34.97	30.4	29	27	26.7	27	29.1	34.4	43.2	39.9	43.9	40.1	40.2	31.9	32.8	36.1	35.9	37.1	36	-0.5	0.0405328	-0.14	0.572895
Cre01.g012350.t1.2	DNA polymerase V family	K02331	2.3	2.12	3.33	3.6	3.5	1.8	1.3	1.9	1.7	2.6	3.2	2	1.8	1.5	1.6	3.8	5.5	2.7	2.2	3.3	2.5	0.14	0.573831	0.61	0.0123678
Cre01.g012400.t1.2	Nodulin MtN21 /EamA-like transporter family protein		13.37	6.02	15.32	12	13.6	11.7	15.9	13.7	13.3	3.1	4.1	7.1	9.3	5.6	6.9	6	14.8	16.7	15.7	22.9	15.8	1.12	5.54616e-06	1.35	5.30836e-08
Cre01.g012450.t1.1	ubiquitin-protein ligase 1	K10592	5.4	2.38	3.07	9.4	6.2	4	3.9	4.8	4.1	1.8	2.2	2.5	2.5	3	2.3	3.1	3.3	2.8	3.4	3.2	2.6	1.2	9.02052e-07	0.39	0.108628
Cre01.g012500.t1.2	prenylated RAB acceptor 1.B5	K20359	117.48	50.2	59.72	76.2	99.7	125.2	135.8	130.8	137.2	43.5	52	50.7	51.5	46.6	56.9	48.3	46.9	64.6	54.5	68.2	75.8	1.21	7.29598e-07	0.21	0.390049
Cre01.g012550.t1.1			0.33	1.07	0.48	0.5	0.3	0.2	0.2	0.4	0.4	1.4	0.8	1.2	1.1	1.1	0.8	0.5	0.5	0.4	0.4	0.6	0.5	-1.59	1.72495e-09	-1.07	3.7198e-05
Cre01.g012600.t1.1		K01835	5.18	3.33	2.78	5.6	6	4.6	4.6	5	5.3	3.5	4	3.4	3.5	2.6	3	3.3	2.8	2.3	1.9	3.2	3.2	0.67	0.0060242	-0.27	0.280861
Cre01.g012650.t1.1	gated outwardly-rectifying K+ channel		0.13	0.03	0.05	0.1	0.1	0.2	0.2	0.1	0.1	0	0	0.1	0	0.1	0	0.1	0	0.1	0	0	0.1	1.26	5.66741e-05	-0.27	0.444068
Cre01.g012700.t1.2	gated outwardly-rectifying K+ channel		0.02	0	0.02	0	0	0.1	0	0	0	0	0	0	0	0	0	0.1	0	0	0	0	0	0.02	0.972638	0.59	0.218579
Cre01.g012750.t1.1	gated outwardly-rectifying K+ channel		0.72	1.72	2.48	0.7	0.6	0.7	0.9	0.9	0.5	1.3	1.3	1.8	1.8	2.3	1.8	2.4	2.2	2.3	2.7	2.8	2.5	-1.25	5.7032e-07	0.51	0.0369806
Cre01.g012800.t1.1			4.13	8.85	8.22	3.1	3.6	3.8	3.6	5.6	5.1	6.1	8.3	9	10.3	8	11.4	5.6	7	7.6	6.9	12.4	9.8	-1.13	4.65347e-06	-0.11	0.645072
Cre01.g012850.t1.2	gated outwardly-rectifying K+ channel		0.18	0.12	0.15	0.2	0.2	0.2	0.2	0.1	0.2	0.1	0.2	0.1	0.1	0.1	0.1	0.2	0.2	0.1	0.1	0.1	0.2	0.95	0.000937114	0.4	0.176267
Cre01.g012900.t1.1	ACT domain repeat 4		6.5	5.02	5.12	6.8	7.2	6.1	6.6	6.1	6.2	4	3.8	5.7	6	5.5	5.1	4.9	5.9	4.6	5	5.5	4.8	0.3	0.212347	-0.03	0.917743
Cre01.g012950.t1.1	Protein kinase superfamily protein		1.13	1.02	0.93	1.2	1.2	1.4	1.1	1.1	0.8	1.2	1.2	1	0.9	0.9	0.9	1.1	1.1	0.9	0.8	0.9	0.8	0.2	0.424811	-0.03	0.913971
Cre01.g013000.t1.1			2.25	1.98	2.15	3.9	2.2	1.9	2.1	1.8	1.6	2.4	1.3	2.1	1.9	2.3	1.9	2.6	2.4	1.7	3	1.5	1.7	0.19	0.428003	0.08	0.754309
Cre01.g013050.t1.1	Galactose oxidase/kelch repeat superfamily protein		5.95	7.2	9.08	7.4	6.7	4.7	5.6	6.2	5.1	5.8	6.4	8.4	7.1	7.6	7.9	8.8	9.1	7	10.9	9.9	8.8	-0.3	0.221869	0.32	0.189242
Cre01.g013100.t1.1	pathogenesis-related gene 1		24.43	14.2	23.57	16.4	20.7	25.6	26	28.6	29.3	17.5	16.9	12.7	11.9	11.3	14.9	31.5	34.1	16	17.2	20.5	22.1	0.8	0.000983426	0.75	0.00197353
Cre01.g013150.t1.2	RmlC-like cupins superfamily protein	K06995	32.15	34.25	41.37	28.1	32	29	35.7	30.2	37.9	33.2	36.4	34.1	37.7	25.4	38.7	41.3	39.8	31.9	24.2	60.3	50.7	-0.14	0.572122	0.23	0.333206
Cre01.g013200.t1.2			53.62	42.75	39.32	45.6	52	53.4	57.5	53.6	59.6	43.9	49.3	40.1	45.6	40.2	37.4	36.2	38.2	44.4	34.1	40.2	42.8	0.36	0.136611	-0.04	0.853372
Cre01.g013250.t1.1	hydrolase family protein / HAD-superfamily protein		5.67	4.63	5.88	6.5	6.9	5.7	4.1	5.3	5.5	3.3	4.4	5.6	4.7	4.6	5.2	3.8	6.4	6.9	4	8.1	6.1	0.3	0.228876	0.3	0.223256
Cre01.g013300.t1.1	DegP protease 10		7.63	6.85	7.87	7.9	9.8	7.5	7.4	5.7	7.5	5.7	6.2	7	8.3	6.6	7.3	5.7	8.6	8.1	8.6	9.4	6.8	0.13	0.598928	0.2	0.414129
Cre01.g013350.t1.2			43.38	83.17	48.85	35.1	44	40.2	49.4	47	44.6	78	86.7	84.4	84.3	90.9	74.7	45.4	34.6	47.9	40	62.4	62.8	-0.93	0.000141127	-0.74	0.00215594
Cre01.g013400.t1.1	GPI transamidase component PIG-S-related		2.42	2.72	3.3	1.6	2.2	3	2.3	2.9	2.5	2.2	2.5	2.7	2.9	2.7	3.3	2.8	4.1	3	2.7	4	3.2	-0.19	0.440845	0.25	0.316605
Cre01.g013450.t1.2			2.78	21.37	10.18	2.8	1.7	3.1	3.4	2.7	3	8.9	8.6	25.1	29.6	28.3	27.7	5.2	4.2	17.7	12.1	9.1	12.8	-2.93	5.91091e-29	-1.04	2.42287e-05
Cre01.g013500.t1.2			30.98	14.13	9.45	22.4	22.2	33	37.9	36.3	34.1	6.4	8.7	17.9	18.3	16.1	17.4	5.8	5	11.7	10.5	12.6	11.1	1.16	2.20292e-06	-0.6	0.0131584
Cre01.g013550.t1.1			4.25	3.88	4.2	3	4.7	5.2	3.9	4.2	4.5	3.9	3.8	3.9	4.2	3.9	3.6	3.5	3.9	5	3.2	5.3	4.3	0.06	0.803599	0.1	0.693912
Cre01.g013600.t1.1	modifier of snc1		15.67	12.62	12.07	11.4	13	18.7	18.2	16.2	16.5	11.6	12.7	12.9	15.1	12.1	11.3	11	11.3	10.8	11.5	14.3	13.5	0.34	0.162518	-0.02	0.919761
Cre01.g013650.t1.1	DDT domain superfamily		0.55	0.92	0.82	0.5	0.6	0.5	0.6	0.6	0.5	1.1	0.9	0.8	0.8	0.8	1.1	0.8	0.9	0.8	0.9	1	0.5	-0.73	0.00415892	-0.22	0.382295
Cre01.g013700.t2.1	voltage dependent anion channel 4	K15040	263	216.63	237.35	208.9	331.5	225.7	238.8	255.9	317.2	125.8	183.6	257	257.3	228.3	247.8	181.5	182.2	227	189.5	313.7	330.2	0.26	0.281058	0.13	0.59956
Cre01.g013750.t1.1			2.37	2.22	2.6	3	2.1	2.2	2.5	1.7	2.7	2.6	2.4	1.8	2.1	2.1	2.3	3.2	3.4	2.4	2.5	1.6	2.5	0.12	0.62596	0.23	0.371826
Cre01.g013769.t1.2			1.55	1.32	0.73	0.5	0.4	2.4	2.6	2	1.4	2.2	1.7	0.8	0.6	1.8	0.8	1	0.1	1.5	1.5	0	0.3	0.24	0.405873	-0.8	0.0111663
Cre01.g013801.t1.2	tocopherol cyclase, chloroplast / vitamin E deficient 1 (VTE1) / sucrose export defective 1 (SXD1)	K09834	8.8	9.42	11.3	7.7	9.4	9.5	9.1	8.7	8.4	5.9	8.2	13	9.7	9.7	10	8.7	11.8	12.4	11	12.4	11.5	-0.05	0.840448	0.33	0.180698
Cre01.g013850.t1.1			2.67	3.68	3.45	2.1	2.4	2.7	3	3.1	2.7	4.2	3.4	3.5	4.1	3.6	3.3	4	2.9	3.9	4.1	2.3	3.5	-0.46	0.06547	-0.13	0.598026
Cre01.g013900.t2.1			6.82	13.5	9.73	5.9	5.5	6.9	7.2	8.4	7	14.6	12.6	12.2	13.9	14.9	12.8	10.5	7.9	8.7	11.7	10	9.6	-1.01	3.51056e-05	-0.48	0.0487675
Cre01.g014000.t1.2			101.95	168.48	131.55	88.5	101.9	95.6	95.6	107.1	123	155.4	177.3	167.9	170.4	149.4	190.5	121.5	142.8	124.2	103.5	151.3	146	-0.7	0.00385038	-0.34	0.159578
Cre01.g014050.t1.2	Zinc finger C-x8-C-x5-C-x3-H type family protein		24.78	10.73	13.97	48.3	33.7	16.1	16.4	16	18.2	9.7	10.7	10.6	13	9.5	10.9	15.4	18.2	12.7	12.2	12.3	13	1.12	4.53348e-06	0.34	0.155448
Cre01.g014100.t1.2			0.48	0.27	0.18	0.3	0.5	0.6	0.6	0.6	0.3	0.5	0.4	0.1	0.1	0.3	0.2	0.4	0.1	0.1	0.1	0.2	0.2	0.8	0.0105187	-0.59	0.092528
Cre01.g014150.t1.2	MATE efflux family protein	K03327	8.37	5.97	10.45	9.6	8.7	7.3	7.7	7.7	9.2	3.8	7	7.8	7.3	4.7	5.2	8.4	11.8	10.5	8.5	12.3	11.2	0.52	0.0317863	0.79	0.0013366
Cre01.g014200.t1.2			0.87	1.18	0.48	0.8	0.7	1.1	1	0.8	0.8	1.5	1	1.6	1	1.1	0.9	0.6	0.3	0.4	0.8	0.3	0.5	-0.49	0.0535574	-1.3	8.50352e-07
Cre01.g014250.t1.1			5.22	7	4.35	4.2	5.5	5.9	5.5	6	4.2	7.3	5.4	5.9	6.1	10.4	6.9	3.5	2.4	5.5	7.2	3.8	3.7	-0.4	0.0975868	-0.66	0.00691194
Cre01.g014300.t2.1			2.07	3.87	2.65	1.7	2.1	2.3	1.9	2.1	2.3	6.1	4.9	2.7	2.8	2.9	3.8	3.6	3.2	1.8	1.9	2.6	2.8	-0.94	0.000135159	-0.58	0.0183519
Cre01.g014350.t1.2	Thioredoxin superfamily protein		125.63	75	76.63	171.2	143.5	105.3	105.5	108.7	119.6	101.9	101	68.7	65.3	54.9	58.2	101.6	100.6	71.6	54.1	60.8	71.1	0.76	0.00175134	0.09	0.715103
Cre01.g014400.t1.1			10.73	5.83	9.15	15.7	11	8.6	10.5	8.9	9.7	4.8	6	6.4	6.6	5.8	5.4	8.8	16	6	6	9.1	9	0.91	0.000216361	0.59	0.0152082
Cre01.g014450.t1.1			2.63	3.02	3.65	1.4	1.6	4.5	2.6	2.7	3	2.6	1.9	3.4	2.6	3.7	3.9	2.5	2.1	5.4	4.9	3.6	3.4	-0.27	0.266454	0.25	0.308505
Cre01.g014500.t1.1	Protein kinase superfamily protein with octicosapeptide/Phox/Bem1p domain	K08896	4.32	5.57	6.02	3.8	3.7	4.6	5	4.5	4.3	6.2	5.2	5.2	5.6	5.2	6	6.3	7	5.7	7.1	5.1	4.9	-0.35	0.155558	0.14	0.562334
Cre01.g014600.t1.2	casein kinase I-like 8		12.02	9.55	13.17	13.7	12.8	12.2	12.3	10.5	10.6	9.6	9.2	9.2	10.1	11.2	8	11.6	15.7	13	11	17.9	9.8	0.34	0.163621	0.45	0.06868
Cre01.g014650.t1.2	P4H isoform 2	K00472	24.68	17.13	17.33	28.5	23.6	21.3	24.4	22.4	27.9	12.8	15.9	19.3	17.5	18.6	18.7	14.7	19.3	18.5	17.5	15	19	0.51	0.0372844	0.03	0.903849
Cre01.g014700.t1.2			49.53	50.93	45.6	37.2	39.5	57.7	54	49.5	59.3	55.2	39.6	47.7	45.8	57	60.3	43.7	25.6	59.4	61.2	38.2	45.5	0	0.999844	-0.18	0.463478
Cre01.g014751.t1.1			0.08	0.05	0.02	0.1	0.2	0.1	0.1	0	0	0.1	0	0.2	0	0	0	0.1	0	0	0	0	0	0.93	0.0861251	-0.73	0.291628
Cre01.g014800.t1.1	DNA mismatch repair protein MutS, type 2	K07456	2.13	1.98	2.35	2.8	2.4	2.3	1.8	1.9	1.6	2.1	1.8	2.6	1.8	1.7	1.9	2.5	3.3	2.5	2.1	2	1.7	0.16	0.507098	0.29	0.240146
Cre01.g014850.t1.2		K17822	13.45	7.58	7.97	14.5	16.6	12.4	14	11.4	11.8	6.9	5.6	9.2	8.8	8	7	7.5	9.5	9	8.6	6	7.2	0.84	0.000620527	0.05	0.843835
Cre01.g014900.t1.1			7.52	6.25	6.58	4.9	5.4	8.3	8.8	9.6	8.1	5.3	4.5	6.7	8.1	6.9	6	5.2	5.1	5.6	5.7	10.1	7.8	0.23	0.338623	0.05	0.828933
Cre01.g014950.t1.1			4.87	7.97	7.98	5	3.8	5.4	4.4	4.9	5.7	8.5	8.2	7.8	7.7	7.4	8.2	8	8.9	7.8	6.6	7.6	9	-0.68	0.00529264	0.02	0.92955
Cre01.g015000.t1.2	N-acetyl-l-glutamate kinase	K00930	37.22	35.02	36.75	34.7	33.3	37.4	37.6	36.3	44	32.6	37.7	35.5	35.2	31.7	37.4	40	39.8	29.9	26	43	41.8	0.04	0.880618	0.03	0.908415
Cre01.g015050.t1.1			2.12	1.92	1.93	2.7	2.5	2	1.6	2.1	1.8	2.5	2	1.6	1.6	1.9	1.9	2.5	2.5	1.6	1.8	1.8	1.4	0.15	0.52958	0.08	0.744144
Cre01.g015103.t1.2			1.52	1.22	1.23	1.4	1.3	1.9	1.3	1.8	1.4	1.4	0.8	1.3	1	1.5	1.3	1.4	1.2	1.3	1.6	0.9	1	0.32	0.195766	-0.02	0.929208
Cre01.g015150.t1.2			3.77	3.3	4.08	2.9	3.3	4.8	4.1	3.2	4.3	3.3	3.6	3.6	3.2	2.8	3.3	3.3	4.9	4.1	4.5	3.9	3.8	0.15	0.541335	0.31	0.211621
Cre01.g015200.t1.1		K13293	1.28	1.28	3	1.4	1	1.3	1.5	1.5	1	1.4	1.7	1.1	0.9	1.5	1.1	5	3.5	2.6	2.5	1.8	2.6	0.02	0.93659	1.25	5.45487e-07
Cre01.g015250.t1.1	DNA binding;nucleotide binding;nucleic acid binding;DNA-directed DNA polymerases;DNA-directed DNA polymerases	K02327	3.28	4.97	3.53	2.2	3.1	3.6	3.2	4.1	3.5	5.7	5.7	4	4.7	5	4.7	3.7	2.9	3.5	3.3	3.3	4.5	-0.62	0.0115234	-0.54	0.0282838
Cre01.g015300.t1.1			0.82	1.05	0.88	1	1	0.8	0.7	0.6	0.8	2.1	1.2	0.7	0.7	0.8	0.8	1	1.2	0.9	0.8	0.6	0.8	-0.31	0.225214	-0.18	0.47643
Cre01.g015350.t1.1	protochlorophyllide oxidoreductase A	K00218	235.77	398.7	239.5	105.1	178.3	304	283.7	283.9	259.6	503.1	469.6	354.1	303.8	377.3	384.3	318.5	193.3	250.2	289.5	149	236.5	-0.69	0.00446719	-0.74	0.00219523
Cre01.g015400.t1.2			30.68	15.32	23.22	22.8	27.9	38.2	29.4	32.7	33.1	9.9	13.8	17.7	16.5	18.1	15.9	16.1	21.2	28.2	25.1	25.7	23	0.94	0.000117264	0.58	0.0170003
Cre01.g015451.t1.1			0.33	0.88	0.77	0.5	0.3	0.2	0.5	0.3	0.2	1.1	1.4	0.8	0.5	0.7	0.8	1	0.8	0.9	0.8	0.4	0.7	-1.48	3.01256e-08	-0.21	0.405706
Cre01.g015500.t1.2	Calcium-dependent lipid-binding (CaLB domain) family protein		137.25	56.15	71.15	87.3	88.6	162.7	162.6	169.7	152.6	24.7	26.3	62.7	77.8	73.9	71.5	23.1	34.9	81.3	108.7	108.6	70.3	1.31	9.34912e-08	0.31	0.202636
Cre01.g015550.t1.1	Phosphoenolpyruvate carboxylase family protein	K12660	6.85	5.08	4.4	5.4	6.9	7	6.4	6.3	9.1	4.4	5.8	5.1	5.6	4.9	4.7	3.4	4.8	3.1	2.5	6.5	6.1	0.41	0.0985535	-0.22	0.36856
Cre01.g015600.t1.1	ILITYHIA		5.77	4.7	5.35	6.7	6.7	5.2	4.5	4.9	6.6	4.1	3.9	5.2	5.7	4.3	5	5.4	5.3	4.8	4.2	7.2	5.2	0.31	0.196777	0.17	0.493183
Cre01.g015650.t1.2			13.25	11.35	12.25	12.9	17.4	10.9	13.3	11.4	13.6	12.3	10.9	11.5	13.2	10.3	9.9	13.1	9.7	11.8	9.5	13.5	15.9	0.15	0.540263	0.07	0.761477
Cre01.g015700.t1.2	S-adenosyl-L-methionine-dependent methyltransferases superfamily protein		2.8	4.75	4.88	2	4.7	3.1	2.2	2.2	2.6	4.8	6.1	4.8	3.9	4	4.9	4.7	7	4	4	5.6	4	-0.75	0.00298595	0.09	0.710335
Cre01.g015750.t1.2			14.43	17.82	16.67	8.8	12.1	18.5	16.1	14.2	16.9	14.7	15.8	20	21.3	17.2	17.9	12.3	13.3	16.7	18.6	19.3	19.8	-0.3	0.222703	-0.12	0.611645
Cre01.g015850.t1.1			7.57	28.68	25.58	5.7	5.8	8.3	8.9	8.2	8.5	16.7	20.2	28.9	41	34.4	30.9	13.7	17.7	28.1	29.1	38.2	26.7	-1.95	9.25461e-15	-0.18	0.453733
Cre01.g015950.t1.2	DHBP synthase RibB-like alpha/beta domain		32.1	44.68	42.92	27.4	27.5	32.5	30.4	37.6	37.2	25.6	26.7	49.5	55.2	51.6	59.5	26.5	32.5	45.8	49.3	51.2	52.2	-0.44	0.0707476	-0.03	0.9053
Cre01.g016001.t1.1			0.45	0.53	0.5	0.6	0.6	0.3	0.3	0.6	0.3	0.8	0.8	0.5	0.2	0.3	0.6	0.8	0.7	0.4	0.3	0.5	0.3	-0.24	0.379786	-0.14	0.607787
Cre01.g016050.t1.2	Pre-mRNA-processing-splicing factor	K12856	18.62	17.4	15.78	17.7	17.8	21.4	16.2	19.1	19.5	17.8	17.4	16.9	16.5	18.6	17.2	14.8	14	14.6	19.2	16.4	15.7	0.12	0.615943	-0.07	0.759647
Cre01.g016100.t1.1			0.07	0.1	0.03	0.1	0	0	0.1	0.1	0.1	0.1	0	0.1	0.1	0.1	0.2	0	0	0	0	0.1	0.1	-0.88	0.0426522	-1.17	0.011606
Cre01.g016150.t1.2			8.98	6.02	8.42	13.3	14.4	6.5	7.3	5.4	7	7	8.6	5.2	6.4	4	4.9	9.2	13.9	7.1	6.7	7.1	6.5	0.57	0.0207554	0.52	0.0356023
Cre01.g016200.t1.1	Seven transmembrane MLO family protein	K08472	1.28	2.27	0.5	1.8	1.1	1.1	1.1	1.3	1.3	1.5	1.7	2.1	2.7	3.1	2.5	0.4	0.2	0.5	0.8	0.6	0.5	-0.78	0.00153762	-2.21	2.90556e-17
Cre01.g016250.t1.1	Seven transmembrane MLO family protein		0.32	0.3	0.07	0.2	0	0.3	0.3	0.5	0.6	0.5	0.1	0.3	0.3	0.4	0.2	0.2	0	0.1	0	0	0.1	-0.05	0.879496	-2.24	9.36854e-07
Cre01.g016300.t1.1	calmodulin-like 38		137	74.9	66.9	98.5	106.8	146.9	148.7	151.7	169.4	34.8	34.9	91.2	100.2	90.6	97.7	36.7	37.9	68.4	72	88.7	97.7	0.88	0.000279511	-0.12	0.611534
Cre01.g016350.t1.1			5.63	6.97	11.28	3.5	3.4	6.6	8.1	6.8	5.4	6.2	5.8	6.9	7.9	7.9	7.1	6.8	5.2	16.5	15.4	10.6	13.2	-0.26	0.282724	0.7	0.00420704
Cre01.g016400.t1.1			6.57	28.13	14.4	3.1	3	10.4	8.5	7.5	6.9	26.5	17.9	31.3	22.8	37.3	33	8.8	3.6	24.3	29.1	8	12.6	-2.16	9.54534e-18	-0.99	4.52997e-05
Cre01.g016450.t1.1	SET domain group 37	K11426	0.85	0.48	0.45	1	1	0.7	0.9	0.8	0.7	0.7	0.4	0.6	0.3	0.4	0.5	0.7	0.6	0.3	0.4	0.4	0.3	0.91	0.000541765	-0.02	0.95277
Cre01.g016500.t1.1			89.88	77.9	93.8	158.1	135.8	59.1	52.8	75	58.5	66.7	82.9	72.4	83	86	76.4	97.5	111.6	83.7	102.6	96.7	70.7	0.21	0.384786	0.26	0.28801
Cre01.g016514.t1.1	lipoamide dehydrogenase 1	K00382	1.8	2.43	1.22	0.3	0.4	3.5	2.7	2.4	1.5	5.9	1.7	1.7	0.6	3	1.7	3	0.2	1.3	2.3	0.1	0.4	-0.47	0.0565976	-0.94	0.000198537
Cre01.g016528.t1.1	haloacid dehalogenase-like hydrolase family protein	K16054	12.52	13.43	13.92	13.2	13.4	12.3	11.6	10.9	13.7	12.8	12.9	13.2	14.9	13.2	13.6	16.8	11.8	13.2	13.9	15.3	12.5	-0.07	0.759697	0.02	0.929215
Cre01.g016542.t1.1			0	0.03	0	0	0	0	0	0	0	0	0	0.2	0	0	0	0	0	0	0	0	0	-1	0.0887956	-1.9	0.00559328
Cre01.g016556.t1.1	casein kinase II beta chain 2	K03115	25.78	28.68	28.5	26.6	29.4	28.8	21.8	23.8	24.3	24.2	29.2	32.6	29.4	28.9	27.8	23.7	31.9	30.6	26.5	31.4	26.9	-0.11	0.637611	0.04	0.855318
Cre01.g016570.t1.1	mitogen-activated protein kinase kinase kinase 7		1.83	1.22	1.73	3.4	3	1.3	1.2	1	1.1	1	1.1	1.4	1.4	1.2	1.2	1.4	2.6	1.6	2	1.4	1.4	0.6	0.0150203	0.48	0.0544219
Cre01.g016600.t1.2	Chlorophyll A-B binding family protein	K03542	0.55	0.83	0.4	0.4	0.4	0.6	0.9	0.4	0.6	0.9	0.2	0.8	1.2	0.9	1	0.3	0.1	0.8	0.9	0.1	0.2	-0.55	0.0444944	-1.06	0.000201131
Cre01.g016651.t1.1			0.2	0.23	0.18	0.1	0.1	0.3	0.1	0.4	0.2	0.2	0.2	0.1	0.2	0.1	0.6	0.3	0	0.1	0.1	0.4	0.2	-0.34	0.420193	-0.14	0.730366
Cre01.g016700.t1.1			9.35	9.85	8.95	10.9	8	8.8	10.3	8.8	9.3	9.8	8.1	10.2	9.6	9.6	11.8	11.5	7	8.7	8.8	7.1	10.6	-0.13	0.599041	-0.18	0.456087
Cre01.g016750.t1.2	Chlorophyll A-B binding family protein	K03542	0.42	0.57	0.5	0.3	0.4	0.2	0.6	0.4	0.6	0.4	0.3	0.4	0.5	0.7	1.1	0.1	0.2	0.9	0.9	0.5	0.4	-0.49	0.0879944	-0.17	0.541661
Cre01.g016800.t1.1	ARM repeat superfamily protein		2.17	2.72	2.6	2.4	1.9	2.4	2.2	2	2.1	1.9	2.2	3.3	3.1	2.9	2.9	1.9	2.2	3.6	2.6	2.9	2.4	-0.31	0.203874	-0.12	0.630854
Cre01.g016850.t1.2	Uncharacterised protein family SERF		154.4	51.42	59.1	136.4	192.7	140	172.7	131.8	152.8	49.9	59	52.2	56.8	42.4	48.2	59	58.8	59.7	50	67.2	59.9	1.55	3.3157e-10	0.21	0.389242
Cre01.g016900.t1.2			43.92	161.05	119.75	39.9	46.8	38.1	46.1	47	45.6	142.1	190.5	158	173	158.8	143.9	116.5	156.2	106.9	97.5	130.3	111.1	-1.87	7.18881e-14	-0.41	0.0877092
Cre01.g016950.t1.2	farnesyltransferase A	K05955	10.72	7.27	9.4	12.9	12.1	9.4	8.9	10.4	10.6	5.4	6.1	8	8.1	7.4	8.6	6.5	10.9	8.5	9.5	10.2	10.8	0.55	0.0241656	0.34	0.167495
Cre01.g017050.t1.2	Mitochondrial substrate carrier family protein		17.32	12.27	14	16.4	14	18.6	16.2	18	20.7	9.7	9.8	13.5	13.9	12.3	14.4	9.9	10.4	16.8	16.3	14.2	16.4	0.51	0.0363007	0.24	0.325272
Cre01.g017100.t1.1	Esterase/lipase/thioesterase family protein		1.05	1.52	2.05	0.9	1.2	1.3	1	1	0.9	1.7	1.9	1.6	1.2	1.3	1.4	2.2	2.4	1.8	1.7	2.6	1.6	-0.51	0.0416531	0.39	0.119092
Cre01.g017150.t1.1			0.03	0.22	0.1	0	0	0.1	0	0.1	0	0.5	0.2	0.1	0.1	0.2	0.2	0.1	0	0.1	0.2	0.1	0.1	-1.87	2.1918e-10	-1.12	7.16697e-05
Cre01.g017200.t1.2	FKBP-type peptidyl-prolyl cis-trans isomerase family protein		1.68	1.6	1.68	1.1	1.5	2	2	1.9	1.6	1.2	1.2	1.8	2	1.6	1.8	1	1.3	2	1.9	1.8	2.1	0.1	0.700084	0.13	0.61988
Cre01.g017250.t1.2		K09571	2.38	2.62	2.02	2	2.4	2.5	2.9	2.8	1.7	3.3	2.6	2.2	2.5	2.6	2.5	2.4	2.1	2.1	2.2	1.4	1.9	-0.13	0.596679	-0.36	0.156581
Cre01.g017300.t1.2			439.55	475.2	439.88	444.3	442.7	428.7	427.3	417.5	476.8	479.9	513.4	457.5	428.3	496	476.1	450.6	422	509.8	414.1	348	494.8	-0.13	0.580677	-0.1	0.68433
Cre01.g017350.t1.1	Rubisco methyltransferase family protein		2.83	4.03	3.83	4.1	4.2	2.4	2.4	1.6	2.3	4.8	6.1	3.1	4.4	3.1	2.7	5.5	6.5	2.8	2.4	3	2.8	-0.48	0.0504993	-0.1	0.687035
Cre01.g017400.t1.1			2.05	2.15	2.38	1.9	2.6	1.7	2.1	2	2	2.3	2.6	1.7	2.2	2.3	1.8	2.7	2.1	2.5	2.2	2.6	2.2	-0.12	0.630245	0.12	0.625421
Cre01.g017450.t1.1	DNA polymerase alpha 2	K02321	1	2.88	1.93	0.8	1.3	1.1	0.8	1.1	0.9	3.9	4.6	2.8	2.3	2	1.7	1.2	1.6	2.3	1.7	3.2	1.6	-1.49	6.07999e-09	-0.53	0.0328905
Cre01.g017500.t1.2	sequence-specific DNA binding transcription factors	K14574	29.32	9.92	13.77	44.4	50.1	19.9	22.3	18.4	20.8	6.3	8.3	11	13	10.2	10.7	10.6	15.5	14.9	13.3	13.1	15.2	1.58	1.93356e-10	0.45	0.0622737
Cre01.g017550.t1.1	Leucine-rich receptor-like protein kinase family protein		0.4	1.08	0.8	0.4	0.3	0.3	0.5	0.4	0.5	1.4	0.8	1	1.1	1.2	1	1	0.9	0.8	1	0.4	0.7	-1.45	5.73898e-08	-0.44	0.086889
Cre01.g017600.t2.1			9.87	21.62	13.13	10.8	10.1	8.7	8.8	10.2	10.6	22.3	23.6	18.9	19.8	21.7	23.4	14.5	17	12.1	12.3	10.9	12	-1.1	7.38023e-06	-0.69	0.00431248
Cre01.g017650.t2.1			4.4	15.72	13.08	3.1	2.8	4.9	5.9	4.5	5.2	13.3	13.4	15.8	18.5	15	18.3	10.2	9.4	14.9	13.2	15.6	15.2	-1.89	6.16627e-14	-0.29	0.231471
Cre01.g017850.t1.2			10.63	14.5	13.63	17.7	16.6	5.9	8.5	6.8	8.3	14.2	17.3	14.3	17.2	11.2	12.8	9.9	16.8	8.9	9.1	23.6	13.5	-0.45	0.062804	-0.02	0.935559
Cre01.g017900.t1.1			7.2	12.65	5.78	8.2	7.7	7.4	6.5	7.1	6.3	13.9	16.8	11.9	10.5	11.9	10.9	7	5.7	6.7	6.4	4	4.9	-0.8	0.00095233	-1.17	1.76603e-06
Cre01.g017951.t1.1	Leucine-rich receptor-like protein kinase family protein		0.98	1.65	1.17	1.1	0.8	0.9	1.2	1.1	0.8	1.7	1.6	1.9	1.8	1.5	1.4	1.2	1	1.6	1.2	1	1	-0.77	0.0023859	-0.5	0.0479354
Cre01.g018000.t1.1	TFIIB zinc-binding protein	K03000	15.2	15.2	16.57	15.6	16	12.9	17	16.1	13.6	16.4	18.7	15	15.1	13.9	12.1	16.2	16	16.6	14.5	19.2	16.9	0	0.986938	0.14	0.575225
Cre01.g018050.t1.2	no exine formation 1		8.25	3.55	4.52	8.7	10	8.1	7.2	7.4	8.1	3.9	3.7	3.7	3.2	3.1	3.7	3.6	5.5	4	3.7	5.1	5.2	1.21	8.63396e-07	0.31	0.204654
Cre01.g018075.t1.1			2.43	3.82	2.3	0.2	0.5	3.9	3.8	3.1	3.1	3.9	2.5	3.9	3.2	4.8	4.6	2.2	0.1	5.1	3.3	1	2.1	-0.61	0.0162162	-0.68	0.00728448
Cre01.g018100.t1.2	Phosphotyrosine protein phosphatases superfamily protein		9.05	11.65	10.6	7.2	7.9	9.5	10	9.7	10	12.1	13.6	12.1	11.3	9.7	11.1	11.2	11.2	10.2	8	12.9	10.1	-0.31	0.202455	-0.15	0.527077
Cre01.g018150.t1.2			14.52	12.72	14.57	14.2	14.3	17.8	14.5	13.9	12.4	14.4	13.6	12.9	11.4	13.3	10.7	16.7	18.1	15.2	14.1	10.5	12.8	0.13	0.578476	0.18	0.451327
Cre01.g018184.t1.2		K00587	0.38	0.57	0.35	0.1	0	0.6	0.8	0.3	0.5	1	0.2	0.6	0.3	0.8	0.5	0.3	0	0.6	0.8	0.1	0.3	-0.65	0.079967	-0.72	0.0567743
Cre01.g018200.t1.1	Acyl-CoA N-acyltransferase with RING/FYVE/PHD-type zinc finger domain		2.1	2.43	2.43	2.9	2.2	2.2	1.8	2	1.5	2.9	2.2	2.1	2.3	2.6	2.5	2.6	2.8	2.3	2.6	2.5	1.8	-0.22	0.365648	-0.02	0.930524
Cre01.g018350.t1.2			16.95	10.6	14.13	12.5	12.4	18.5	17.7	19.3	21.3	10.6	11	10.2	9.9	10.8	11.1	13.8	15.7	14.3	13.6	12.5	14.9	0.65	0.00771685	0.43	0.0773688
Cre01.g018400.t1.1	Inositol 1,3,4-trisphosphate 5/6-kinase family protein	K00913	16.72	14.88	15.23	16.4	14.2	19.6	17	15.3	17.8	14.5	12.9	14.5	14.5	16.5	16.4	15.2	9.8	17.4	20.1	12.3	16.6	0.2	0.410277	0.01	0.967352
Cre01.g018450.t1.1			7.1	5.55	6.48	8.1	7.8	6.1	6.8	7	6.8	5.5	6.1	5.6	5.9	4.7	5.5	6.4	8.1	5.4	5.1	7.1	6.8	0.29	0.230784	0.18	0.451358
Cre01.g018500.t1.1	4\'-phosphopantetheinyl transferase superfamily		4.22	8.05	9.98	2.2	2.1	5.7	4.7	6.1	4.5	5.2	5.7	10.6	8.2	8.7	9.9	7.1	7.1	10.6	11.8	12.3	11	-0.89	0.00030528	0.38	0.119983
Cre01.g018550.t1.1			3.4	2.98	3.32	4.9	4	2.8	3.4	2.7	2.6	2.6	2.6	3.4	3.5	2.9	2.9	3.5	3.9	3.3	3.8	2.6	2.8	0.2	0.415563	0.13	0.594565
Cre01.g018600.t1.2			67.62	33.25	37.35	47.7	54.3	66.4	82.8	82.7	71.8	25.8	27.4	35.8	42.4	33	35.1	23.5	27	37.9	40.1	52.7	42.9	0.99	4.71274e-05	0.15	0.531684
Cre01.g018650.t1.1	breast cancer associated RING 1	K19749	13.9	19.12	16.85	12.2	10.8	16.7	13.7	15.8	14.2	17.6	10.5	19.5	14.5	28.1	24.5	17.8	8.2	20.4	26.2	11.4	17.1	-0.41	0.0890846	-0.13	0.578411
Cre01.g018700.t1.1			2.38	4.88	4.58	2.2	2.4	2.2	2.3	2.5	2.7	2.7	3.4	5.6	5.8	5.1	6.7	3.7	4.9	4.4	3.8	6.6	4.1	-1.07	1.57762e-05	-0.12	0.616923
Cre01.g018750.t1.2			1.3	2.95	2.58	1.4	1.4	1.2	1.2	1.1	1.5	1.8	2.5	2.9	3.7	3.3	3.5	1.9	2.2	2.7	3.1	3	2.6	-1.18	1.82147e-06	-0.14	0.568072
Cre01.g018800.t1.2	ATPase, F0 complex, subunit A protein; Mitochondrial F1F0 ATP synthase subunit 6; Subunit 6 of the mitochondrial F1F0-ATP synthase; [= yeast and bovine ATPA subunit]; part of the F0 sector	K02126	185.47	122.43	127.7	203.2	225.9	188.2	142	179.7	173.8	125.5	134.1	132	115.4	110.1	117.5	118.2	174.2	137.7	101.9	122.5	111.7	0.61	0.0118185	0.01	0.956114
Cre01.g018850.t1.2	DNAse I-like superfamily protein	K12603	13.78	2.45	3.3	20.7	19.7	9.7	12.1	10.5	10	1.7	2.3	3.2	2.1	2.4	3	3.3	3.2	3.4	4.1	2.6	3.2	2.47	1.65457e-21	0.42	0.0949818
Cre01.g018900.t1.2	NDR1/HIN1-like 8	K11971	24.77	6.58	8.55	33.3	28.4	20.9	21.5	22.7	21.8	3.5	3.9	6.8	8.7	8.8	7.8	6	9.6	7.6	9.7	10.7	7.7	1.95	7.55887e-15	0.41	0.094158
Cre01.g018950.t1.2	deoxyhypusine synthase	K00809	24.1	13.62	18.62	36.8	36.9	16.4	18.1	18	18.4	16	16.6	13.1	10.6	13	12.4	22.5	24	14.1	16.1	16	19	0.82	0.000779619	0.42	0.0828089
Cre01.g019000.t1.2	AIG2-like (avirulence induced gene) family protein		12.53	9.18	13.9	14.8	9.9	12.7	14.2	11.2	12.4	12.4	9.2	9.2	7.5	9	7.8	15.9	16.7	12.2	13	10.8	14.8	0.47	0.053704	0.66	0.00745744
Cre01.g019051.t1.1			0.23	0.32	0.22	0.3	0.3	0.2	0.3	0.2	0.1	0.5	0.6	0.2	0.2	0.2	0.2	0.3	0.3	0.1	0.2	0.2	0.2	-0.38	0.176992	-0.6	0.0359076
Cre01.g019100.t1.2	D-3-phosphoglycerate dehydrogenase	K00015	2.55	1.67	1.9	5.2	3.7	2.2	1.2	1.1	1.9	2.2	2.1	1.7	1.8	1	1.2	1.8	4	1.2	1.3	1.9	1.2	0.56	0.0272645	0.16	0.537056
Cre01.g019150.t1.2	GAMMA-TUBULIN COMPLEX PROTEIN 4	K16571	0.53	0.72	0.6	0.5	0.4	0.5	0.6	0.5	0.7	1	0.5	0.6	0.6	0.7	0.9	0.3	0.5	0.8	0.7	0.6	0.7	-0.35	0.195844	-0.26	0.340262
Cre01.g019200.t1.1		K14849	4.53	5.15	5.97	4.8	5.1	3.9	4.6	5	3.8	6.3	5.7	4.4	4.7	5.2	4.6	5.3	6.3	5.4	5.2	7.7	5.9	-0.19	0.429879	0.18	0.457241
Cre01.g019250.t1.2	GDP-D-mannose 3\',5\'-epimerase	K10046	121.62	86.23	104.37	79.5	122.5	120	128.9	128.1	150.7	76.9	89.2	88.7	88.1	83.6	90.9	102.4	88.5	103.7	80.1	111.3	140.2	0.47	0.0528281	0.27	0.256323
Cre01.g019300.t1.1			1.3	1.2	1.52	1.7	1.3	1.1	1.1	1.2	1.4	1	1	1.1	1.1	1.4	1.6	1.6	1.4	1.3	1.7	1.5	1.6	0.13	0.606736	0.32	0.187713
Cre01.g019400.t1.2			0	0	0	0	0	0	0	0	0	0	0	0	0	0	0	0	0	0	0	0	0	0	1	1.27	0.230824
Cre01.g019450.t1.1	sumo conjugation enzyme 1	K10577	4.25	7.8	6.92	3.9	4.6	4.2	3.8	4.6	4.4	9.7	11.1	8.6	5.9	5.2	6.3	7.6	10.1	6.6	5.1	6.5	5.6	-0.82	0.00101283	-0.12	0.629286
Cre01.g019500.t1.2	Transducin/WD40 repeat-like superfamily protein		11.42	6.2	5.77	13.8	12.9	10.4	11.1	9.9	10.4	4.7	4.9	6.9	8.2	6.4	6.1	5.7	4.7	5.1	5.4	6.5	7.2	0.9	0.000252339	-0.11	0.639567
Cre01.g019550.t1.2	XB3 ortholog 3 in Arabidopsis thaliana		0.7	1.4	1.72	0.6	0.6	0.8	0.7	1	0.5	2.3	1.7	1.1	1.1	1.2	1	3	2	1.3	1.5	1	1.5	-1.01	6.37543e-05	0.32	0.199145
Cre01.g019600.t1.2			20.4	38.82	26.98	13	16.2	21.5	22.7	23.9	25.1	37	32.4	36.3	40.5	41.6	45.1	25.5	16.9	37.4	29.6	22.6	29.9	-0.9	0.000225148	-0.5	0.0407961
Cre01.g019650.t1.1			3.58	2.52	3.95	4	3.8	3.5	3.3	3	3.9	2.5	2.4	2.2	2.7	2.5	2.8	3.7	4.6	2.9	3	5.8	3.7	0.46	0.0642439	0.61	0.0137255
Cre01.g019700.t1.2	Nucleotidyltransferase family protein		0.52	0.63	0.52	0.6	0.6	0.5	0.5	0.5	0.4	1.1	0.8	0.4	0.4	0.6	0.5	0.5	0.6	0.5	0.7	0.4	0.4	-0.29	0.252505	-0.18	0.476876
Cre01.g019750.t1.1	topoisomerase 6 subunit B		3.67	4.35	4.15	3.6	3.1	4.2	3.4	3.9	3.8	3.9	4.4	5.3	4.1	4.2	4.2	3.4	3.4	5.5	4.3	4	4.3	-0.23	0.350157	-0.11	0.64808
Cre01.g019850.t1.1	FTSH protease 10	K08956	19.15	11	16.58	24.6	23.8	16.3	17.7	14.8	17.7	7.3	9.8	11.9	14.6	10.3	12.1	13.7	22	17.3	17.8	16.2	12.5	0.78	0.00130948	0.6	0.0135401
Cre01.g019900.t1.2			1.73	3.68	4.17	2	1.9	1.6	1.5	1.9	1.5	2.4	2.5	3.8	4.2	5.4	3.8	3.4	4.8	4.3	4.8	4.8	2.9	-1.03	3.47777e-05	0.21	0.384764
Cre01.g019950.t1.2	DNAJ heat shock family protein	K09510	0.38	0.27	0.22	0.2	0.2	0.5	0.4	0.4	0.6	0.2	0.1	0.3	0.3	0.4	0.3	0.1	0.1	0.2	0.2	0.2	0.5	0.58	0.044047	-0.25	0.416047
Cre01.g020000.t1.1			0.07	0.58	0.32	0	0	0.1	0.1	0.1	0.1	0.8	0.6	0.4	0.3	0.7	0.7	0.2	0.2	0.6	0.4	0.2	0.3	-2.65	3.7014e-20	-0.93	0.000369118
Cre01.g020050.t1.1			0.08	0.52	0.33	0.1	0.1	0.1	0.1	0	0.1	0.7	0.6	0.5	0.3	0.5	0.5	0.2	0.4	0.4	0.3	0.4	0.3	-2.83	6.61828e-19	-0.73	0.00763538
Cre01.g020100.t1.1			0	0.13	0.07	0	0	0	0	0	0	0.1	0.1	0.1	0.1	0.2	0.2	0	0	0.1	0.1	0.1	0.1	-2.75	1.98968e-16	-0.76	0.00761119
Cre01.g020182.t1.1			0.8	0.58	0.28	0	0.1	1.6	1.4	1	0.7	1	0.3	0.4	0.2	1	0.6	0.3	0	0.4	0.8	0	0.2	0.39	0.133975	-1.04	0.000145534
Cre01.g020223.t1.1	FUMARASE 2	K01679	10.15	12.47	8.47	10.2	8.5	10	12.4	10.5	9.3	12.9	13	11.4	13.2	13.5	10.8	7.2	8.8	7.1	8	11.2	8.5	-0.3	0.220758	-0.58	0.016928
Cre01.g020264.t1.1	AUTOPHAGY 6	K08334	3.63	3.27	4.92	3.3	3.6	3.1	3.3	4.2	4.3	2	2.2	4	4.6	2.9	3.9	2.5	5.7	3.6	3.1	9.9	4.7	0.14	0.573354	0.58	0.0192048
Cre01.g020305.t1.1			105	53.75	78.37	94.3	101.1	107.6	107	98.8	121.2	58.7	48.3	51.9	53.5	49.8	60.3	77.5	71.9	83.1	74.4	76.7	86.6	1	3.7958e-05	0.53	0.0286014
Cre01.g020350.t1.2		K00236	123.1	78.77	103.3	106.5	129.3	119.5	123.6	129.9	129.8	62.5	71	85.9	91.6	81.8	79.8	89.5	108.4	108.6	97.1	100.8	115.4	0.57	0.0175643	0.34	0.154331
Cre01.g020400.t1.2	transducin family protein / WD-40 repeat family protein	K13111	3.07	2.62	2.07	2.4	3.1	4.4	3.4	3	2.1	3.3	2.4	3.2	1.8	2.6	2.4	2.6	1.8	3.2	1.7	1.5	1.6	0.27	0.269997	-0.29	0.252598
Cre01.g020450.t1.2			0.02	0.2	0.13	0	0	0.1	0	0	0	0.2	0.2	0.5	0.1	0.2	0	0	0.2	0	0.1	0.3	0.2	-2.81	5.17048e-06	-0.61	0.190572
Cre01.g020500.t1.2			0.02	0.1	0.03	0	0	0	0.1	0	0	0.2	0.2	0	0.1	0.1	0	0	0	0	0.2	0	0	-2.61	0.000870899	-1.43	0.036223
Cre01.g020575.t1.1	Heat shock protein (HSP) 22D; Small heat shock protein with C-terminal domain containing partial homology with alpha-crystallin domain; N-terminus by TargetP weakly predicted to be chloroplast transit peptide		0.35	1.15	1.05	0.1	0.1	0.3	0.6	0.3	0.7	2.2	1.9	0.5	0.7	0.9	0.7	0.6	0.6	1.7	1	1	1.4	-1.58	9.8457e-08	-0.13	0.632742
Cre01.g020650.t1.1			1.77	2.68	2.83	2.4	1.8	1.7	1.4	1.6	1.7	2.2	2.3	2.9	3.2	2.8	2.7	2.4	2.9	2.6	2.5	3.3	3.3	-0.68	0.00601542	0.04	0.867297
Cre01.g020701.t1.1			7.87	1.73	1.23	12.9	10.6	4.9	7.3	5.5	6	1.5	1.7	1.8	1.7	1.8	1.9	1	1.5	1	1.3	1.1	1.5	2.16	1.03863e-16	-0.44	0.0963569
Cre01.g020750.t1.2			24.03	12.55	10.67	23.7	25.4	24.7	25.5	23.3	21.6	16.2	13.7	13.7	10.6	11.9	9.2	13.6	10.6	10.4	9.2	8.8	11.4	0.95	0.000105316	-0.28	0.254845
Cre01.g020800.t1.2			4.42	11.67	14.03	3.3	3.9	5.3	5.3	4.2	4.5	6.5	7.8	14.1	15.9	12	13.7	4.9	6.9	23.8	19	16.4	13.2	-1.44	6.51953e-09	0.24	0.328399
Cre01.g020850.t1.1			1.53	1.3	1.82	1.9	1.4	1.5	1.5	1.6	1.3	1.1	1.2	1.4	1.1	1.7	1.3	2.5	1.9	1.2	1.6	1.9	1.8	0.25	0.305341	0.48	0.0501238
Cre01.g020887.t1.2		K06972	1.18	1.57	1.57	0.8	1	1.4	1.2	1.3	1.4	2	1.7	1.1	0.8	1.8	2	2	1.7	1.4	1.5	1.6	1.2	-0.4	0.116349	0	0.998048
Cre01.g020918.t1.1	presequence protease 1	K06972	71.57	30.68	31.8	103.7	105.3	50.1	50.8	54.7	64.8	29.2	29.6	31.4	35.2	26.9	31.8	36.8	42.6	24.7	25.9	28.4	32.4	1.22	5.62805e-07	0.1	0.672808
Cre01.g020950.t1.2	ribosome biogenesis regulatory protein (RRS1) family protein	K14852	17.82	14.95	18.73	25.2	26.6	14	12.7	14	14.4	14.8	21.1	14.2	15.3	11.6	12.7	19.5	29.8	13.2	13.7	19.1	17.1	0.29	0.233592	0.29	0.235471
Cre01.g021000.t1.1	GCN5L1 family protein		0.37	0.5	0.33	0.2	0.1	0.5	0.4	0.4	0.6	0.6	0.6	0.4	0.5	0.5	0.4	0.6	0.2	0.4	0.3	0.2	0.3	-0.46	0.104411	-0.45	0.116614
Cre01.g021050.t1.2	Mitochondrial import inner membrane translocase subunit Tim17/Tim22/Tim23 family protein	K17790	9.18	8.37	6.97	7.8	7.7	10	10	9.3	10.3	11.2	10.6	8.2	8.1	5.5	6.6	8	7.6	5.9	4.7	8.3	7.3	0.16	0.510616	-0.22	0.36562
Cre01.g021100.t1.2			0.55	0.43	0.48	0.6	0.9	0.4	0.3	0.6	0.5	0.3	0.5	0.4	0.4	0.6	0.4	0.5	0.5	0.4	0.5	0.6	0.4	0.38	0.141726	0.17	0.505737
Cre01.g021150.t1.1	RNA methyltransferase family protein	K00557	7.47	4.57	6.98	9	8.4	6.7	5.4	6.3	9	3.7	5.1	4.6	4.8	5	4.2	6.6	10	4.8	4.5	8.8	7.2	0.69	0.00504108	0.61	0.0125673
Cre01.g021200.t1.2	F-box family protein		4.1	3.45	2.8	4.9	4.9	3.5	4.1	3.2	4	3.8	3.7	3.7	2.8	2.7	4	3.3	3.8	2.5	2.3	2.9	2	0.29	0.240342	-0.31	0.208653
Cre01.g021251.t1.1	L-Aspartase-like family protein	K01755	14.87	8.9	9.97	15.4	17.8	12.6	14	14.8	14.6	9.4	10.9	8	9.1	8	8	11.8	11.8	9.7	9.2	8	9.3	0.68	0.00551822	0.12	0.634397
Cre01.g021300.t1.2			0	0.1	0.02	0	0	0	0	0	0	0.1	0	0	0.2	0.2	0.1	0	0	0	0	0.1	0	-3.02	4.14723e-05	-2.12	0.00154171
Cre01.g021350.t1.2			26.72	35.35	38.58	37.7	29.6	21.4	23.9	24	23.7	40.2	41.7	35.6	37.3	27.7	29.6	43.7	51.7	33.1	37.8	32.6	32.6	-0.4	0.0977109	0.1	0.682881
Cre01.g021400.t1.2	CBF1-interacting co-repressor CIR, N-terminal;Pre-mRNA splicing factor		3.63	3.52	4.37	4.6	4.4	3.5	3.1	3.4	2.8	3.5	3.7	2.9	4.2	3.6	3.2	3.3	5.4	4	4.3	5.3	3.9	0.05	0.83081	0.3	0.2279
Cre01.g021450.t3.1			10.2	4.93	5.62	11	12.1	8.9	8.2	10.1	10.9	4.2	4.9	5	4.6	5	5.9	4.7	7.2	4.6	4.7	6.9	5.6	1.08	1.03865e-05	0.21	0.39339
Cre01.g021500.t1.1	Plasma-membrane choline transporter family protein	K15377	13.17	13.12	20.05	10.6	9.8	14.3	14.3	13.6	16.4	11.8	13.1	14.3	13.5	11.4	14.6	17.6	20.8	19	17.9	22	23	-0.04	0.861263	0.58	0.0173489
Cre01.g021550.t1.1			3.05	2.68	2.57	3.3	3.4	3.1	2.9	2.6	3	3.2	2.7	2.4	2.8	2.5	2.5	3.8	2.5	1.7	2.4	2.4	2.6	0.2	0.418953	-0.01	0.966872
Cre01.g021600.t1.2	DEAD box RNA helicase 1	K12823	55.7	31.95	32.93	54.5	61.2	59.8	49.8	53.7	55.2	34.7	39.1	34.3	29.5	26.7	27.4	37.1	48	34.1	24.6	25	28.8	0.82	0.000780546	0	0.994251
Cre01.g021650.t1.2			13.22	13.67	9.58	9.9	10.3	15.8	17.3	13.3	12.7	17.3	14.7	12.5	11.7	12.7	13.1	11.1	7.5	12.2	13.1	5.4	8.2	-0.1	0.680144	-0.54	0.0278914
Cre01.g021700.t1.1			1.28	7.27	4.07	1.6	1.3	0.9	1.2	1.5	1.2	5.5	4.6	7.4	7.1	11.5	7.5	4.4	3.7	4.1	5.8	3.1	3.3	-2.47	5.42318e-22	-0.8	0.0010012
Cre01.g021750.t1.2	transcriptional regulator family protein		3.52	2.3	2.35	4.5	5	3.4	3	2.8	2.4	2.8	3.3	1.6	1.6	2.6	1.9	2.1	2.3	3	2.1	2.5	2.1	0.61	0.0154763	0.01	0.971204
Cre01.g021800.t1.2			0.18	0.42	0.4	0.2	0.4	0.2	0.1	0.1	0.1	1	0.8	0.1	0.2	0.2	0.2	0.7	0.8	0.2	0.4	0.1	0.2	-0.98	0.0017204	0.03	0.928318
Cre01.g021850.t1.1	DEAD/DEAH box RNA helicase family protein	K03655	0.4	0.3	0.42	0.7	0.4	0.3	0.3	0.4	0.3	0.4	0.4	0.2	0.2	0.3	0.3	0.5	0.7	0.3	0.4	0.4	0.2	0.52	0.0457615	0.5	0.0564482
Cre01.g021900.t1.1	Pseudouridine synthase family protein		0.58	0.87	0.78	0.5	0.7	0.6	0.5	0.6	0.6	1.1	1.5	0.3	0.8	0.8	0.7	1.1	0.9	0.7	0.6	0.8	0.6	-0.63	0.0195179	-0.2	0.453509
Cre01.g021950.t1.1		K10408	0.13	0.15	0.18	0.3	0.1	0.1	0.1	0.1	0.1	0.1	0.1	0.1	0.2	0.2	0.2	0.2	0.2	0.2	0.2	0.2	0.1	0.16	0.534423	0.51	0.0444007
Cre01.g022000.t1.1	P-loop containing nucleoside triphosphate hydrolases superfamily protein		0.08	0.22	0.12	0	0	0.1	0.2	0.1	0.1	0.4	0.2	0.2	0.2	0.1	0.2	0.1	0.1	0.2	0.1	0.1	0.1	-1.68	2.46498e-06	-1.15	0.00084033
Cre01.g022050.t1.2			0.02	0.02	0.02	0	0	0	0	0.1	0	0.1	0	0	0	0	0	0	0.1	0	0	0	0	-0.06	0.957467	0.51	0.619056
Cre01.g022100.t1.2	ubiquitin protein ligase 5		9.08	4.6	6.1	14.2	10.7	6.7	6.4	7.4	9.1	3.3	3.5	5.3	5.2	4.9	5.4	5	6.4	5	6.2	7.7	6.3	1	4.00529e-05	0.4	0.101713
Cre01.g022150.t1.1		K04874	0.85	1.52	1.5	0.8	0.8	0.9	1	0.7	0.9	1.3	1.1	1.6	1.7	1.8	1.6	1.1	1.3	1.8	1.5	1.8	1.5	-0.91	0.000366114	-0.03	0.893797
Cre01.g022200.t1.2			36.55	54.45	26.35	7.4	13.6	52.6	50.9	44.8	50	22.4	21.9	72.4	74.4	66.1	69.5	9.2	6	49.1	24.6	38.6	30.6	-0.54	0.0247302	-1	4.26292e-05
Cre01.g022250.t1.1	ribosomal protein L3 plastid	K02906	6.3	5.18	5.18	6.6	6.6	6.4	6.4	5.4	6.4	5.9	4.6	5.6	5.2	5.1	4.7	4.3	5.6	6.3	5.3	4.7	4.9	0.28	0.247745	-0.04	0.878879
Cre01.g022283.t1.1			1.68	2.07	1.7	1.1	1	2	1.7	2.2	2.1	3.1	1.8	1	2.4	2.3	1.8	2	1.3	1.8	1.5	1.5	2.1	-0.31	0.237147	-0.27	0.302123
Cre01.g022350.t1.2	P-loop containing nucleoside triphosphate hydrolases superfamily protein	K14805	0.85	1.02	1.53	1	1.2	0.6	0.6	0.8	0.9	1	1.4	1	0.9	0.8	1	1.5	2.6	1.2	1	1.5	1.4	-0.21	0.393215	0.61	0.01389
Cre01.g022400.t1.1	Chaperone DnaJ-domain superfamily protein		1.15	0.87	0.8	1.3	0.9	1.4	1.1	1.2	1	1.7	0.6	0.7	0.6	0.8	0.8	1.1	0.1	0.9	1.1	0.8	0.8	0.38	0.139768	-0.12	0.646027
Cre01.g022450.t1.1			0.8	1.05	0.55	0	0.1	1.3	1.5	1.1	0.8	2.3	0.5	0.5	0.5	1.7	0.8	0.8	0	1.4	0.8	0	0.3	-0.3	0.286653	-0.81	0.0054168
Cre01.g022462.t1.2			4.22	5.58	6.45	2.3	2.8	5.3	5.1	4.6	5.2	5.8	5.8	5.6	5.6	5.4	5.3	6.7	4.7	7.7	5.8	5.8	8	-0.4	0.107467	0.16	0.52269
Cre01.g022500.t1.2	NADP-malic enzyme 4	K00029	1.78	1.87	1.7	1	1.3	1.9	1.8	2.1	2.6	1.8	1.9	1.9	1.9	1.6	2.1	1.4	2	1.5	1.8	1.8	1.7	-0.1	0.676929	-0.13	0.614677
Cre01.g022550.t1.1			2.63	2.73	2.17	2.5	2.3	2.4	3.4	2.5	2.7	2.9	3	2.7	2.3	3.1	2.4	1.9	1.8	2.2	2.3	2.6	2.2	-0.05	0.842297	-0.32	0.205901
Cre01.g022600.t2.1			14.42	6.92	9.15	18.8	19.1	11.8	12.3	11.6	12.9	6.8	8.2	7.1	6.1	6.3	7	7.6	14.3	7	6.6	10.5	8.9	1.05	1.78582e-05	0.38	0.120473
Cre01.g022650.t1.2	beta-ureidopropionase	K01431	38.32	27.82	37	29.6	30.1	41.6	41	40.4	47.2	23.3	23.2	30.3	30.7	28	31.4	37.6	31.9	34.8	30.9	39	47.8	0.48	0.0473319	0.45	0.0604999
Cre01.g022681.t1.1			7.47	2.12	3.25	13.3	7.7	5.3	7.2	5.6	5.7	1.5	2.3	3	2.3	1.6	2	3.2	6.9	2.1	1.8	2.4	3.1	1.83	1.28993e-12	0.54	0.0365534
Cre01.g022700.t1.1			1.25	2.35	1.6	1.2	1.2	1.5	1.1	1.3	1.2	3.9	2.9	2	1.7	1.8	1.8	2.7	1.9	1.1	1.4	1.3	1.2	-0.98	7.56706e-05	-0.53	0.0290899
Cre01.g022750.t1.1			0.95	2.4	2.18	1.1	0.8	1.3	0.8	1	0.7	1.5	1.5	2.8	2.9	2.8	2.9	1.6	1.5	2.7	3.4	2	1.9	-1.29	2.11624e-07	-0.09	0.702818
Cre01.g022800.t1.1			2.42	1.75	2.08	1.9	1.7	2.7	3	2.7	2.5	2.1	1.9	1.6	1.6	1.5	1.8	2.2	1.7	2.2	2	2.7	1.7	0.47	0.0594673	0.23	0.365514
Cre01.g022850.t1.2			0.13	1.03	0.58	0.1	0.1	0.1	0.1	0.2	0.2	1.4	1.7	0.8	0.7	0.8	0.8	0.5	0.6	0.6	0.4	0.8	0.6	-2.72	2.98588e-23	-0.81	0.00133449
Cre01.g022900.t1.1			0.25	0.52	0.4	0.2	0.1	0.3	0.3	0.3	0.3	0.6	0.5	0.5	0.4	0.5	0.6	0.4	0.4	0.5	0.3	0.5	0.3	-0.99	0.000147353	-0.45	0.0801791
Cre01.g022950.t1.2	TRAF-like family protein		1.63	3.6	3.03	3.3	3.6	0.7	0.8	0.8	0.6	7.6	5.9	2.3	1.6	2.1	2.1	6.3	4.5	1.7	2.3	1.5	1.9	-1.24	8.59156e-07	-0.28	0.248901
Cre01.g023000.t1.1	phosphate transporter 4;1		2.55	5.53	3.83	1.8	2.6	2.7	3	2.4	2.8	4.9	7.1	6.5	5	4.5	5.2	3.4	4.8	4.4	2.8	4.1	3.5	-1.06	1.76468e-05	-0.47	0.056347
Cre01.g023050.t1.2	plant UBX domain-containing protein 2		10.88	5.85	6.68	11.8	13.8	10.1	10.6	9.3	9.7	5.7	6.4	6.1	7.1	4.5	5.3	6.6	8.6	6.2	6.4	6	6.3	0.9	0.000248326	0.16	0.504876
Cre01.g023100.t1.1	target of early activation tagged (EAT) 3		1.17	1.17	0.7	0	0.1	1.7	1.6	2.4	1.2	2	0.9	1	0.8	1.4	0.9	0.7	0.1	1.2	1.3	0.2	0.7	-0.04	0.893166	-0.64	0.0240572
Cre01.g023150.t1.2	Minichromosome maintenance (MCM2/3/5) family protein	K02209	18.6	10.12	10.37	14.8	18.6	17.3	16.3	20.9	23.7	8.4	9.9	10.3	10.9	9.3	11.9	6.9	9.6	10.2	8.9	14	12.6	0.9	0.00022119	0.05	0.837225
Cre01.g023200.t1.2			25.83	18.7	21.7	17.6	17.8	29.8	32.2	26.8	30.8	16.5	14.3	19.6	19.3	20.1	22.4	19.1	13.1	28.8	23.9	21.6	23.7	0.42	0.0805979	0.19	0.438362
Cre01.g023250.t1.1			2.28	2.12	2	2.8	2.5	2.2	2.4	2	1.8	2.5	2.7	1.7	2.2	1.8	1.8	2.2	2.8	1.6	1.6	1.4	2.4	0.14	0.586946	-0.01	0.974177
Cre01.g023300.t1.2	NAD(P)-binding Rossmann-fold superfamily protein		6.98	3.27	4.97	10.1	10.6	5.3	4.7	5.2	6	3.1	4	3.3	3.5	2.9	2.8	5.1	7.4	4.4	3.1	4.8	5	1.1	9.37616e-06	0.55	0.0270115
Cre01.g023350.t1.1			7.98	6.23	7.82	10.2	11.7	5.7	6.9	6.1	7.3	5.3	6.4	6.7	8.2	5.6	5.2	7.6	10.4	6.3	5.8	9.3	7.5	0.34	0.161132	0.35	0.147427
Cre01.g023400.t1.1	LMBR1-like membrane protein	K14617	44.47	29.95	46.08	33.9	32.7	45.5	54.8	53.9	46	24.2	23.1	31.6	33	38.9	28.9	37.4	46.1	46.8	52.4	49.8	44	0.59	0.0152183	0.65	0.0071597
Cre01.g023450.t1.2			0.52	1.45	1.2	0.5	0.5	0.5	0.4	0.6	0.6	2.4	1.7	0.9	1	1.2	1.5	1.2	1.2	1.4	1.1	1.2	1.1	-1.49	1.05329e-08	-0.28	0.262972
Cre01.g023500.t1.2			2.42	1.67	1.67	3.1	2.4	2.4	2.1	2.4	2.1	2.6	2	1.3	1.2	1.3	1.6	2.1	1.8	1.4	2.2	1.2	1.3	0.54	0.0282026	0.07	0.782948
Cre01.g023550.t1.1	Leucine-rich repeat (LRR) family protein		0.3	0.5	0.58	0.4	0.3	0.3	0.2	0.3	0.3	0.5	0.5	0.5	0.5	0.5	0.5	0.6	0.8	0.6	0.6	0.5	0.4	-0.69	0.00806452	0.14	0.57682
Cre01.g023600.t1.2	NAD(P)-binding Rossmann-fold superfamily protein		0.02	0	0	0.1	0	0	0	0	0	0	0	0	0	0	0	0	0	0	0	0	0	2.6	0.0222046	1.93	0.0916566
Cre01.g023650.t1.1	bidirectional amino acid transporter 1		0.12	0.03	0.05	0.1	0.1	0.2	0.1	0.1	0.1	0	0	0.1	0	0.1	0	0	0.1	0.1	0.1	0	0	1.45	2.51521e-06	0.5	0.12416
Cre01.g023750.t1.1			1.12	0.37	0.5	1.5	1.5	1	0.9	0.9	0.9	0.5	0.3	0.2	0.3	0.5	0.4	0.6	0.5	0.4	0.7	0.5	0.3	1.65	2.13809e-10	0.42	0.10248
Cre01.g023773.t1.2			11.52	7.98	9.43	15	14.5	8.4	7.9	11.4	11.9	8.3	9	7.9	7.9	7.1	7.7	9.2	12.6	9.3	8	7.9	9.6	0.51	0.0398528	0.25	0.303636
Cre01.g023787.t1.1	ABC transporter family protein		16.2	9.75	10.83	16.9	15.9	16.4	14.3	15.2	18.5	12.9	10	8.8	8.3	9.2	9.3	16.5	7.9	9.8	10.4	7.5	12.9	0.77	0.00152739	0.12	0.624767
Cre01.g023800.t1.1	U2 snRNP auxilliary factor, large subunit, splicing factor		2.3	1.65	1.65	3.5	3.2	1.7	1.6	2	1.8	2.3	1.8	1.4	1.2	1.7	1.5	2.2	2.4	0.9	1.5	1.5	1.4	0.38	0.115296	-0.06	0.815453
Cre01.g023850.t1.1			5.63	4.85	4.97	5.8	6.5	6.2	4.8	5.1	5.4	5.1	4.9	6.1	4.7	3.9	4.4	4.3	6.2	4.6	3.7	5.8	5.2	0.26	0.284524	0.09	0.707275
Cre01.g023913.t1.2			7.25	10.45	7.53	3.8	4	10.6	8.9	7.4	8.8	10.3	7.8	11.7	9.9	12.1	10.9	7	2.1	10.6	12.4	4.4	8.7	-0.53	0.0301582	-0.54	0.0286625
Cre01.g023950.t1.1			4.48	4.5	3.52	3	2.6	5.2	5.7	6.3	4.1	3.7	2.7	4.9	4.3	6	5.4	1.9	1.6	4.1	5.4	4.4	3.7	-0.05	0.830202	-0.39	0.112615
Cre01.g024000.t1.1			2.28	4.13	2.72	0.8	0.9	3.1	2.8	3.1	3	2.9	2.6	4.1	4.4	5	5.8	0.7	0.7	4.6	4	3	3.3	-0.8	0.0011882	-0.57	0.0207077
Cre01.g024050.t1.2			12.63	28.23	43.9	8.7	6.4	14.6	15.6	13.4	17.1	12.9	11.1	36.8	35.6	34.1	38.9	24.6	23.9	54.2	62.9	44.8	53	-1.21	7.71267e-07	0.62	0.0110687
Cre01.g024100.t1.1			3.02	3.3	2.83	1.8	2.6	3.4	3.4	3.5	3.4	4	3.8	3.3	2.7	2.6	3.4	2.9	3.4	2.9	2.9	2.6	2.3	-0.09	0.729539	-0.14	0.570483
Cre01.g024150.t1.2			41.53	38.88	36.47	37.1	41.6	47.6	39.8	41.6	41.5	39.1	45.3	41.8	36.8	35.5	34.8	37	36.4	43.9	30.7	33.6	37.2	0.11	0.6493	-0.14	0.568964
Cre01.g024200.t1.1	cleavage stimulating factor 64	K14407	6.02	3.33	3.4	6.2	8.3	4.5	5.6	5.1	6.4	3.9	5	3.1	3.5	2.4	2.1	3.1	4.1	2.4	2.7	4.5	3.6	0.83	0.000892442	0.04	0.884494
Cre01.g024250.t1.1			2.33	3.32	2.38	2	2	2.4	2.6	2.6	2.4	3.3	3.5	3.2	3.2	3.6	3.1	3.2	2.1	2	2	2.5	2.5	-0.51	0.0363977	-0.47	0.0540215
Cre01.g024251.t1.2	RNA helicase family protein		0.45	0.5	0.47	0.3	0.3	0.6	0.6	0.5	0.4	0.8	0.4	0.5	0.3	0.6	0.4	0.6	0.5	0.5	0.4	0.3	0.5	-0.14	0.587631	-0.16	0.542366
Cre01.g024300.t1.2	associated molecule with the SH3 domain of STAM 1	K11866	24.37	14.47	14.23	19.2	17.7	28	28.3	26.1	26.9	12.1	9.5	15.7	14.8	17.6	17.1	12.6	7.6	19.5	18.6	10.9	16.2	0.77	0.00144335	0.02	0.928456
Cre01.g024350.t1.2	Endomembrane protein 70 protein family	K17087	104.67	72.98	71.47	100	93.5	109.5	117.7	105.8	101.5	88.2	96.5	66.3	59.5	68.5	58.9	79.1	67.4	83.3	73.1	60.4	65.5	0.58	0.0165431	-0.03	0.88507
Cre01.g024400.t1.1	Tetratricopeptide repeat (TPR)-like superfamily protein	K20305	1.08	1.28	1.02	0.8	0.8	1.3	1	1.3	1.3	1.3	1.3	1.4	1	1.2	1.5	0.8	0.9	1.3	1.2	1	0.9	-0.32	0.204703	-0.35	0.161721
Cre01.g024500.t1.1		K16484	5.27	7.3	3.33	3.4	4.3	6.1	6.6	5.3	5.9	5.5	6.9	7.7	9.4	6.9	7.4	2.3	2.1	4.3	3.5	3.9	3.9	-0.43	0.0724054	-1.08	1.09605e-05
Cre01.g024550.t1.1	Protein kinase superfamily protein		4.88	7.28	6.05	5.9	4.2	4.6	5.5	4.7	4.4	7.7	6	6.7	6.5	9.6	7.2	7.6	5.2	5.1	9	4	5.4	-0.56	0.0208778	-0.27	0.269257
Cre01.g024601.t1.1			5.47	4.55	3.67	5.8	7.1	3.5	6.3	4.4	5.7	2.4	4.9	4.5	6.8	4.3	4.4	2.4	3.8	4.7	2.6	4.6	3.9	0.25	0.317449	-0.31	0.20619
Cre01.g024650.t1.1	Protein kinase superfamily protein	K02861	3.33	4.03	4.47	3.8	2.7	3.7	3.5	3	3.3	5.4	3.6	3.5	3.2	4.7	3.8	6.7	3.9	4.2	5.7	3.1	3.2	-0.23	0.34886	0.12	0.609387
Cre01.g024750.t1.1	Protein kinase superfamily protein		1.65	2.27	1.25	1.5	1.6	1.7	1.9	1.7	1.5	2.6	2.1	2.2	2	2.7	2	1.3	1.1	1.3	1.6	1.2	1	-0.52	0.0337891	-0.9	0.000238985
Cre01.g024800.t1.1	Protein kinase superfamily protein		0.43	0.1	0.25	0.4	0.4	0.7	0.4	0.4	0.3	0.2	0.1	0.1	0	0.1	0.1	0.4	0.3	0.2	0.3	0.1	0.2	2.17	4.98567e-15	1.38	7.29556e-07
Cre01.g024850.t1.1	Rhodanese/Cell cycle control phosphatase superfamily protein	K18065	33.17	13.42	14.4	32.8	28.7	34	38.4	31.6	33.5	7.2	9	17.5	17.2	15.7	13.9	10.6	12.6	17.6	19	13.5	13.1	1.32	8.22723e-08	0.07	0.769629
Cre01.g024900.t1.1	nucleotide binding;nucleic acid binding		6.53	5.7	5.22	7.1	5.9	6	6.4	7.8	6	6.3	4.8	5.7	6	6.3	5.1	5	4	4.2	5.5	7	5.6	0.17	0.487341	-0.14	0.550691
Cre01.g024950.t1.2	Uncharacterized protein		11.08	11.13	11.85	9.5	9.2	10.6	10.2	12	15	9.2	12.2	11.2	11.8	10.4	12	9.4	12.2	11.3	9.7	15.9	12.6	0.01	0.969385	0.1	0.66754
Cre01.g025000.t1.2		K16056	3.4	2.57	1.62	0.8	1.2	5.5	5.4	4.4	3.1	5.3	1.4	1.8	1.5	3.3	2.1	3.6	0.2	1.7	2.5	0.2	1.5	0.39	0.117568	-0.72	0.00538094
Cre01.g025025.t1.1			15.42	12	10.32	22	16.3	13.1	15.3	13.6	12.2	13.7	10.3	10.8	11.9	13.9	11.4	11.9	10.2	7.8	13.4	8.6	10	0.37	0.125474	-0.16	0.509794
Cre01.g025050.t1.2	GATA transcription factor 9		18.7	24.57	23.43	14.2	15.2	23.9	19.3	20.4	19.2	23.3	23.2	27.1	21.6	29.5	22.7	23.3	16.9	30.1	28.9	18.2	23.2	-0.38	0.111514	-0.11	0.642604
Cre01.g025100.t1.1	Haloacid dehalogenase-like hydrolase (HAD) superfamily protein		10.37	11.6	13.85	12.2	10.8	10	10	10.1	9.1	13.1	13.3	11.3	11	9.8	11.1	15	17.1	12.5	14.5	12.5	11.5	-0.19	0.432673	0.26	0.28462
Cre01.g025150.t1.2	alpha/beta-Hydrolases superfamily protein		6.32	7.28	9.78	9	8.2	4.4	5.2	5.8	5.3	9.6	9.8	6.3	5.4	6.6	6	12.7	16.9	6	7.5	8.2	7.4	-0.2	0.407239	0.43	0.0791406
Cre01.g025200.t1.2			4.28	24.67	19.78	4.2	4.5	4	4.5	3.3	5.2	16.8	18.9	23.9	23.4	32.1	32.9	11.1	11.5	27.9	33.7	18.2	16.3	-2.52	7.92431e-23	-0.32	0.180978
Cre01.g025250.t1.1	riboflavin kinase/FMN hydrolase	K00861	10.95	12.08	13.38	16.2	14.5	8	8.5	8.8	9.7	13.7	13.9	12.1	12.3	10	10.5	14.8	20.2	12.3	10.8	9.3	12.9	-0.14	0.572591	0.2	0.407344
Cre01.g025300.t1.1	DNA repair (Rad51) family protein	K10869	2.3	2	2.83	2.7	2.4	2.3	2.1	2.5	1.8	1.6	2.3	2.3	2.1	2.3	1.4	2.2	3.1	2.8	2	3.8	3.1	0.23	0.365527	0.48	0.0568847
Cre01.g025350.t1.2			25.75	25.2	34.43	23.8	27.2	30.1	24.2	24.2	25	26.6	28.3	25.3	24.1	23.3	23.6	29.2	45.7	38.9	32.5	28.6	31.7	-0.03	0.91188	0.43	0.0767866
Cre01.g025400.t1.2		K17570	2.8	4.37	3.47	2.8	2	3.4	2.9	3.2	2.5	3.3	2.8	4.4	4.9	5.5	5.3	3.1	2.9	3.6	5.5	2.9	2.8	-0.6	0.0136296	-0.3	0.207799
Cre01.g025450.t1.2			13.8	19.38	21.88	16.8	15.1	12.8	12.6	13.5	12	18.4	20.1	18.2	19.6	21.4	18.6	17.5	27.3	21.6	24	21.9	19	-0.49	0.045746	0.16	0.499772
Cre01.g025500.t1.1	Tetratricopeptide repeat (TPR)-like superfamily protein		1.17	0.7	0.52	0.9	0.6	1.2	1.2	1.1	2	0.8	0.7	0.8	0.5	0.6	0.8	0.5	0.5	0.6	0.6	0.4	0.5	0.69	0.00853142	-0.38	0.164135
Cre01.g025551.t1.1			0.97	1.18	1.02	0.7	0.8	1	1	1.1	1.2	1.8	1.1	0.8	0.9	1.2	1.3	1.4	1.1	0.7	1	0.9	1	-0.25	0.304346	-0.26	0.2998
Cre01.g025600.t1.2			2.32	4.55	4.65	2.1	1.9	2.7	2.8	2.6	1.8	4	3.6	4.4	4.8	5.2	5.3	2.9	3.5	6.3	6.6	4.7	3.9	-1.04	3.15816e-05	0	0.994914
Cre01.g025650.t1.2			0.27	0.6	0.53	0.3	0.3	0.2	0.4	0.2	0.2	0.5	0.3	0.9	0.5	0.9	0.5	0.3	0.7	0.6	0.4	0.5	0.7	-1.1	0.000262671	-0.18	0.521112
Cre01.g025700.t1.1			1.83	1.32	1.4	1.6	1.4	2.2	2	1.9	1.9	1.3	1	1.6	1.2	1.4	1.4	1.4	1.2	1.1	1.7	1.6	1.4	0.51	0.0364771	0.07	0.789821
Cre01.g025750.t1.1			0.77	3.28	0.03	0.3	0.2	0.7	1.2	1.3	0.9	1.4	1.2	3.9	4.5	4.6	4.1	0	0	0	0	0	0.2	-2.17	3.8637e-16	-6.11	6.38127e-61
Cre01.g025767.t1.2			0.12	0.37	0.22	0.1	0.1	0.1	0.1	0.1	0.2	0.5	0.2	0.4	0.2	0.5	0.4	0.2	0.1	0.3	0.4	0.2	0.1	-1.77	8.74961e-11	-0.59	0.0222422
Cre01.g025808.t1.1			0.52	0.52	0.48	1.1	0.6	0.4	0.3	0.4	0.3	0.9	0.5	0.5	0.3	0.5	0.4	0.4	1	0.4	0.5	0.3	0.3	-0.05	0.85893	-0.03	0.906636
Cre01.g025850.t1.2	myo-inositol oxygenase 1	K00469	6.22	12.1	11.82	7.7	6	6.6	5.4	6.2	5.4	9.7	10.3	12.8	11.4	14.9	13.5	10.3	10.3	11.8	17.8	9.3	11.4	-0.96	8.42356e-05	0.02	0.933331
Cre01.g025900.t1.2	Regulator of chromosome condensation (RCC1) family protein		2.82	1.77	2.63	4.2	4	2.5	1.7	2.4	2.1	1.9	1.9	1.8	1.6	1.6	1.8	2	3.7	2.9	1.7	3.2	2.3	0.68	0.0072535	0.52	0.040509
Cre01.g025950.t1.2	proton gradient regulation 3	K17710	0.12	0.3	0.22	0.1	0.1	0.2	0.1	0.1	0.1	0.2	0.2	0.3	0.3	0.4	0.4	0.2	0.1	0.2	0.5	0.1	0.2	-1.25	1.2351e-05	-0.56	0.0434395
Cre01.g025983.t1.1	Protein of unknown function (duplicated DUF1399)		3.98	5.33	3.58	3.8	3.1	4.7	4.8	4.2	3.3	3.4	3.1	5.1	4.8	9.9	5.7	2.8	1.6	5.4	7.1	2	2.6	-0.38	0.120425	-0.53	0.0306019
Cre01.g026050.t1.1			0.73	0.95	0.85	0.1	0.1	1.5	1.2	0.9	0.6	3.1	0.4	0.3	0.1	1.3	0.5	1.5	0.1	1	1.9	0.3	0.3	-0.39	0.125026	-0.18	0.483922
Cre01.g026100.t1.2	ribonuclease P family protein / Rpp14 family protein	K03537	4.62	5.35	5.33	5.5	4.9	4.6	4.3	4.5	3.9	5.3	5.7	5.8	5.3	4.7	5.3	4.5	5.2	5.3	3.9	6.6	6.5	-0.19	0.434003	0.05	0.836396
Cre01.g026150.t1.1			1.05	0.78	0.93	1.3	1.4	0.8	0.7	1.1	1	0.9	0.9	0.7	0.8	0.5	0.9	1.1	1.3	0.6	0.9	0.7	1	0.46	0.0684022	0.25	0.321347
Cre01.g026200.t1.2	Tetratricopeptide repeat (TPR)-like superfamily protein		3.8	2.85	3.68	4.3	5.5	3.4	3.5	2.7	3.4	3	3.7	2.9	2.5	2.3	2.7	3.7	6.6	3.1	2	3.5	3.2	0.38	0.141051	0.37	0.151545
Cre01.g026250.t1.2	alpha-galactosidase 2	K07407	6.62	3	3.1	9.4	8	6.1	5.7	5.1	5.4	3.7	4.3	2.2	3.1	2.3	2.4	3.3	5.1	3	2.6	2.6	2	1.19	1.58344e-06	0.1	0.689905
Cre01.g026300.t1.2	HCP-like superfamily protein	K14026	2.62	2.38	2.53	3.2	2.7	2.5	2.2	3	2.1	3.1	2.5	1.7	2.1	2.6	2.3	2.8	3.3	1.7	2.3	3.3	1.8	0.15	0.550713	0.08	0.753553
Cre01.g026350.t1.1			0.17	0.22	0.15	0.1	0.1	0.2	0.1	0.3	0.2	0.2	0.2	0.2	0.2	0.2	0.3	0.1	0.1	0.2	0.1	0.2	0.2	-0.46	0.108598	-0.42	0.145911
Cre01.g026400.t1.1	EXS (ERD1/XPR1/SYG1) family protein		4.67	4.1	4.7	4	3.8	4.6	5	4.5	6.1	4.6	5	4	4.2	3.4	3.4	6	3.9	5.3	3.6	4.4	5	0.22	0.379938	0.17	0.497722
Cre01.g026500.t1.1	Eukaryotic aspartyl protease family protein		6.95	6.07	7.1	6.1	6.7	7.1	7.9	6.9	7	4.6	5	7	7.1	6.2	6.5	4.9	7.3	9.6	6.9	7.5	6.4	0.12	0.610312	0.18	0.457549
Cre01.g026550.t1.1	TCP-1/cpn60 chaperonin family protein	K09499	24.62	15.83	15.9	24.1	33.4	23.9	20.7	21.4	24.2	14	19.5	18.1	16.5	13	13.9	13.3	16.8	16.6	10.9	20.7	17.1	0.68	0.00502271	0.06	0.795764
Cre01.g026600.t1.2	ubiquitin-conjugating enzyme 36	K10580	157.77	149.13	168.12	138.3	162.4	153.7	177.9	144.8	169.5	111.8	145.1	174.5	191.2	129.4	142.8	126.7	150.5	173.9	143.7	208.3	205.6	0.09	0.697353	0.16	0.50778
Cre01.g026650.t1.2	phosphoadenosine phosphosulfate (PAPS) reductase family protein		9.05	7.93	9.9	9.1	9.6	6.8	9.6	10.4	8.8	7	9.4	8.1	8.1	7.6	7.4	9.6	10.7	7.6	8	12.6	10.9	0.16	0.500696	0.3	0.215154
Cre01.g026700.t1.1			0.12	0.17	0.15	0.2	0.2	0.1	0.1	0	0.1	0.5	0.3	0	0.1	0	0.1	0.3	0.4	0	0.1	0.1	0	-0.49	0.0979547	-0.11	0.706992
Cre01.g026750.t1.1			0.22	0.12	0.1	0.3	0.1	0.2	0.2	0.3	0.2	0.2	0.1	0.1	0.1	0.1	0.1	0.1	0.1	0.1	0.1	0.1	0.1	0.71	0.0116286	-0.5	0.0985346
Cre01.g026800.t1.1			0.47	0.52	0.18	0.4	0.3	0.7	0.4	0.5	0.5	0.8	0.6	0.4	0.2	0.7	0.4	0.2	0.2	0.2	0.3	0.1	0.1	-0.1	0.691086	-1.54	2.5669e-08
Cre01.g026850.t1.1			0.12	0.13	0.03	0	0.1	0.2	0.1	0.2	0.1	0.3	0.1	0.1	0.1	0.1	0.1	0.1	0	0	0	0	0.1	-0.28	0.341158	-1.61	1.61853e-06
Cre01.g026900.t2.1	FAD/NAD(P)-binding oxidoreductase family protein	K00486	11.78	8.57	10.5	13	14	10.5	12.2	10	11	8.5	9.7	8.8	9.3	7.5	7.6	13	13.6	8.2	8.4	10.4	9.4	0.43	0.0744214	0.31	0.203213
Cre01.g026950.t1.2			1.85	3.27	3.18	2.3	2.2	1.4	1.7	1.9	1.6	3.3	3.2	3.4	3.4	3.5	2.8	3.8	3.2	3	3.8	2.6	2.7	-0.79	0.00137953	-0.03	0.909787
Cre01.g027000.t1.2	ribosomal protein large subunit 16A	K02868	61.55	47.17	92.72	81.7	99	43.6	58.3	36.3	50.4	37.7	64	41.5	49.7	48.1	42	79.1	215.4	45.2	34.9	125.7	56	0.38	0.117826	0.96	8.31304e-05
Cre01.g027050.t1.1			39.52	46.43	51.83	40.2	41	36.5	40.1	40.3	39	61	57.8	41.2	42.9	35.5	40.2	59.5	48.5	56.1	47	43.9	56	-0.21	0.396572	0.21	0.375753
Cre01.g027100.t1.2	Peptidase S24/S26A/S26B/S26C family protein	K09648	24.38	20.07	24.63	25.8	26.2	23.6	24.4	23.7	22.6	20.3	18.9	20.2	19.7	19.8	21.5	20.8	28	23	24.4	26.6	25	0.32	0.188474	0.27	0.268994
Cre01.g027150.t1.1	DEAD/DEAH box helicase, putative		2.22	2.82	3.82	2.7	2.7	2.1	1.7	2.1	2	2	3	3.3	3.2	2.5	2.9	2.7	4.5	3.5	3.1	5.7	3.4	-0.39	0.109368	0.42	0.0835166
Cre01.g027200.t1.2	ubiquitin-conjugating enzyme 5	K10576	238.25	115.45	153.32	165.7	175.4	291.9	291.8	256	248.7	72.9	62.9	133.9	142.2	137.1	143.7	136.8	100.3	184.3	206.2	132.8	159.5	1.07	1.04242e-05	0.45	0.0647249
Cre01.g027250.t1.2			3.12	2.85	4.17	3.6	3.8	2.2	2.8	3.5	2.8	2	2.5	2.9	3.6	2.9	3.2	3.3	4.6	3.8	3.7	6	3.6	0.14	0.577731	0.52	0.0334418
Cre01.g027300.t1.1			39.92	0.73	309.33	11.8	16.1	46.5	46.9	54.6	63.6	0.3	0.7	1	0.8	0.7	0.9	322.4	227.8	256.5	235	420.4	393.9	5.71	3.88301e-79	8.71	7.31908e-143
Cre01.g027350.t1.2	tRNA/rRNA methyltransferase (SpoU) family protein		0.52	0.45	0.48	0.8	0.5	0.5	0.3	0.5	0.5	0.7	0.6	0.3	0.3	0.4	0.4	0.6	0.6	0.4	0.4	0.5	0.4	0.21	0.402057	0.07	0.776015
Cre01.g027450.t1.2	Thioredoxin superfamily protein	K03671	11.25	9.92	9.82	9.6	13.5	10.9	12.2	10.7	10.6	11.7	11.8	9.8	9.5	8	8.7	14.9	6.3	8.2	8.5	10.3	10.7	0.12	0.633221	-0.05	0.840035
Cre01.g027500.t1.1			2.35	2.43	2.55	3.9	3.8	1.7	1.8	1.4	1.5	4.6	4.3	1.8	1.4	1.1	1.4	3.7	4.7	2.1	1.2	1.2	2.4	0.02	0.931862	0.13	0.617767
Cre01.g027550.t1.1	cytochrome P450, family 97, subfamily B, polypeptide 3		17.47	29.52	24.82	23.2	22.8	14.8	13.9	15	15.1	29.3	37	29.9	32	23.5	25.4	28.6	36.4	17.9	24.2	19.7	22.1	-0.76	0.00189872	-0.28	0.249642
Cre01.g027575.t1.1			1.55	1.23	0.93	1.7	1.7	1.4	1.1	2	1.4	3.2	0.9	0.6	0.2	1.6	0.9	1.3	1.1	0.8	1	0.8	0.6	0.32	0.282054	-0.38	0.226006
Cre01.g027600.t1.1			0.98	0.77	0.92	1.7	1.3	0.8	0.5	0.7	0.9	1.1	0.9	0.6	0.5	0.7	0.8	1.2	1.4	0.4	0.8	0.9	0.8	0.43	0.0942453	0.3	0.23814
Cre01.g027650.t1.2			0.1	0.25	0.13	0.1	0.1	0.1	0.1	0.1	0.1	0.5	0.2	0.1	0.2	0.3	0.2	0.2	0.2	0.1	0.1	0.1	0.1	-1.85	7.13973e-10	-0.93	0.0010913
Cre01.g027700.t1.2			2.85	5.77	4.6	3.2	3.4	2.5	2.3	3.1	2.6	9	10.4	4	3.8	4.1	3.3	6	8.8	3.5	3.4	3.4	2.5	-0.96	0.000109781	-0.25	0.319722
Cre01.g027750.t1.1			0.03	0	0.03	0.2	0	0	0	0	0	0	0	0	0	0	0	0	0	0.1	0	0.1	0	2.25	0.0189205	1.79	0.082207
Cre01.g027764.t1.2	MATE efflux family protein	K03327	5.53	4.15	4.82	5	4.9	6.1	6.8	5	5.4	4.6	3.9	4.5	3.4	4.2	4.3	5.3	3	6	6.6	3.7	4.3	0.37	0.129903	0.19	0.440013
Cre01.g027800.t1.2	Vacuolar ATPase subunit H family protein; Vacuolar ATPase subunit H; Probable vacuolar ATPase subunit H, V-ATPase H subunit, Vacuolar proton pump H subunit	K02144	56.62	47.63	39.83	37.4	40	61.5	63.5	73.4	63.9	43.4	46.6	46.2	50.1	54.8	44.7	36.9	32.3	46	47.3	37.9	38.6	0.26	0.282604	-0.23	0.332018
Cre01.g027850.t1.1	NAD(P)-binding Rossmann-fold superfamily protein		8.45	6.7	10.03	6.8	8	8.9	9.1	8.3	9.6	6.8	8.7	5.3	6.8	5.4	7.2	8.9	10.4	8.2	7.9	13.9	10.9	0.32	0.192729	0.54	0.0274068
Cre01.g027900.t1.2	Abscisic acid-responsive (TB2/DP1, HVA22) family protein	K17338	1.73	1.58	1.58	1.1	0.6	1.6	2.3	2.2	2.6	2.6	1.8	1.5	1	1.4	1.2	2.8	2.3	1.1	1.1	1.2	1	0.19	0.50503	0.08	0.780422
Cre01.g027950.t1.2		K19679	10.63	37.98	30.92	8.1	9.1	11.4	12.2	11.2	11.8	28.1	35.6	37.6	46.4	39.2	41	17	22.5	33.9	32.7	45.2	34.2	-1.79	5.75808e-13	-0.31	0.200724
Cre01.g028000.t1.1			0.32	4.98	2.42	0.2	0.2	0.3	0.3	0.4	0.5	2.6	4.2	5.3	6	5.9	5.9	1	1.3	4.6	2.9	2.3	2.4	-4.03	1.82943e-44	-1.09	1.10524e-05
Cre01.g028050.t1.2			0	0	0.02	0	0	0	0	0	0	0	0	0	0	0	0	0	0	0	0	0.1	0	-4.07	5.86367e-05	0.11	0.86129
Cre01.g028101.t1.1			16.63	13.73	22.3	15.3	16.8	16.2	16.4	18.6	16.5	8.5	8.5	13.6	17.6	17.7	16.5	13.5	22.3	20.1	23.8	33	21.1	0.29	0.227695	0.68	0.00526282
Cre01.g028150.t1.2	LYR family of Fe/S cluster biogenesis protein		22.73	17.45	16.63	8.4	12.9	26.9	29.1	29.4	29.7	15.3	14.3	19	15.7	19.6	20.8	11.2	5.7	23.9	17.2	15.4	26.4	0.35	0.154382	-0.07	0.776456
Cre01.g028200.t2.1			55.78	34.6	37.63	71	47	50.6	59	48.4	58.7	24.6	25.4	36.3	38.6	40.2	42.5	36.9	35	34.5	37.8	41.1	40.5	0.71	0.00343277	0.1	0.687346
Cre01.g028250.t1.2	alpha/beta-Hydrolases superfamily protein	K01054	15.07	18.83	28.85	13.7	15.7	15.2	14.1	16.8	14.9	15.2	17.5	19.8	20.3	18.2	22	23.7	25.9	28.4	29.5	33.5	32.1	-0.39	0.105013	0.57	0.017925
Cre01.g028300.t1.2			43.88	61.37	65	29.1	34.1	59.2	49.9	47.6	43.4	50.7	46.2	78.4	56.7	70.6	65.6	49.6	50.6	87.2	80.5	57.2	64.9	-0.44	0.065797	0.14	0.550679
Cre01.g028350.t1.1	Trypsin family protein with PDZ domain		3.87	5.53	7.08	6	5.2	2.9	3.3	3	2.8	5.5	6.6	5.7	6	4.8	4.6	7.5	12.2	4.4	5.1	7.4	5.9	-0.52	0.0370757	0.34	0.161407
Cre01.g028400.t1.1			2.82	1.8	1.72	4.6	3.8	2.1	2.1	2.3	2	2.5	2.3	1.3	1.5	1.8	1.4	2	3.1	1.4	1.2	1.5	1.1	0.66	0.00731722	-0.07	0.787064
Cre01.g028423.t1.2	Pyridoxal phosphate (PLP)-dependent transferases superfamily protein	K01593	0.8	1.02	0.83	0.7	0.7	0.7	0.8	1	0.9	1	1.3	0.7	0.9	1	1.2	0.6	1.5	0.6	0.8	0.7	0.8	-0.33	0.211967	-0.2	0.450578
Cre01.g028450.t1.2	Radical SAM superfamily protein		8.45	3.73	5.53	17.7	12.8	5.3	4.7	5.5	4.7	4.2	6.4	3.3	3.5	1.9	3.1	9.5	10.4	3.7	2.7	3.5	3.4	1.09	1.03891e-05	0.51	0.0383406
Cre01.g028500.t1.2			4.9	3.03	2.48	3.9	3.7	5.4	5.7	4.9	5.8	3.1	3.1	3.2	2.8	3	3	2	3	2.5	2.4	2.7	2.3	0.72	0.00353768	-0.22	0.381175
Cre01.g028550.t1.2	Cysteine proteinases superfamily protein	K18342	5.1	4.82	4.77	3.4	4.1	6.2	5	6	5.9	5.5	5.1	4.7	5	4.2	4.4	5.5	3.8	5.7	4.4	4.4	4.8	0.1	0.687963	-0.06	0.811593
Cre01.g028600.t1.2	NAD(P)-binding Rossmann-fold superfamily protein		8.72	8.02	9.43	8.8	8.6	7.1	10.8	7.4	9.6	8.8	11.6	7.8	7.3	5.8	6.8	9.5	11.1	8.4	8.1	10.2	9.3	0.08	0.744505	0.24	0.317852
Cre01.g028650.t1.2			30.15	13.88	16.8	40.2	29.4	25.4	30.6	29.3	26	11.7	11.6	15.1	14.4	17.9	12.6	18	18.2	15.3	16.9	16.2	16.2	1.15	2.76369e-06	0.3	0.207394
Cre01.g028850.t1.2			105.43	99.48	194.78	78.1	102.9	106.3	108.4	113	123.9	92.7	118.5	97.5	92.4	88.7	107.1	174.7	192.3	178.6	171.6	222.5	229	0.07	0.777732	0.93	0.000129067
Cre01.g028900.t1.1			8.98	10.73	12.53	9.7	7.8	8.8	9.1	9.2	9.3	12.4	9.3	9.7	10.7	11.2	11.1	13.6	11.6	14.1	13	9.1	13.8	-0.24	0.327624	0.28	0.258479
Cre01.g028950.t1.2			11.82	32.35	45.88	14	15.6	10.8	10.9	9.8	9.8	32.7	42.5	33.2	29.6	25.8	30.3	44.7	71.5	40.9	40	39.1	39.1	-1.41	1.17576e-08	0.47	0.052277
Cre01.g029000.t1.2	S-adenosyl-L-methionine-dependent methyltransferases superfamily protein		102.2	13.03	35.52	118.2	138.3	100.1	80.9	88.8	86.9	7.4	8.9	15.6	14.3	16.8	15.2	40.8	43.3	34.1	28.4	31.3	35.2	2.91	3.91043e-29	1.43	6.97035e-09
Cre01.g029050.t1.2	LisH and RanBPM domains containing protein		29.9	25.02	37.77	38.4	37.2	26.7	28.1	22	27	21.5	25.1	26	32.4	20.9	24.2	32.4	46	39.7	37.9	35.7	34.9	0.31	0.196293	0.64	0.00824755
Cre01.g029100.t1.2	PSF2	K10733	1.83	6	3.82	0.8	1	2.3	2.1	2.4	2.4	9.4	7.7	4.4	5.6	4.8	4.1	2.4	1.6	5.8	2.8	5.4	4.9	-1.69	8.07625e-11	-0.68	0.00717554
Cre01.g029150.t1.2	Leucine-rich repeat (LRR) family protein	K19750	7.2	11.85	14.02	4.3	6.1	8.3	6.9	7.5	10.1	8.8	8.5	11.7	13.3	13.3	15.5	5.4	8.6	21.8	14.7	19.3	14.3	-0.74	0.00240879	0.25	0.301831
Cre01.g029200.t1.1	homolog of separase	K02365	0.08	0.52	0.28	0	0	0.2	0.1	0.1	0.1	1.1	0.5	0.4	0.3	0.4	0.4	0.1	0.1	0.5	0.4	0.3	0.3	-2.5	1.5695e-18	-0.89	0.000621755
Cre01.g029250.t1.2		K00500	15.45	19.05	41.6	11.6	13	16.9	18.1	16.7	16.4	9.4	8.9	22.3	24.6	24.3	24.8	30.6	36.2	44.7	55	38.9	44.2	-0.38	0.118845	1.07	1.13668e-05
Cre01.g029300.t1.2	triosephosphate isomerase	K01803	146.8	148.72	105.87	161.7	176.7	157.5	134	121.1	129.8	146.6	151.6	168.5	136.5	154.3	134.8	119.8	116	122.6	98.8	79.9	98.1	0.02	0.920916	-0.44	0.0714165
Cre01.g029350.t1.2			2.2	4.57	5.08	1.7	1.4	2.8	2.9	2.1	2.3	2.9	2.7	5	5.4	5.5	5.9	3.2	3.5	6.3	7.3	5.1	5.1	-1.04	2.49707e-05	0.12	0.635196
Cre01.g029400.t1.2			1.12	0.98	1.78	1.7	1.4	0.9	0.9	1	0.8	0.7	0.9	1.1	1.1	1	1.1	1.4	2.3	1.3	1.7	2.4	1.6	0.13	0.595346	0.81	0.00103298
Cre01.g029450.t1.1	high mobility group	K09272	8.15	6.43	6.72	8.6	10.2	7.4	6.6	7.3	8.8	7.3	7.1	5.5	6.2	5.7	6.8	5.2	8.6	6.6	5.6	7.7	6.6	0.37	0.131055	0.07	0.774611
Cre01.g029500.t1.2	geminivirus rep interacting kinase 1		5.52	4.75	5.58	9.4	6.2	4.1	4.4	4.4	4.6	6.4	5.6	4.4	3.6	4.1	4.4	8.5	6.6	4.7	4.8	4.4	4.5	0.14	0.552567	0.19	0.431776
Cre01.g029550.t1.1			4.82	7.9	5.05	4.6	4.2	5.6	4.7	4.9	4.9	9.2	8.6	7	6.8	8.3	7.5	5.2	3.7	5.4	6	4.9	5.1	-0.68	0.00502834	-0.57	0.0182335
Cre01.g029600.t1.2	seed gene 1	K17991	7.35	5.22	4.77	12.6	7.8	6.2	6.2	5.6	5.7	3.3	3.6	7	6.2	5.4	5.8	3.2	5.3	4.8	3.4	6.8	5.1	0.51	0.0368668	-0.18	0.463389
Cre01.g029650.t1.1	VPS35 homolog A	K18468	6	4.12	4.32	6.3	7.3	5.5	6.5	5.3	5.1	4.5	4.8	4	4.6	3.4	3.4	3.2	5.9	4.6	3.9	5.1	3.2	0.52	0.0337703	0.08	0.742237
Cre01.g029700.t1.2			72.15	59.58	95.3	43	42.2	72.7	103.6	90	81.4	50.6	48.4	59.7	72.8	66.5	59.5	59.6	70.1	122.6	112.1	109.7	97.7	0.28	0.242559	0.7	0.00371613
Cre01.g029750.t1.1	P-loop containing nucleoside triphosphate hydrolases superfamily protein	K00939	18.38	30.5	22.9	13	15.7	22.3	21.7	19.8	17.8	36	32.9	25.9	21.3	35	31.9	25.5	20.9	28.3	31.2	12.1	19.4	-0.74	0.00234535	-0.42	0.0808995
Cre01.g029800.t1.2			1.82	3.67	2.75	0.5	0.5	2.8	2	2.7	2.4	3	1.6	4.1	3.7	4.6	5	1.5	0.4	4.8	4.9	2	2.9	-0.98	8.64746e-05	-0.36	0.145163
Cre01.g029850.t1.2	Protein kinase family protein	K08790	22.37	19.17	25.05	21.4	19.4	23.1	25.4	22.1	22.8	13.6	14	22.9	21.9	21.9	20.7	20.1	20.3	26.9	29.1	25.8	28.1	0.25	0.294442	0.36	0.136716
Cre01.g029900.t1.2	ABC-2 type transporter family protein		5.03	4.45	7.88	4	4.5	6	5.3	5.4	5	3	4.1	5.2	4.5	5	4.9	6.6	7.1	8.7	7.5	9.1	8.3	0.12	0.619832	0.81	0.000853459
Cre01.g029950.t1.2			60.3	32.65	32.9	58.8	63.9	67	67.6	56	48.5	51.3	42.1	25.6	25.7	27	24.2	61.2	46.9	29.4	27.8	14	18.1	0.9	0.000230148	0.02	0.930924
Cre01.g030000.t1.1			0.63	0.43	0.4	0.5	0.7	0.7	0.6	0.7	0.6	0.5	0.3	0.3	0.4	0.5	0.6	0.5	0.4	0.4	0.4	0.3	0.4	0.57	0.0307499	-0.12	0.666693
Cre01.g030050.t1.2	Ribosomal protein L34	K02914	242	292.8	277.85	226.3	248.4	229.3	223.6	241	283.4	287.8	316.2	283.5	258.4	296.1	314.8	286	298.1	319.8	257	207.7	298.5	-0.3	0.215006	-0.06	0.806275
Cre01.g030100.t1.1	protein kinase family protein / protein phosphatase 2C ( PP2C) family protein		0.37	0.23	0.23	0.5	0.3	0.4	0.4	0.3	0.3	0.4	0.3	0.2	0.2	0.2	0.1	0.3	0.3	0.2	0.2	0.2	0.2	0.51	0.0511548	-0.26	0.333847
Cre01.g030150.t1.2	E2F target gene 1		3.23	3.27	3.15	3.1	4.8	2.8	2.7	3	3	4.1	4	2.9	3.3	2.9	2.4	3.3	4.4	3.3	2.2	2.8	2.9	-0.08	0.751758	-0.1	0.691982
Cre01.g030200.t1.2	Protein phosphatase 2C family protein		33.05	75.98	71.57	20.3	26.1	40.6	38.9	34.6	37.8	48.7	65.6	98.4	87.7	76.1	79.4	50.7	67.6	79.7	69.3	84.7	77.4	-1.16	2.10963e-06	-0.03	0.910922
Cre01.g030250.t1.2	Inositol monophosphatase family protein	K15422	11.98	14.52	21.5	14.5	13.6	11.6	11.1	10.6	10.5	15.3	15	13.6	15.9	14.8	12.5	24.2	29.4	23.1	24	13.2	15.1	-0.27	0.259515	0.53	0.0290331
Cre01.g030300.t1.1	CRT (chloroquine-resistance transporter)-like transporter 3		5.75	17.83	18.33	5.1	4.1	5.4	6.8	6.8	6.3	12.1	14.3	18.9	21.8	21.4	18.5	12.2	19	17.7	20.1	23.9	17.1	-1.66	3.00716e-11	0.03	0.912597
Cre01.g030350.t1.1	Chaperonin-like RbcX protein		5.55	2.92	5.02	1.3	2	7	8.5	7.2	7.3	1.9	1.1	3	3.8	3.5	4.2	2.8	3.3	5	5.8	7.1	6.1	0.97	9.90776e-05	0.82	0.00104262
Cre01.g030400.t1.1			0.62	0.72	0.63	0.5	0.5	0.5	0.5	0.9	0.8	1.1	0.9	0.6	0.5	0.5	0.7	0.5	0.6	0.8	0.6	0.6	0.7	-0.28	0.297323	-0.17	0.512804
Cre01.g030450.t1.1	ubiquitin-specific protease 26	K11858	3.52	3	3.72	4.9	4.3	3.2	2.9	3.2	2.6	2.8	2.9	2.7	3.2	3.2	3.2	3.4	4	3.3	3.6	4.5	3.5	0.22	0.357283	0.37	0.132751
Cre01.g030500.t1.2		K11858	11.97	19.72	20.3	15.5	12.3	13.5	10.2	11.1	9.2	17.9	15.7	21.8	16.7	25.8	20.4	17.4	15.1	30.5	29	14.4	15.4	-0.72	0.00308038	-0.01	0.957824
Cre01.g030550.t1.2	ubiquitin-associated (UBA)/TS-N domain-containing protein		25.68	10.7	12.75	28.6	36	21.2	25.8	19.4	23.1	8.1	12	11.7	12.5	9.3	10.6	13.2	17.3	11.7	11.1	12.7	10.5	1.24	4.96339e-07	0.27	0.272106
Cre01.g030600.t1.1	Protein kinase superfamily protein	K16288	4.52	9.18	7.68	5	4.4	4.5	4.9	4.3	4	5.4	4.9	10.2	10.4	13.9	10.3	5.2	6.8	8.2	12.2	7.4	6.3	-0.98	6.13323e-05	-0.22	0.367125
Cre01.g030650.t1.2	cryptochrome 3	K01669	3.67	3.5	2.9	4.1	3.5	3.9	3.5	3.7	3.3	4.7	3.4	3.1	2.5	3.7	3.6	4.7	2.6	2.3	3	1.3	3.5	0.06	0.80935	-0.3	0.218057
Cre01.g030700.t1.1	Protein kinase superfamily protein		4.12	6.6	4.83	4.6	3.8	4	4.3	4	4	7.4	5.2	6.5	6.2	7.7	6.6	6	3.6	5	6.7	3	4.7	-0.67	0.00573479	-0.4	0.0976895
Cre01.g030750.t1.1			2.72	8.13	8.12	1.3	1.4	3.7	3.6	3.3	3	4.6	3.2	9.8	8.3	12.1	10.8	2.4	1.4	11.5	16.2	7.4	9.8	-1.55	4.30424e-10	-0.01	0.970843
Cre01.g030800.t1.2	proteasome family protein	K12176	14.87	9.4	10.72	17.1	20.6	13.2	11.5	12.7	14.1	8.3	11.3	9.7	10.4	7.6	9.1	10.1	14.3	9.3	7.2	12.9	10.5	0.61	0.0125264	0.18	0.463174
Cre01.g030850.t1.2	proteasome alpha subunit D2	K02731	37.82	19.93	19.47	34.6	43	35.7	42.8	35.6	35.2	18	18.9	22.1	25.3	16.9	18.4	15.9	21	22.7	17.5	19.9	19.8	0.97	7.24081e-05	0.01	0.957061
Cre01.g030900.t1.1	acyl-activating enzyme 14	K14760	1.82	0.92	1.23	2	2.4	1.6	1.8	1.7	1.4	1.3	0.7	0.7	1.1	0.9	0.8	1.7	1.5	0.8	1	1.4	1	1.01	9.45535e-05	0.45	0.0796739
Cre01.g030950.t1.1		K15901	12.63	14.82	22.82	16.6	14.4	9	9.8	12.1	13.9	14.7	18.9	14.8	15.3	12.2	13	17.2	37.6	14.9	12.6	31.3	23.3	-0.25	0.301071	0.62	0.0117438
Cre01.g030986.t1.1			0.02	0.08	0.15	0	0	0.1	0	0	0	0.1	0.1	0.1	0.1	0	0.1	0.3	0.2	0	0.1	0.2	0.1	-0.88	0.0665007	0.69	0.0911475
Cre01.g031004.t1.2	CCCH-type zinc finger protein with ARM repeat domain		23.92	28.87	25.47	24	26.6	23.8	22.9	24	22.2	37.7	32.1	26	24.3	29	24.1	36.7	24.7	21.8	24.2	21.2	24.2	-0.33	0.169048	-0.22	0.360321
Cre01.g031050.t2.1			12.72	9.83	10.37	15.3	16.9	11.9	10	10.9	11.3	9.2	11.4	12.1	8.8	8.5	9	9.5	12.1	10.4	9.4	11.4	9.4	0.42	0.0813112	0.14	0.570299
Cre01.g031100.t1.2	protein containing PDZ domain, a K-box domain, and a TPR region		96.27	207.2	176.22	86.4	96.5	104.9	103.3	87.3	99.2	195.7	199.4	225	229.9	201.7	191.5	185.4	149.2	188.8	213.6	141.7	178.6	-1.1	6.27387e-06	-0.27	0.261385
Cre01.g031200.t1.2	Signal recognition particle, SRP9/SRP14 subunit	K03104	34.87	40.95	30.22	29	33.5	33.7	41.2	40.3	31.5	32.5	33.2	41.3	49.9	47.7	41.1	26.9	23.1	28.3	33.3	38.1	31.6	-0.26	0.289313	-0.45	0.0626262
Cre01.g031250.t1.2	Protein of unknown function (DUF1279)		26.22	25.6	28.18	16.7	23.5	25.8	30.3	28.3	32.7	25.7	29.2	23.9	24.9	20.7	29.2	22.1	27.1	29.2	23.5	32.7	34.5	0.06	0.812078	0.15	0.530351
Cre01.g031300.t1.1	calcium dependent protein kinase 1		0.73	0.98	1.18	0.9	0.6	0.7	0.7	0.8	0.7	0.8	0.9	1	1	1.1	1.1	1.3	0.8	0.9	1.5	1.3	1.3	-0.51	0.0403421	0.22	0.365644
Cre01.g031350.t1.2			1.72	1.38	1	3.5	2	1.1	1.4	1.2	1.1	0.5	0.6	1.8	1.9	1.8	1.7	0.7	1	0.8	1.1	1.4	1	0.27	0.281656	-0.44	0.0767438
Cre01.g031400.t1.2			0.48	0.22	0.17	0.4	0.2	0.7	0.6	0.6	0.4	0.1	0	0	0.2	0.8	0.2	0	0.1	0.3	0.3	0.3	0	1.04	0.00831185	-0.48	0.31298
Cre01.g031450.t1.2			2.38	2.57	2.38	0.6	1.3	2.9	3.7	2.7	3.1	1.8	1.8	2.4	3.4	2.7	3.3	1.4	0.7	3.5	2.3	3.6	2.8	-0.16	0.518452	-0.13	0.612621
Cre01.g031500.t1.2	Cupredoxin superfamily protein	K00423	4.42	9.1	8.15	4.8	6.2	3.6	3.7	4	4.2	6.5	7.6	10.8	10.5	10.1	9.1	11.4	9.8	4.2	3.9	10.7	8.9	-1.01	3.71255e-05	-0.13	0.580193
Cre01.g031550.t1.1			1.68	1.8	2.07	1.9	1.8	1.7	1.4	1.5	1.8	1.3	1.5	1.8	1.9	1.9	2.4	2	2.1	1.8	1.2	3.1	2.2	-0.09	0.705469	0.15	0.540361
Cre01.g031600.t1.2	Eukaryotic protein of unknown function (DUF872)		46.48	28.53	30.83	28.3	30.7	54.3	57	49.9	58.7	22.9	19.1	30.6	31.9	31.2	35.5	21.9	17.6	38	30.6	34.1	42.8	0.73	0.00274381	0.16	0.518435
Cre01.g031650.t1.1	Galactosyl transferase GMA12/MNN10 family protein	K05531	8.78	6.75	7.95	9	8.4	9	8.9	8.7	8.7	5.6	6.1	8.2	6.3	7.1	7.2	8.8	9.3	7.1	8.9	6.8	6.8	0.41	0.0908906	0.19	0.426996
Cre01.g031700.t1.1			8.15	5.13	8.33	8.8	8.4	9.3	7.4	7.9	7.1	3.9	5.6	5.5	4.9	4.8	6.1	7.4	9.9	7	6.4	9.4	9.9	0.61	0.013176	0.7	0.00479496
Cre01.g031726.t1.1			0	0.03	0.02	0	0	0	0	0	0	0	0.1	0	0	0.1	0	0	0	0	0	0.1	0	-0.45	0.539162	-0.54	0.479353
Cre01.g031750.t1.2		K11883	5.12	4.07	5.25	5.7	7.2	4.2	4.1	5.2	4.3	4.7	5.4	3.2	4.4	3.2	3.5	5	6.9	4	4.4	6.8	4.4	0.33	0.177568	0.34	0.161201
Cre01.g031800.t1.1			0.73	0.37	0.43	0.9	1	0.5	0.7	0.6	0.7	0.4	0.4	0.4	0.3	0.4	0.3	0.6	0.8	0.3	0.2	0.4	0.3	0.99	0.000156531	0.35	0.190456
Cre01.g031850.t1.1	Pyridoxal-5\'-phosphate-dependent enzyme family protein		2.73	2.67	2.67	2.8	2.3	2.5	2.2	3.1	3.5	3	2.7	2.7	2.1	2.7	2.8	3.1	2.2	2.9	2.1	2.8	2.9	0.07	0.78477	-0.03	0.91655
Cre01.g031900.t1.1	Protein kinase superfamily protein	K08869	4.65	5.32	4.6	6.6	5.8	3.4	4.3	3.9	3.9	5.2	6.2	5.8	5.4	4.9	4.4	4.6	5.1	4.9	5.1	3.6	4.3	-0.27	0.260617	-0.25	0.308349
Cre01.g031951.t1.1			0.18	0.42	0.23	0.1	0.1	0.3	0.2	0.2	0.2	0.5	0.4	0.3	0.3	0.6	0.4	0.5	0.2	0.2	0.2	0.1	0.2	-1.09	3.54432e-05	-0.68	0.00928953
Cre01.g032000.t1.1	ARM repeat protein interacting with ABF2		10.22	12.03	12.13	11.6	10.9	11.7	9.4	8.3	9.4	11.3	14.2	12.6	14.7	9.8	9.6	13	13.9	11	11.6	11.9	11.4	-0.23	0.338127	-0.01	0.974706
Cre01.g032050.t1.2	UDP-galactose transporter 1	K15275	23.67	18.25	15.63	10.8	13	28	32	31.9	26.3	20.7	19.9	18.1	17.5	18	15.3	11.5	11.9	20	14.4	19	17	0.34	0.165269	-0.23	0.351324
Cre01.g032100.t1.1	Transducin/WD40 repeat-like superfamily protein	K10570	9.48	6.23	6.15	8.8	9.3	7.9	9.9	10.2	10.8	2.3	3.3	6.9	8.2	8.1	8.6	2.9	3.2	6.1	7.2	10.6	6.9	0.66	0.00746144	0.01	0.958242
Cre01.g032139.t1.2	Transducin/WD40 repeat-like superfamily protein	K10570	9.58	15.17	9.88	9.5	7.2	10.8	10.3	9.9	9.8	12.3	7.7	16	15.3	20	19.7	8.9	6	9.6	14.8	8.9	11.1	-0.71	0.00352148	-0.65	0.00813117
Cre01.g032150.t1.1	Transducin/WD40 repeat-like superfamily protein		2.23	5.23	5.98	2.1	2.4	1.9	2	2.5	2.5	3.7	5.4	5.4	6.6	4.8	5.5	3.9	6.8	5.2	5.5	9.3	5.2	-1.21	1.21356e-06	0.26	0.29068
Cre01.g032200.t1.2			0	0.05	0.02	0	0	0	0	0	0	0	0	0.1	0.1	0.1	0	0	0	0	0.1	0	0	-0.74	0.053466	-0.94	0.0186733
Cre01.g032250.t1.1			8.02	9.78	12	5.9	6.9	9	10	7.1	9.2	8.4	9.2	11.1	11.5	8.3	10.2	7.7	11	12.3	13.2	15.7	12.1	-0.33	0.17188	0.29	0.232953
Cre01.g032300.t1.2	poly(A) binding protein 7		516.02	713.13	652.73	287.1	420.9	534	601	645.9	607.2	566.2	607.8	760	855.7	798.2	690.9	538	413.1	711.2	642.2	888.3	723.6	-0.45	0.0598995	-0.1	0.669693
Cre01.g032350.t1.2		K10134	10.55	8.08	13.1	7.3	8.1	11	11.2	10.6	15.1	3.8	5.9	9.3	9.6	8.5	11.4	7.3	12.7	11.1	11.4	18.7	17.4	0.38	0.120505	0.66	0.007247
Cre01.g032400.t1.2			11.8	5.8	6.65	10.4	10.4	11.9	12.5	11.9	13.7	6.7	5.7	5.6	5.9	5.4	5.5	7.2	7	5.3	6.2	6.5	7.7	1.05	1.73423e-05	0.26	0.286713
Cre01.g032450.t1.2		K06816	3.15	2.18	2.02	2.3	2.3	3.7	3.8	3.5	3.3	3	2.6	1.9	1.7	1.9	2	2.7	1.3	2	1.9	1.9	2.3	0.59	0.0166924	-0.11	0.657931
Cre01.g032500.t1.2	homolog of mamallian P58IPK	K09523	10.52	8.42	9.32	11.3	12.8	10.3	9.1	9.6	10	7.3	10.5	8	8.5	8.1	8.1	9.6	11.4	11.7	7.9	7.2	8.1	0.27	0.268983	0.13	0.601541
Cre01.g032550.t1.1	ARM repeat superfamily protein	K11267	0.17	0.95	0.82	0.2	0.1	0.2	0.1	0.2	0.2	1.2	1.2	0.8	0.8	0.8	0.9	0.6	0.8	1.1	0.9	0.8	0.7	-2.54	1.62348e-20	-0.26	0.299394
Cre01.g032600.t1.1		K20782	70.23	39.93	45.88	66.2	69.3	69.1	77.9	71.6	67.3	41.5	43.6	37.2	43	40.1	34.2	36.6	52.6	53.2	41.8	50.1	41	0.82	0.00074332	0.19	0.437637
Cre01.g032650.t2.1			35.05	34.68	60.45	12.9	17.7	44.5	42	43.3	49.9	17.1	18.7	39.7	38.4	48.7	45.5	41.8	28.8	63.4	64	79.7	85	-0.02	0.943826	0.81	0.000913121
Cre01.g032700.t1.2		K00845	37.82	20.37	24.43	43	40.7	35.5	35.7	33.4	38.6	21.2	21.9	19.3	20.2	18.6	21	30	31.3	22.4	19.2	21.2	22.5	0.93	0.000146218	0.24	0.31828
Cre01.g032750.t1.2			9.55	6.63	4.02	5.2	7	11.7	12.8	11	9.6	12.8	5.8	4.4	4.4	6.5	5.9	8	2.5	3.9	3.9	2	3.8	0.5	0.0446878	-0.76	0.00252719
Cre01.g032800.t1.2	magnesium transporter 9	K16075	5.78	3.72	4.8	6.2	7.5	6.3	5	4.7	5	3	3.9	4.6	3.8	3.6	3.4	4.9	7.5	3.4	3.6	5.2	4.2	0.69	0.00508963	0.43	0.0815873
Cre01.g032850.t1.1	Protein kinase superfamily protein		1.6	1.52	1.9	1.7	1.2	2	1.8	1.5	1.4	2.4	1.7	1.3	1.1	1.5	1.1	3.2	1.7	2	2.4	0.8	1.3	0.09	0.712082	0.3	0.224559
Cre01.g032900.t1.1			7.08	10.65	13.2	8.8	5.9	6.4	7.6	6.9	6.9	6.1	6.9	11.2	12.8	14.4	12.5	8.2	11.2	12.8	19.1	14.8	13.1	-0.6	0.0133539	0.3	0.217292
Cre01.g032950.t1.2			39.87	45.78	64.82	45.3	43.6	35.1	36.4	35.2	43.6	33.1	36.9	48.8	46.2	51.9	57.8	53.6	55.2	81.8	87.3	52.3	58.7	-0.15	0.522601	0.54	0.0264614
Cre01.g033000.t1.2			3.03	4.38	4.13	2.9	2.6	3.1	2.8	3.3	3.5	2.8	3	4.8	5.5	4.3	5.9	2.8	2.5	4.2	4.2	5.9	5.2	-0.58	0.0180519	-0.1	0.67164
Cre01.g033050.t1.1	Sphingomyelin synthetase family protein		5.6	4.15	5.25	6.4	6.6	5.1	5.2	5.3	5	4.7	4.9	3.3	4.6	3.6	3.8	5.4	7.1	5.1	4.6	4.7	4.6	0.45	0.066973	0.4	0.103187
Cre01.g033091.t1.1	endoribonucleases	K06927	5.12	5.93	6.8	6.5	4.8	5.6	4.6	4.9	4.3	3.5	3.7	7.1	6	8.1	7.2	5.3	4.8	8.6	9.5	5.5	7.1	-0.2	0.400944	0.16	0.508657
Cre01.g033150.t1.2	Domain of unknown function (DUF220)		8.75	7.48	5.9	7.5	7	9.8	10.8	8.2	9.2	11.2	9.7	6.1	5.7	5.8	6.4	8.3	7.6	3.7	5.5	4.6	5.7	0.18	0.451753	-0.33	0.183541
Cre01.g033200.t1.2			1.98	2.2	2.22	3.3	2.6	1.3	1.6	1.5	1.6	2.7	2.4	2	2.1	2.1	1.9	2.9	3.2	1	1.6	2.8	1.8	-0.11	0.652215	0.02	0.925591
Cre01.g033250.t1.2			7.08	7.22	6.92	10	8.5	6.2	4.8	6.3	6.7	9.3	8.1	6.5	5.9	6.8	6.7	8.5	6.3	5.8	6.8	6.3	7.8	-0.04	0.875647	-0.1	0.681451
Cre01.g033300.t1.2			0.18	23.67	6.55	0	0	0.3	0.3	0.3	0.2	12.9	15.1	26.5	28	25.9	33.6	1.9	2.8	4.8	4.5	12.6	12.7	-6.8	2.24415e-95	-1.81	5.11461e-13
Cre01.g033350.t1.2	aldehyde dehydrogenase 22A1		22.8	8.02	9.77	33.3	33	17.2	18.1	17.3	17.9	9.3	10.3	7	7	7.1	7.4	11.8	15.3	7.9	8.5	7.2	7.9	1.55	4.35343e-10	0.25	0.305948
Cre01.g033400.t1.2	Tim10/DDP family zinc finger protein	K17777	42.72	35.85	29.23	36.5	45.6	48.8	38.9	43.8	42.7	39	40.2	39.1	32.8	31.3	32.7	28.7	31.6	32	23.5	29.4	30.2	0.2	0.415532	-0.3	0.207802
Cre01.g033450.t1.2			0.6	0.9	0.4	0.4	0.4	1	1	0.6	0.2	1.4	0.8	0.9	0.9	0.6	0.8	0.6	0.2	0.3	0.4	0.3	0.6	-0.59	0.0248763	-1.12	3.35524e-05
Cre01.g033500.t1.2			1.8	0.95	2.23	3.2	2.5	1.2	1.7	1.1	1.1	0.9	0.9	0.7	1.1	1.1	1	1.8	3.3	2	2.4	2	1.9	0.92	0.00033558	1.22	2.11175e-06
Cre01.g033516.t1.1	D-aminoacid aminotransferase-like PLP-dependent enzymes superfamily protein		2.2	1.37	1.63	2.4	2.1	2.1	2	2.4	2.2	1.3	1.4	1.4	1.2	1.3	1.6	1.8	1.7	1.1	1.4	2.1	1.7	0.68	0.00730653	0.26	0.301674
Cre01.g033532.t1.1			0.05	0.03	0	0	0.1	0.1	0	0	0.1	0.1	0.1	0	0	0	0	0	0	0	0	0	0	0.2	0.812826	-2.67	0.021951
Cre01.g033550.t1.2	thioredoxin family protein	K09584	144.7	65.82	49.35	193	214.1	110.4	120.9	107.8	122	67.4	77	61.9	68.4	61.5	58.7	48.7	60.4	62.8	47.8	32.6	43.8	1.05	1.56701e-05	-0.46	0.0575798
Cre01.g033700.t1.2	maternal effect embryo arrest 18		2.87	1.67	1.88	3.4	3.6	3.1	2.4	2.4	2.3	1.4	2.3	2	1.4	1.4	1.5	2.2	2.6	1.6	1.4	1.6	1.9	0.81	0.00115326	0.24	0.348045
Cre01.g033750.t1.1			1.38	1.12	0.85	1.5	1.3	1.7	1.6	1.1	1.1	0.9	1	1.1	1.5	1.3	0.9	1.6	0.6	0.3	1.3	0.5	0.8	0.31	0.228511	-0.43	0.0953909
Cre01.g033763.t1.2	D-aminoacid aminotransferase-like PLP-dependent enzymes superfamily protein		2.25	2.13	2.87	3.1	1.8	1.5	2.1	2.5	2.5	1.8	2	2.1	2.3	2.5	2.1	3.3	2.9	2	2.9	3.4	2.7	0.08	0.755254	0.42	0.111124
Cre01.g033832.t1.1	RH39		5.53	12.03	8.32	5.3	6.1	5.5	5.1	5.2	6	12.7	9.7	9.6	11.6	13.9	14.7	7.4	10.9	7.4	8.2	9.1	6.9	-1.08	1.04173e-05	-0.5	0.0382502
Cre01.g033900.t1.1	squamosa promoter binding protein-like 2		4.15	3.32	2.88	4.1	3.3	5.2	4.2	4.3	3.8	4.2	2.5	3.3	2.6	3.6	3.7	1.3	0.7	4.8	6.1	1.6	2.8	0.26	0.280404	-0.21	0.38915
Cre01.g033950.t1.1	Polynucleotidyl transferase, ribonuclease H-like superfamily protein	K18417	1.58	1.75	1.97	2.1	1.7	1.8	1.4	1.2	1.3	1.8	2.1	1.4	1.6	1.7	1.9	1.9	3.2	1.1	1.9	2	1.7	-0.09	0.704987	0.22	0.388083
Cre01.g034000.t1.2	ARM repeat superfamily protein	K14293	27.23	16.67	16.48	33.3	33.1	29.1	21.5	25.1	21.3	21.9	21.1	15.7	12	16.3	13	17.7	20	21.4	17.1	10.3	12.4	0.71	0.00340738	-0.07	0.767513
Cre01.g034050.t1.2	Pyridoxal phosphate (PLP)-dependent transferases superfamily protein	K00816	22.07	7.28	8.45	32.8	29.7	16.9	19.4	16.1	17.5	8.4	8.9	7.1	7.1	6.2	6	11.4	12.1	7.6	7.6	6.1	5.9	1.58	1.99596e-10	0.23	0.347993
Cre01.g034100.t2.1			2.87	1.97	2.57	3.5	3.1	2.2	2.7	3	2.7	1.7	1.6	1.8	2.3	2.2	2.2	2.2	3	2.1	2.4	3.2	2.5	0.55	0.0259058	0.38	0.122091
Cre01.g034150.t1.1	Na+/H+ exchanger 8		2.95	3.47	2.68	4	3.6	2.4	2.4	2.5	2.8	2.3	3	3.5	3.8	3.9	4.3	2.3	2.8	2.4	2.9	2.8	2.9	-0.22	0.360794	-0.4	0.0984078
Cre01.g034200.t1.1			3.78	5.65	4.52	5.9	3.1	3.6	3.4	3.5	3.2	5.3	3.6	6.2	5.2	7	6.6	5	2.3	4.6	7.2	3.1	4.9	-0.58	0.0178791	-0.29	0.236155
Cre01.g034250.t1.1			4.7	3.47	4.47	5.9	5.2	3.5	4.7	4.8	4.1	3.8	4	3.9	2.9	3.7	2.5	5.9	4.7	3.7	2.9	4.5	5.1	0.48	0.054379	0.34	0.172236
Cre01.g034300.t1.2			0.75	0.93	1.15	1.1	0.7	0.8	0.7	0.8	0.4	0.7	1	1.1	1	0.6	1.2	0.8	1.7	0.8	0.9	1.7	1	-0.39	0.129735	0.27	0.294337
Cre01.g034350.t1.1	myb domain protein 3r-5	K09420	0.28	0.13	0.13	0.1	0	0.6	0.5	0.4	0.1	0.4	0.1	0.1	0	0.1	0.1	0.3	0	0.1	0.2	0.1	0.1	0.81	0.00539896	-0.33	0.290115
Cre01.g034380.t1.2	Ran BP2/NZF zinc finger-like superfamily protein		1.28	1.68	2.25	1.3	1.5	1.3	1.3	1.2	1.1	1.1	1.7	1.2	2	2.1	2	1.8	2.5	2	2.5	2.9	1.8	-0.36	0.16122	0.41	0.103391
Cre01.g034400.t1.1	NagB/RpiA/CoA transferase-like superfamily protein	K01057	204.03	128.6	126.22	140.1	144.5	219	210.1	235.1	275.4	118.6	115	134.1	128.7	133.2	142	115.6	108.3	128.5	116.8	135.6	152.5	0.63	0.00914865	-0.02	0.928519
Cre01.g034451.t1.1	plant UBX domain containing protein 4	K14012	28.18	14.28	17.38	23.6	27.4	27.1	28.7	27.7	34.6	9.9	13	15.4	17	12.9	17.5	16.1	13.9	17	16.4	20.1	20.8	1	4.00749e-05	0.26	0.290076
Cre01.g034500.t1.2			0.27	0.48	0.5	0.3	0.3	0.2	0.2	0.3	0.3	0.5	0.4	0.5	0.5	0.5	0.5	0.5	0.5	0.5	0.6	0.5	0.4	-1.07	2.3552e-05	-0.06	0.820708
Cre01.g034550.t1.2			19.28	40.55	40.07	18.3	20.9	21.7	20.8	17.6	16.4	31.3	37.3	45.4	42.6	42.4	44.3	30.3	35.4	56.9	42.6	38.8	36.4	-1.03	2.39501e-05	0.03	0.88969
Cre01.g034600.t1.2	Transducin/WD40 repeat-like superfamily protein		4.33	1.65	2.47	6.1	6.1	3.2	3.5	3.9	3.2	1.3	1.3	1.9	2.1	1.6	1.7	1.5	2.4	2.5	3	2.9	2.5	1.39	2.35202e-08	0.55	0.0257831
Cre01.g034650.t1.2			0.17	0.15	0.22	0.2	0.2	0.3	0.1	0.1	0.1	0.4	0.3	0.1	0	0	0.1	0.3	0.2	0.2	0.3	0.2	0.1	0.42	0.183505	0.61	0.0568297
Cre01.g034700.t1.1			2.78	5.55	5.67	2.8	2.7	2.4	2.9	2.5	3.4	4.9	4.2	5.6	6.1	5.4	7.1	4.9	6.1	5.5	4.9	6.7	5.9	-0.95	0.000118514	0.05	0.846206
Cre01.g034750.t1.1			3.87	2	1.72	4.7	3.2	3.9	4	3.9	3.5	3	1.9	1.7	1.5	1.7	2.2	2.3	1.3	2	1.7	1.3	1.7	0.9	0.000305853	-0.24	0.344552
Cre01.g034800.t1.1	Carbohydrate-binding protein		13.58	15.65	19.08	11.1	12.5	14.8	13.7	13	16.4	13.8	15.1	15.6	16.9	15.3	17.2	15	15.7	20.9	21.2	20.6	21.1	-0.18	0.454218	0.35	0.143746
Cre01.g034850.t1.1			1.53	0.15	0.07	0.9	0.7	2.3	2	1.6	1.7	0.1	0.1	0.1	0.2	0.2	0.2	0	0	0.1	0.2	0.1	0	3.42	1.75529e-33	-1.25	0.000108474
Cre01.g034875.t1.1			0.05	0.02	0.03	0.1	0	0	0.1	0	0.1	0.1	0	0	0	0	0	0	0.1	0	0	0.1	0	1.6	0.0684032	1.37	0.137243
Cre01.g034900.t1.2	calcium-dependent protein kinase 20		0.53	1.33	1.35	0.7	0.7	0.3	0.6	0.5	0.4	2	2.4	1.1	1	0.9	0.6	2.4	2.2	0.8	0.9	0.9	0.9	-1.31	4.57134e-07	0.02	0.922624
Cre01.g034950.t1.2	general control non-repressible 4	K06184	42.5	13.88	16.68	48	55.1	38.5	36.5	38.6	38.3	15.5	16.7	12	11.1	13.8	14.2	22.5	21	14.2	12.4	12.4	17.6	1.61	8.40282e-11	0.24	0.318774
Cre01.g035000.t1.2	Transducin/WD40 repeat-like superfamily protein	K14791	6.97	6.95	7.55	7.4	6.1	7.6	6.2	6.7	7.8	10.7	6.9	6.4	5.9	6	5.8	7.9	8.3	7.4	7.5	7.5	6.7	0.04	0.875805	0.19	0.4247
Cre01.g035050.t2.1			0.77	1.33	1.28	0.8	1.4	0.5	0.7	0.8	0.4	1.2	1.8	1.2	1.4	1	1.4	1	1.4	0.9	1.2	1.8	1.4	-0.81	0.00284644	-0.07	0.788038
Cre01.g035100.t1.2		K06898	21.83	42.83	42.77	17.9	19.3	29.5	20.9	22	21.4	36.2	35.9	47.2	39.4	51.8	46.5	37.9	36.3	58.2	52.3	32.3	39.6	-1.04	2.06272e-05	-0.02	0.918626
Cre01.g035150.t1.1	Zinc finger (CCCH-type) family protein		2.62	1.63	1.57	3.2	2.5	2.8	2.4	2.7	2.1	1.7	1.6	1.9	1.6	1.6	1.4	1.8	1.5	1.5	1.7	1.5	1.4	0.69	0.00680783	-0.07	0.801416
Cre01.g035200.t1.2	DHHC-type zinc finger family protein		1.37	0.82	0.85	0.7	0.8	1.4	1.8	1.6	1.9	0.4	0.6	0.9	0.6	1.3	1.1	0.8	0.7	0.8	0.7	1.5	0.6	0.74	0.00593508	-0.01	0.968064
Cre01.g035250.t1.2			0	0.35	0.07	0	0	0	0	0	0	0.4	0.5	0.1	0.3	0.6	0.2	0.1	0	0.1	0.2	0	0	-5.6	5.37501e-24	-1.97	4.60548e-08
Cre01.g035300.t1.2	nitrilase-like protein 1	K12251	0.03	0	0.02	0.1	0.1	0	0	0	0	0	0	0	0	0	0	0.1	0	0	0	0	0	3.9	0.000193238	4.06	0.00010188
Cre01.g035350.t1.2	Polyketide synthase, enoylreductase family protein	K07512	25.2	7	12.02	22.9	31.9	23.3	26.4	23.2	23.5	7.4	7.6	7.3	5.8	7.3	6.6	11.5	16.5	12.8	12.3	9.3	9.7	1.77	1.35405e-12	0.73	0.0030743
Cre01.g035400.t1.1	zinc finger (C3HC4-type RING finger) family protein	K15684	16.83	9.7	10.23	15.4	15.9	21	16.5	17.1	15.1	13.6	9.4	10.4	6.1	9.8	8.9	12.7	9	9.9	11.9	7.5	10.4	0.84	0.000572731	0.14	0.54966
Cre01.g035450.t1.2	Bax inhibitor-1 family protein	K06890	33.6	17.63	24.9	12.5	17	40.9	48.3	37.9	45	10.7	13.5	20	24.5	17	20.1	14.5	13.6	29.8	25.6	32.8	33.1	0.94	0.000110512	0.48	0.0490345
Cre01.g035500.t1.2	vacuolar protein sorting 34	K00914	1.3	0.82	1.05	1.6	1.4	0.9	1.3	1.7	0.9	0.9	0.7	0.7	0.7	1	0.9	1.1	1.2	1	1.4	0.8	0.8	0.61	0.0147488	0.34	0.17357
Cre01.g035550.t1.1			0.08	0.4	0.17	0.1	0.1	0	0.1	0.1	0.1	0.4	0.4	0.5	0.4	0.5	0.2	0.1	0.2	0.3	0.1	0.2	0.1	-2.23	5.68376e-11	-1.21	0.000113317
Cre01.g035600.t1.1	Mechanosensitive ion channel protein		0.05	0.02	0.03	0.1	0	0.1	0.1	0	0	0	0	0	0	0	0.1	0	0	0	0	0.1	0.1	1.06	0.0484439	0.32	0.599445
Cre01.g035650.t1.2			4.22	1.68	4.32	4.8	5.3	3.4	3.7	4	4.1	0.6	0.9	1.9	2.8	1.8	2.1	2.1	4.2	3.2	3	8.5	4.9	1.31	1.68993e-07	1.41	2.05685e-08
Cre01.g035700.t1.2			2.55	3.15	3.08	0.7	1.1	4.3	3.3	3.2	2.7	3.2	2.5	2.9	2.8	3.9	3.6	2.4	0.5	5.6	4.8	2	3.2	-0.31	0.208595	-0.1	0.696449
Cre01.g035750.t1.2	Mechanosensitive ion channel protein		8.57	7.58	10.77	11.2	8.8	8.7	8.8	7	6.9	6.7	5.7	8.7	8.3	8.3	7.8	8.8	7.7	13.3	15.6	9.8	9.4	0.15	0.531419	0.48	0.0461348
Cre01.g035800.t1.2		K04995	4.02	2.57	2.5	5.3	4.2	3.3	4	3.7	3.6	1.9	2.2	2.7	2.8	3.1	2.7	2.5	3.1	2.6	2.7	1.9	2.2	0.65	0.00790764	-0.02	0.941605
Cre01.g035850.t1.2	clone eighty-four	K14007	3.97	1.88	2.22	6.3	4.6	3	2.9	3.4	3.6	1.9	1.8	1.5	1.7	2.2	2.2	1.8	3.1	2.1	1.9	2.4	2	1.09	1.20171e-05	0.2	0.409229
Cre01.g035900.t1.1			0.27	0.2	0.12	0.2	0.4	0.2	0.2	0.3	0.3	0.2	0.2	0.2	0.2	0.2	0.2	0.1	0.1	0.1	0.1	0.1	0.2	0.28	0.319183	-0.84	0.00500856
Cre01.g035950.t1.1		K03321	3.22	2.08	2.28	4.2	3.8	2.6	2.6	2.9	3.2	2.3	2.5	2	1.9	1.7	2.1	2.4	3.8	1.7	2.1	1.9	1.8	0.65	0.00828547	0.08	0.745325
Cre01.g036000.t1.1	calcium-dependent protein kinase 29		4.75	7.67	4.82	2.6	3.3	5.9	5.1	5.7	5.9	5.3	5.7	10.3	8.3	8	8.4	3.2	3.3	6.4	4.5	5.6	5.9	-0.75	0.00213301	-0.69	0.00447098
Cre01.g036050.t1.1	MUTL-homologue 1	K08734	0.3	0.62	0.38	0.1	0.2	0.2	0.5	0.4	0.4	0.8	0.6	0.6	0.7	0.6	0.4	0.3	0.2	0.7	0.3	0.5	0.3	-1.08	7.88253e-05	-0.68	0.0120455
Cre01.g036100.t1.1	Transducin/WD40 repeat-like superfamily protein	K11790	0.23	1.38	0.98	0.2	0.2	0.2	0.3	0.3	0.2	2.7	1.9	0.8	0.8	1.3	0.8	1	0.4	1.5	1.3	0.8	0.9	-2.75	2.30458e-24	-0.51	0.040145
Cre01.g036150.t1.2	Calcium-binding EF-hand family protein		4.58	11.65	10.17	4	3.8	4.7	4.7	4.7	5.6	9.1	8.5	11.1	12.7	15.2	13.3	6.9	7	12.8	12.2	10.6	11.5	-1.37	2.50728e-08	-0.18	0.446661
Cre01.g036200.t1.2	Protein phosphatase 2C family protein	K17508	11.53	17.5	17.62	12.8	10.8	11	12.5	10.2	11.9	13.7	13.6	18.2	19.8	19.3	20.4	16	16.8	18.9	18.2	17.4	18.4	-0.58	0.0176326	-0.01	0.966775
Cre01.g036250.t1.2	SNF1-related protein kinase 1.3		2.05	2.5	1.92	2	1.8	2	1.9	2.5	2.1	2.1	1.4	2.6	2.5	3.4	3	1.9	1.2	1.9	2.9	1.9	1.7	-0.35	0.146559	-0.43	0.0757687
Cre01.g036300.t1.1	ubiquitin-specific protease 19		2.48	1.68	1.62	3.5	2.7	2.8	2.2	2	1.7	2.5	1.6	1.5	1.5	1.5	1.5	1.8	2.3	1.2	1.2	1.7	1.5	0.6	0.0155187	-0.02	0.948079
Cre01.g036350.t1.1	Autoinhibited Ca2+ -ATPase, isoform 8; Related to plasma membrane P-type and chloroplast type calcium ATPases (PMA1)	K01537	0.77	0.77	1.25	1.3	1	0.5	0.7	0.6	0.5	0.7	0.6	1	0.6	1	0.7	1.3	1.6	0.8	1.6	1.2	1	-0.01	0.960159	0.64	0.0117078
Cre01.g036400.t1.2	NAD(P)-binding Rossmann-fold superfamily protein	K16066	36.93	27.5	31.1	32.3	35	36.1	39.6	43.7	34.9	24.5	30.2	28.6	30.5	25.9	25.3	29.6	26.6	25.6	26.3	42.1	36.4	0.4	0.0971064	0.16	0.49616
Cre01.g036451.t1.1			1.6	1.32	1.17	1.2	1.7	1.7	1.7	1.2	2.1	2	1	0.9	0.9	1.5	1.6	1.2	1.9	1	1.3	0.7	0.9	0.35	0.200274	-0.12	0.671866
Cre01.g036500.t2.1			0.42	0.38	0.27	0.2	0.1	0.6	0.5	0.7	0.4	0.9	0.2	0.3	0.1	0.4	0.4	0.3	0	0.3	0.5	0.3	0.2	0.04	0.897799	-0.46	0.146374
Cre01.g036550.t1.2	Cornichon family protein	K20368	36.87	19.87	23.73	31.3	32.3	40.1	40.9	36.7	39.9	17.3	20.8	19.9	20.5	19.1	21.6	18.2	20.3	26	23.8	27.7	26.4	0.92	0.00016234	0.33	0.177126
Cre01.g036600.t1.2	small RNA degrading nuclease 3	K14570	9.92	6.07	9.45	14.4	14.4	7.8	7.6	7.3	8	7	7.9	6.7	4.9	5.4	4.5	10.2	14.8	8.5	7.2	8.2	7.8	0.73	0.002932	0.6	0.0134876
Cre01.g036650.t1.1	Protein kinase superfamily protein		3.62	10.15	14.58	3	2.7	4.2	4.4	3.7	3.7	6.7	6.4	12.5	12.6	10.6	12.1	10.2	11.2	12.8	17	19.4	16.9	-1.53	6.77058e-10	0.52	0.0316605
Cre01.g036700.t1.2	NPK1-related protein kinase 2		14.97	11.05	12.45	15.1	14	14.4	15.7	16.4	14.2	7.1	7.7	12.7	13.2	14.4	11.2	8.8	10.8	14.1	15.9	13.1	12	0.47	0.0534523	0.21	0.389834
Cre01.g036750.t1.2	S-adenosyl-L-methionine-dependent methyltransferases superfamily protein	K19589	9.48	11.62	12.43	9.5	11.1	7.4	9.4	8.9	10.6	9.4	10.8	12.3	10.9	12.5	13.8	11.2	8.9	11.4	10.3	14.6	18.2	-0.3	0.221639	0.05	0.835055
Cre01.g036800.t1.1	P-loop containing nucleoside triphosphate hydrolases superfamily protein	K10397	2.15	3.12	3.3	2.7	2	1.7	2	2.1	2.4	2.5	2.1	3.6	3.3	3.1	4.1	2.6	3.1	3.6	3.5	3.5	3.5	-0.53	0.0312626	0.14	0.578439
Cre01.g036850.t1.2	Methylenetetrahydrofolate reductase family protein	K00318	13.9	10.9	7.95	9.6	9.7	18.1	15.9	16.9	13.2	12.2	11.1	11.1	9.3	10.9	10.8	9.4	6.9	7.9	10.3	5.8	7.4	0.4	0.0954873	-0.47	0.0521827
Cre01.g036900.t1.1	PAS domain-containing protein tyrosine kinase family protein		1.28	4.73	16.1	1.6	1.7	1.2	1.3	0.9	1	5.2	5.3	4.7	3.9	5	4.3	15.2	17.7	19	21.7	10.5	12.5	-1.95	1.15723e-14	1.75	2.20844e-12
Cre01.g036950.t1.2			39.03	22.9	21.05	45.6	41.5	40	40.5	34.2	32.4	27.1	25.6	22.4	22.4	19.9	20	37	27.2	20.2	19	8.9	14	0.8	0.00100486	-0.1	0.683263
Cre01.g037000.t2.1			2.52	2.13	0.98	0.7	0.9	4.3	4.9	2.5	1.8	3.5	1.3	1.2	1.2	3.4	2.2	2.4	0.2	1	1.7	0.2	0.4	0.24	0.338514	-1.08	3.06492e-05
Cre01.g037050.t1.2			16.08	11.87	15.07	25	17.1	11	14.8	13.6	15	7.6	10.2	13.4	14.4	12.8	12.8	12.7	22.1	10.1	11.3	20.9	13.3	0.43	0.077778	0.35	0.152174
Cre01.g037100.t1.1	Calcium-dependent protein kinase (CDPK) family protein	K08794	0.92	2.9	2.45	0.7	0.9	1.1	1	0.9	0.9	3.1	3.1	3.1	2.4	2.4	3.3	2.9	2.5	2.2	2.9	1.8	2.4	-1.61	3.87019e-10	-0.25	0.309377
Cre01.g037150.t1.1	chloride channel E		6.85	6.57	6.98	8.5	8.1	6.2	5.8	6.2	6.3	9.1	7.9	6.1	5	6	5.3	9	9.8	5.6	6.2	5.3	6	0	0.991894	0.04	0.87325
Cre01.g037200.t1.2			24.35	24.8	27.73	26.9	30.5	23.3	21.8	22	21.6	23.8	32.8	27.2	21.8	20.2	23	24.4	47.7	26.4	20.4	22.5	25	0.02	0.92667	0.21	0.381446
Cre01.g037250.t1.2			88.2	91	98.08	159.4	121.4	69.5	68.3	56.5	54.1	114	97.1	85.8	80.6	90.6	77.9	130.3	110.8	103.4	126.6	49.2	68.2	-0.05	0.832508	0.06	0.81301
Cre01.g037300.t1.2			0.25	1.67	1.55	0.2	0.2	0.2	0.3	0.3	0.3	0.7	0.6	2	2.1	2.4	2.2	0.7	0.8	1.6	2.1	2	2.1	-2.67	1.3701e-20	-0.15	0.568048
Cre01.g037350.t1.1	Thioesterase/thiol ester dehydrase-isomerase superfamily protein	K17361	4.87	4.75	5.25	6	5.5	3.9	4.1	4.4	5.3	5.1	5.3	5	4	4.3	4.8	5	6.8	4.6	4.2	5.6	5.3	0.07	0.781241	0.16	0.520079
Cre01.g037400.t1.1	rotamase CYP 7	K12868	3.63	3.13	3.45	5.2	3.7	3.4	3.3	2.9	3.3	3.2	2.8	3.2	3.2	2.9	3.5	3.7	4.9	2.6	2.7	3.8	3	0.15	0.551343	0.1	0.671595
Cre01.g037450.t1.1			0.1	0.2	0.2	0.1	0.1	0	0.1	0.2	0.1	0.3	0.4	0.2	0.1	0.1	0.1	0.3	0.4	0.1	0.2	0	0.2	-0.67	0.0350293	0.13	0.671523
Cre01.g037476.t1.1			0.02	0.03	0.02	0	0	0	0.1	0	0	0	0	0.2	0	0	0	0	0	0	0	0.1	0	-0.85	0.382165	-0.72	0.461873
Cre01.g037500.t1.2	ubiquitin 12		0	0.02	0.02	0	0	0	0	0	0	0.1	0	0	0	0	0	0	0	0	0.1	0	0	-0.7	0.530234	0.05	0.963465
Cre01.g037550.t1.1			0.02	0.47	0.33	0	0	0	0	0.1	0	0.6	0.4	0.4	0.4	0.5	0.5	0.2	0.3	0.4	0.4	0.4	0.3	-3.27	9.16827e-29	-0.46	0.068093
Cre01.g037600.t1.1			0.43	1.1	1.78	0.3	0.2	0.6	0.6	0.4	0.5	0.4	0.5	1	1.4	1.7	1.6	0.3	0.4	2.3	3.9	2.1	1.7	-1.31	3.49392e-07	0.72	0.00390569
Cre01.g037650.t1.2			6.47	3.03	4.73	10.1	10.6	3.9	4.1	4.5	5.6	2	4.1	2.8	4.7	2.4	2.2	3	8.7	2.7	2.4	7.6	4	1.08	1.86853e-05	0.71	0.00482182
Cre01.g037700.t1.2	Fatty acid/sphingolipid desaturase	K12418	46.3	34	33.83	49.6	58.1	42.5	39.9	44.2	43.5	44.8	50.2	29.1	28.6	25.2	26.1	55.2	44.2	23.7	23.5	28.3	28.1	0.5	0.0372956	-0.03	0.899912
Cre01.g037751.t1.1			0.98	1.37	1.08	0.5	0.8	1.5	1	1.1	1	1.9	2.2	0.9	1	1	1.2	1.1	0.9	1.6	1.2	0.9	0.8	-0.54	0.0358504	-0.36	0.15456
Cre01.g037800.t1.2	thioredoxin domain-containing protein 9 homolog		18.15	28.43	27.55	14	15.2	21.8	21.9	16.5	19.5	19.2	21.8	28.4	39.9	28.7	32.6	13.2	11.6	50.1	39.4	25.2	25.8	-0.61	0.0118163	-0.01	0.961314
Cre01.g037850.t1.1	Single hybrid motif superfamily protein		145.15	256.12	227.77	152.7	157.1	135.8	138.6	148.6	138.1	239.3	276.2	242.2	261.7	280	237.3	232.4	219.8	243.3	240.1	215.3	215.7	-0.81	0.000787236	-0.18	0.461759
Cre01.g037900.t1.1		K03257	1.95	2.33	2.37	2.4	2.4	1.7	1.6	1.7	1.9	3.5	3.8	2.5	1.3	1.9	1	2.2	4.4	2	1.1	2.3	2.2	-0.27	0.301556	0.03	0.917743
Cre01.g037950.t1.1			0.85	0.98	1.17	0.9	0.6	0.9	1	0.8	0.9	1.5	1.1	0.9	0.6	1	0.8	1.4	0.9	1.3	1.6	0.6	1.2	-0.1	0.683444	0.26	0.303797
Cre01.g038000.t1.1	protein kinase family protein	K16196	0.85	0.65	1.03	1.3	1.2	0.6	0.6	0.7	0.7	0.6	0.7	0.5	0.7	0.7	0.7	1	1.2	0.7	0.9	1.4	1	0.26	0.288247	0.63	0.0121245
Cre01.g038050.t1.1	histidine kinase 1		4.92	4.57	4.58	6.7	5.3	5.3	4.1	4.4	3.7	4.5	3.7	5.3	3.7	6	4.2	5.6	4.2	4.8	6.2	3.3	3.4	0.15	0.532315	0.07	0.771421
Cre01.g038100.t1.2	Bestrophin-like protein		26.83	40.23	22.97	27.7	30.6	27	26	24.1	25.6	63	56.2	34.2	34.8	25.8	27.4	24	31.1	16.6	20.8	23.7	21.6	-0.6	0.0133743	-0.85	0.000504346
Cre01.g038151.t1.1	cell division cycle protein 48-related / CDC48-related		0.12	0.15	0.08	0	0.1	0.1	0.2	0.2	0.1	0.2	0.2	0.1	0.1	0.2	0.1	0.1	0	0.1	0.1	0.1	0.1	-0.16	0.597408	-0.81	0.0127394
Cre01.g038200.t1.2			15.27	17.85	20.23	14	16.1	14.6	14.4	14.6	17.9	15.7	19.4	18	18.7	16.4	18.9	19.3	23.6	18.4	16.7	19.3	24.1	-0.2	0.410728	0.2	0.413971
Cre01.g038250.t1.2	Pyridoxal phosphate (PLP)-dependent transferases superfamily protein	K01590	150.07	101.3	118.98	123.9	119.1	172.8	167.8	153.4	163.4	116.3	96.9	97.5	89.7	98.8	108.6	130.7	95.3	131.1	139.3	95.6	121.9	0.52	0.030623	0.2	0.406071
Cre01.g038300.t1.2			12.03	13.5	10.53	5.7	8.8	12.6	15.1	13.9	16.1	12.4	13.6	12	15.3	14.1	13.6	8.8	5.7	12.4	9.2	13.9	13.2	-0.12	0.609651	-0.28	0.257605
Cre01.g038350.t1.1			2.37	3.07	3.22	3.1	2.1	2.1	2.9	2.6	1.4	1.9	2	3.8	3.5	3.5	3.7	2.5	3.3	3.7	3.8	2.6	3.4	-0.36	0.146167	0.01	0.963352
Cre01.g038400.t1.2	calreticulin 1b	K08057	405.35	244.27	237.02	374.7	448.4	409.5	447.1	361.7	390.7	244.4	232.9	250.6	271.4	230.9	235.4	225.1	230.7	317.6	255	194.7	199	0.7	0.00407341	-0.05	0.830039
Cre01.g038450.t1.2			0.35	0.2	0.17	0.7	0.4	0.1	0.3	0.2	0.4	0.1	0.2	0.2	0.2	0.3	0.2	0.2	0.2	0.1	0.2	0.2	0.1	0.92	0.00221858	-0.09	0.774291
Cre01.g038500.t1.2	cytochrome P450, family 97, subfamily A, polypeptide 3		3.02	2.3	2.4	4.7	4.4	2.3	1.8	2.4	2.5	2.6	3.3	2.1	1.9	1.9	2	3.4	3.5	1.5	1.1	2.4	2.5	0.38	0.127982	0.02	0.91997
Cre01.g038550.t1.1	Sulfoquinovosyldiacylglycerol (SQDG) synthase (SQD); Sulfolipid synthase, adds sulfoquinovose to diacylglycerol to produce the plant sulfolipid, sulfoquinovosyldiacylglycerol	K06119	11.02	6.7	5.27	11.6	10.5	10.4	10.2	11.5	11.9	8.7	6.6	6.3	6.5	5.6	6.5	6.7	5.9	5	3.6	4.6	5.8	0.74	0.00236202	-0.3	0.219017
Cre01.g038600.t1.2	fatty acid desaturase 7	K10257	200.05	121.13	119.77	224	232.7	182.3	177.4	195.7	188.2	157.6	174.9	111.1	99.2	88.2	95.8	170.4	166.9	83.8	82.3	103.2	112	0.78	0.00125808	-0.04	0.86604
Cre01.g038650.t1.2	SC35-like splicing factor 30A	K12900	39.15	55.8	69.15	26.5	26.8	48.7	43.1	42.9	46.9	40.4	46.9	66.2	65.3	55.4	60.6	45.3	49.1	78.5	63.5	99.8	78.7	-0.57	0.0186725	0.3	0.21953
Cre01.g038700.t1.2	chloride channel D	K05016	10.33	7.95	7.85	12.9	8.9	9.4	12.2	9.4	9.2	6.9	7.2	8.2	10.3	7	8.1	8.4	7.4	7.2	7.7	7.9	8.5	0.42	0.0838332	0.03	0.903267
Cre01.g038750.t1.2			3.85	12.33	11.25	3	3.6	3.8	4.5	4.3	3.9	8.6	8.2	13.3	16.3	15.1	12.5	6.7	6.6	13.2	11.6	19.1	10.3	-1.66	3.48145e-11	-0.17	0.482947
Cre01.g038800.t1.2	Aquaporin-like superfamily protein	K09875	10.58	12.27	9.63	8.4	8	10.9	10.8	12	13.4	16	12.3	11.8	10.7	10.8	12	11.3	6.4	10.3	9.1	8.3	12.4	-0.25	0.29821	-0.34	0.156635
Cre01.g038850.t1.1	poly(A) binding protein 2		33.22	18.68	19.73	42.6	28.1	32.4	34.3	28.9	33	20.6	17.5	17.3	18.6	18.8	19.3	25.5	19.7	16.2	18.3	19.4	19.3	0.86	0.000384889	0.06	0.81714
Cre01.g038900.t1.1	alpha/beta-Hydrolases superfamily protein	K01054	1.03	1.27	0.93	1	1.8	0.7	1	0.9	0.8	0.9	0.4	1.6	1.7	1.3	1.7	0.5	0.9	1.4	0.9	0.9	1	-0.43	0.101924	-0.53	0.047357
Cre01.g038950.t1.2	selenoprotein family protein		26.02	34.43	15.78	11.2	15.9	34.9	33.7	28.7	31.7	37.9	40.2	36.2	26.7	30	35.6	12.9	8.2	22.5	18.5	13.4	19.2	-0.37	0.13149	-1.06	1.49618e-05
Cre01.g039000.t1.1			0.03	0.05	0.02	0	0	0.1	0	0.1	0	0.2	0	0	0	0.1	0	0	0	0	0.1	0	0	-0.67	0.126984	-0.89	0.0535851
Cre01.g039050.t1.1			0.53	1.2	0.55	0.6	0.4	0.5	0.7	0.6	0.4	1.8	0.9	1	1.1	1.3	1.1	0.6	0.5	0.4	0.6	0.7	0.5	-1.25	6.72057e-07	-1.2	1.82716e-06
Cre01.g039150.t1.2	Uncharacterised conserved protein ycf60		21.63	29.6	26.42	31.2	35.9	15.6	13.8	16.7	16.6	52.8	51.3	17.4	17.9	18.1	20.1	45.8	41.7	18.3	17.2	15	20.5	-0.43	0.0731304	-0.16	0.520501
Cre01.g039200.t1.2	RAB GTPase homolog G3A	K07935	16.53	45.5	37.08	16.4	14.6	15.5	16.5	17.6	18.6	33.3	39	47.2	56	45.1	52.4	29.9	29.6	47	33.2	37.6	45.2	-1.52	8.85636e-10	-0.33	0.174626
Cre01.g039250.t2.1	Ribosomal protein S5 family protein	K02981	1514.87	1733.17	2374.13	726.1	1061.4	1719.2	1745.4	1810.5	2026.6	1236.5	1670	1773.4	2120	1699.1	1900	1957.5	1841.1	2567.1	2319.8	2895.6	2663.7	-0.16	0.512014	0.52	0.0306946
Cre01.g039300.t1.2	poly(A) binding protein 2	K13126	314.7	258.1	460.73	419	495.1	264.7	200.1	248.9	260.4	175.1	253.1	317.4	302.3	242.5	258.2	309.4	783	397.8	304.2	591.3	378.7	0.3	0.212782	0.8	0.0010075
Cre01.g039350.t1.2	P450 reductase 1	K00327	22.17	9.12	9.62	15.9	18.8	26.1	29.2	21.6	21.4	8.7	8.2	9.1	10.4	9.2	9.1	8.3	6.1	13.3	11.7	8.3	10	1.23	5.03558e-07	0.06	0.799478
Cre01.g039400.t1.1	alpha/beta-Hydrolases superfamily protein		8.3	9.4	8.23	7.1	6.3	8.2	9.1	10.6	8.5	7.7	7.6	9.8	11	11.1	9.2	6	6	8.4	9.1	11.4	8.5	-0.17	0.493718	-0.17	0.493132
Cre01.g039450.t1.1			0.63	0.28	0.23	0.8	0.4	0.5	0.8	0.5	0.8	0.1	0.2	0.3	0.3	0.4	0.4	0.1	0.2	0.2	0.3	0.3	0.3	1.21	7.41034e-05	-0.29	0.390461
Cre01.g039500.t1.2	Transducin family protein / WD-40 repeat family protein		0.55	2.82	2.03	0.6	0.4	0.5	0.7	0.5	0.6	2.6	2.5	2.9	2.7	3.1	3.1	2.1	1.5	1.9	2.2	2.4	2.1	-2.36	1.67084e-19	-0.41	0.0915762
Cre01.g039550.t1.1	Plastid-lipid associated protein PAP / fibrillin family protein		4.37	3.07	3.18	4.3	3.9	4.5	4.6	4.6	4.3	3.7	4.2	2.6	2.4	2.7	2.8	3.5	4.2	2.9	3	2.7	2.8	0.58	0.017259	0.04	0.880453
Cre01.g039600.t1.1	ARM repeat superfamily protein		0.4	0.2	0.17	0.3	0.4	0.6	0.4	0.3	0.4	0.5	0.3	0	0.1	0.2	0.1	0.3	0.1	0.1	0.3	0.1	0.1	0.86	0.0013558	-0.46	0.104689
Cre01.g039626.t1.1			1.02	1.37	1.48	1.6	0.9	1.1	0.9	0.9	0.7	1.4	1.3	1.6	1.3	1.3	1.3	1.5	1.1	1.3	1.8	1.8	1.4	-0.37	0.144851	0.16	0.536586
Cre01.g039650.t1.2	peptide deformylase 1B	K01462	0.27	0.23	0.13	0.4	0.2	0.4	0.3	0.1	0.2	0.1	0.4	0.5	0.1	0.2	0.1	0.3	0.1	0.1	0	0.3	0	0.26	0.514607	-0.84	0.0702959
Cre01.g039702.t1.1			4.77	3.93	4.37	4.5	3.2	4.8	5.5	5.1	5.5	3.7	2.8	4.4	3.7	4.6	4.4	4	4.1	4.3	3.8	4.8	5.2	0.25	0.30417	0.15	0.527629
Cre01.g039750.t1.2	peptide deformylase 1B	K01462	10.9	11.62	13.12	9.6	11.6	10	10.2	11.4	12.6	11	12.5	12.1	12.7	9.6	11.8	12.2	12.8	13.4	11	15.1	14.2	-0.06	0.808259	0.16	0.514462
Cre01.g039800.t1.1			2.22	3.68	3.75	1.6	1.7	2.7	2.4	2.5	2.4	3.4	2.8	3.3	4.1	4.5	4	3.1	3.4	4	4.5	3.6	3.9	-0.8	0.00120544	-0.01	0.97046
Cre01.g039850.t1.1	Putative lysine decarboxylase family protein		2.13	5.73	7.12	2.1	2.8	2.3	1.4	2.3	1.9	3.7	4.3	7.5	6.2	5.9	6.8	5.1	6.4	7.7	9.6	7.1	6.8	-1.39	2.5191e-08	0.37	0.125372
Cre01.g039900.t1.2	tRNAse Z4	K00784	2.18	1.58	2.1	2.5	3	1.7	2.1	1.7	2.1	1.7	1.8	1.5	1.4	1.3	1.8	2	2.6	1.6	1.7	2.8	1.9	0.48	0.0523502	0.39	0.114576
Cre01.g039950.t1.2	Major facilitator superfamily protein		2.85	3.43	3.22	2.4	3.1	2.9	3	3	2.7	4.3	4.3	3	2.9	3.3	2.8	3.5	3.4	2.1	3.1	4.1	3.1	-0.28	0.26096	-0.1	0.676376
Cre01.g040000.t1.2	Translation protein SH3-like family protein	K02898	1254.87	1674.27	1985.28	868.5	1297.2	1084.1	1309.2	1353.1	1617.1	889.2	1259	1724.9	1971.9	1610.8	2589.8	1298.9	1779.9	2552.7	1823.9	2276.6	2179.7	-0.37	0.120912	0.28	0.241973
Cre01.g040050.t1.1	thiamin pyrophosphokinase1	K00949	3.85	2.65	3.27	5.3	3.3	3.4	3.5	3.4	4.2	1.9	2.3	2.9	3.6	2.3	2.9	3.2	4.4	2.6	2.6	4	2.8	0.48	0.051531	0.26	0.28464
Cre01.g040100.t1.2			11.57	6.25	5.28	7.4	10	13.2	12.3	12.8	13.7	3.7	5.2	6.3	7.2	7.9	7.2	3.6	4.7	6.5	5.9	5.6	5.4	0.91	0.000224634	-0.18	0.453506
Cre01.g040150.t1.2	with no lysine (K) kinase 10	K08867	4.52	1.42	2.63	4	4.1	4.7	4.8	5	4.5	0.6	0.7	1.9	2	1.6	1.7	2.4	3	2.5	2.6	2.3	3	1.67	3.80466e-11	0.83	0.000831271
Cre01.g040200.t1.2	with no lysine (K) kinase 8	K08867	20.27	26.3	25.63	14.9	17.7	23	25.6	19.3	21.1	21.8	19.9	28.2	29.9	29.4	28.6	20.9	17.9	30.9	37.8	23.3	23	-0.42	0.0811136	-0.06	0.800975
Cre01.g040250.t1.2	DNAJ heat shock N-terminal domain-containing protein		11.08	6.85	6.4	7.7	8.2	11.6	11.7	14.4	12.9	7	7	6.4	6.7	7.6	6.4	7	5.5	6.3	6	7.3	6.3	0.71	0.00363285	-0.07	0.76479
Cre01.g040300.t1.2	S-adenosyl-L-methionine-dependent methyltransferases superfamily protein	K00545	2.97	5.55	4.83	3.2	2.2	3.3	3.2	2.5	3.4	7.2	7.7	4.7	4	4.6	5.1	5.6	5.5	4.8	4.9	3.7	4.5	-0.91	0.000303171	-0.21	0.389537
Cre01.g040350.t1.1	DNA mismatch repair protein MutS, type 2	K07456	2.05	2.32	2.47	2.2	2	2.1	2	2	2	3	2.2	2.3	1.8	2.3	2.3	3.2	2.4	2.3	2.7	2.1	2.1	-0.15	0.535483	0.13	0.584143
Cre01.g040400.t1.2			10.32	9.8	12.88	16.3	15.2	7.1	7.2	7.1	9	8.9	14.2	9.4	9.6	7.2	9.5	13.2	24.5	9.3	8.6	11.4	10.3	0.11	0.651415	0.34	0.161517
Cre01.g040450.t1.2	histidine-containing phosphotransfer factor 5	K14490	23.78	23.38	17.03	16.7	19.5	31.5	24	25.7	25.3	27.9	27.9	24.5	21	19.8	19.2	18.2	15.9	20.1	13.4	17.7	16.9	-0.04	0.882229	-0.47	0.0538837
Cre01.g040500.t1.2	RING/U-box superfamily protein	K10643	26.33	25.58	26.4	23.6	18.8	30.8	30.4	27.8	26.6	20	22.4	28.4	31.5	26.2	25	21.8	19.2	30.7	33.1	24.9	28.7	0.07	0.768134	0.08	0.7267
Cre01.g040550.t1.1			5.07	2.83	3.08	4.4	4.2	4.6	7.5	4.9	4.8	2.2	3.5	2.9	2.8	2.6	3	3.4	1.8	3.1	2.5	4.5	3.2	0.84	0.000838039	0.09	0.732482
Cre01.g040600.t1.1			2.52	4.15	3.35	2.5	1.8	2.5	2.6	2.9	2.8	2.8	2.9	4.8	4.3	5	5.1	2.7	2.5	4.1	3.6	3.5	3.7	-0.74	0.00241007	-0.29	0.237431
Cre01.g040650.t1.1			1	1.75	1.02	0.6	0.7	1.3	1.1	1.1	1.2	2.1	1	1.4	1.5	2.4	2.1	1.2	0.3	1.2	1.5	0.7	1.2	-0.79	0.00158038	-0.8	0.00133428
Cre01.g040701.t1.1			112.17	112.72	102.75	91.7	108.9	116.7	129.8	112.2	113.7	114.8	123.4	109.1	113.2	113.4	102.4	111.8	109.4	104.3	92.9	98.7	99.4	-0.06	0.791314	-0.18	0.464136
Cre01.g040750.t1.1			28.05	41.1	36.17	30.2	27.3	30.3	30.2	26.2	24.1	34.8	36.9	42.8	40	50.4	41.7	30.4	34.9	41.9	37.5	39.1	33.2	-0.51	0.0356053	-0.13	0.581172
Cre01.g040801.t1.1			0.58	1.4	0.55	0.5	0.3	0.8	0.6	0.6	0.7	2	1.2	1	1.4	1.7	1.1	0.6	0.3	0.5	0.6	0.6	0.7	-1.31	1.05984e-06	-1.41	2.044e-07
Cre01.g040850.t1.2			1.87	3.8	3.08	1.3	0.9	2.2	2.7	2.4	1.7	2.8	2.1	3.8	4.5	5.4	4.2	2.3	1.6	2.9	5	3.6	3.1	-1.04	2.28418e-05	-0.32	0.183674
Cre01.g040900.t1.1			27.3	25.35	28.33	23.8	25.2	26.2	29	29.6	30	15	18.9	25.9	26.3	28.8	37.2	18.2	29	36.6	30.9	27.4	27.9	0.16	0.51718	0.2	0.408282
Cre01.g040950.t1.2			0.37	0.18	0.08	0	0	0.7	0.6	0.4	0.5	0.3	0.1	0.2	0.1	0.2	0.2	0.3	0	0.2	0	0	0	1.06	0.000744066	-1.02	0.00697612
Cre01.g041000.t1.1	DNA-binding enhancer protein-related		20.35	20.23	22.68	27.3	29.5	16	16.1	15	18.2	20.4	30.4	18.2	20.7	14.7	17	24.6	30.2	20.9	16.4	24	20	0.03	0.902947	0.24	0.314742
Cre01.g041050.t2.1			5.37	3.42	5.03	5.6	6.2	5.6	5.2	4.5	5.1	4	4.9	3.3	2.8	2.7	2.8	7.7	6.5	3.8	3.6	4.2	4.4	0.67	0.00639105	0.52	0.0328272
Cre01.g041100.t1.1	histone-lysine N-methyltransferase ATXR2		4.23	3.07	2.8	3.9	3.2	4.6	5.3	4.2	4.2	2.9	3.4	3	3.4	2.5	3.2	2	2.2	3.5	2.8	3.4	2.9	0.43	0.0829071	-0.13	0.599003
Cre01.g041150.t1.1			2.4	4.5	4.6	2.4	1.9	2.4	2.7	2.7	2.3	3.3	2.4	4.9	4.5	7	4.9	4.6	2.6	5.2	6.9	4.2	4.1	-0.88	0.000330203	0.07	0.778406
Cre01.g041200.t1.1			14.78	17.15	24.75	5.8	6.6	20.3	18.4	18.3	19.3	6.8	6.4	20.7	20.7	24.1	24.2	11.9	9.2	27.3	33.8	30.9	35.4	-0.22	0.370969	0.49	0.0418034
Cre01.g041256.t1.2			11.9	7.08	7.78	21.4	12.3	9	10.8	8.4	9.5	8.1	6.3	7.3	6.2	7.6	7	9.8	8.9	6.6	9.1	5.2	7.1	0.75	0.00206925	0.19	0.426553
Cre01.g041300.t1.2	DIE2/ALG10 family	K03850	2.38	2.23	1.93	3.8	2.7	1.9	1.9	2	2	3.1	2.8	1.9	1.7	1.9	2	2.2	2.9	2.1	1.7	1.7	1	0.14	0.577472	-0.24	0.345388
Cre01.g041351.t1.1			5.27	3.68	3.92	3.4	5.3	7	5.1	5.4	5.4	3.9	4.8	3.7	3.6	3.3	2.8	4	3.7	4.4	2.4	5.2	3.8	0.45	0.0700142	0.08	0.75993
Cre01.g041400.t1.1			9.62	10.62	13.13	12.7	8.1	9.2	10.1	8.9	8.7	8.3	9.9	11.9	12.4	10.8	10.4	12.7	12.2	13.1	15.8	11.1	13.9	-0.1	0.667284	0.34	0.156783
Cre01.g041426.t1.1			0	0.03	0	0	0	0	0	0	0	0	0.1	0	0	0	0.1	0	0	0	0	0	0	-2.18	0.023947	-2.09	0.0343654
Cre01.g041450.t1.1	protein serine/threonine phosphatases;protein kinases;catalytics;cAMP-dependent protein kinase regulators;ATP binding;protein serine/threonine phosphatases	K17505	12.27	13.67	10.47	11.8	12.6	11.5	12.1	12.1	13.5	12.3	12.5	15.1	12.8	14.7	14.6	9.3	10.8	9.1	9.8	11.7	12.1	-0.17	0.473212	-0.38	0.115239
Cre01.g041500.t1.1			1	1.17	1.5	1.5	1.1	0.8	0.7	0.9	1	0.9	0.8	1.3	1.5	1.2	1.3	1.3	1.6	1.4	1.3	2.1	1.3	-0.17	0.484273	0.34	0.174855
Cre01.g041550.t1.1	Protein kinase superfamily protein with octicosapeptide/Phox/Bem1p domain		2.63	6.78	5.67	2	2.4	2.9	2.5	3	3	6.3	5.7	7.2	6.5	7.9	7.1	5.5	3.5	5.4	6.2	6.3	7.1	-1.43	7.58005e-09	-0.29	0.232286
Cre01.g041583.t1.1	TBP-associated factor 14		0	0	0.02	0	0	0	0	0	0	0	0	0	0	0	0	0	0	0	0	0.1	0	-1.57	0.046043	0.21	0.740883
Cre01.g041650.t1.1			8.27	6.67	6.3	8.3	7.4	7.7	11.4	6.4	8.4	3.7	4.5	6.9	9.3	7.7	7.9	4.7	5.1	6	6.8	7.2	8	0.32	0.190178	-0.1	0.696211
Cre01.g041667.t1.1			0	0	0.03	0	0	0	0	0	0	0	0	0	0	0	0	0	0	0.1	0	0	0.1	-1.22	0.231364	1.51	0.154463
Cre01.g041700.t1.2			0	0	0	0	0	0	0	0	0	0	0	0	0	0	0	0	0	0	0	0	0	0	1	0	1
Cre01.g041752.t1.1			1.28	0.63	0.53	1	1.3	1.3	1.4	1.2	1.5	0.2	0.3	0.9	0.9	0.7	0.8	0.3	0.3	0.6	0.4	0.8	0.8	0.95	0.000202151	-0.35	0.184544
Cre01.g041800.t1.2	Protein kinase superfamily protein		1.92	1.9	1.95	1.6	1.8	1.8	2	2.1	2.2	1.9	2.7	1.8	2	1.4	1.6	2.4	2.7	1.1	1.4	2	2.1	0.07	0.786183	0.11	0.668533
Cre01.g041850.t1.1		K09668	2.95	1.45	1.98	4.5	4	2.5	2.6	1.9	2.2	1.9	1.6	1.7	1.1	1.1	1.3	2.1	3.3	2	1.3	2.3	0.9	1.01	7.34138e-05	0.38	0.135507
Cre01.g041855.t1.2	Insulinase (Peptidase family M16) family protein		0.33	0.38	0.3	0.3	0.3	0.4	0.3	0.5	0.2	0.9	0.2	0.3	0.1	0.4	0.4	0.2	0.5	0.2	0.7	0.1	0.1	-0.26	0.437704	-0.27	0.424417
Cre01.g041900.t1.1			2.12	1.53	18.85	2.2	1.8	2.1	2.3	2.5	1.8	1.3	1.5	1.4	1.4	2.2	1.4	7.4	3.5	38.2	43.4	9.9	10.7	0.5	0.0450323	3.65	1.37453e-41
Cre01.g041950.t1.2			16.38	8.97	11.55	18.3	19.5	15.6	14.5	15.7	14.7	6.6	7.3	9.9	9.4	9.8	10.8	10.2	12.3	10.8	10.6	11.9	13.5	0.87	0.000360238	0.34	0.166815
Cre01.g042000.t1.2			0.12	0.32	0.33	0.2	0.1	0.1	0.1	0.1	0.1	0.4	0.4	0.2	0.3	0.3	0.3	0.3	0.4	0.2	0.3	0.4	0.4	-1.3	1.8737e-06	0.09	0.720016
Cre01.g042050.t1.2	methionine sulfoxide reductase B 1	K07305	5.95	4.48	9.83	11.6	11.9	1.8	2.8	3.1	4.5	3.6	8	4.1	4.1	3.5	3.6	7.5	24.8	4.6	6	10.9	5.2	0.43	0.0874577	1.07	1.99909e-05
Cre01.g042100.t1.2			0.72	0.35	0.37	1.3	2	0.3	0.3	0.2	0.2	0.4	0.7	0.3	0.3	0.2	0.2	0.5	0.7	0.5	0.1	0.2	0.2	0.98	0.000101447	-0.06	0.816799
Cre01.g042150.t1.1	farnesylated protein-converting enzyme 2	K08658	6.88	6.02	6.87	3.4	4.6	8.2	9.3	7.7	8.1	5.4	5.9	5.7	6.9	5.4	6.8	5	5.5	8.9	7.4	7.5	6.9	0.21	0.381399	0.22	0.359243
Cre01.g042200.t1.1			704.42	507.27	546.37	785.5	894.4	600.2	689.7	640.5	616.2	373.1	516.8	473.8	583.4	562.4	534.1	447	519.8	575.2	524.9	659.7	551.6	0.48	0.0462735	0.09	0.703102
Cre01.g042250.t1.1			0.72	0.77	0.55	0.6	0.5	0.9	0.7	0.9	0.7	1.2	0.7	0.5	0.5	0.9	0.8	0.6	0.6	0.5	0.8	0.4	0.4	-0.09	0.71061	-0.45	0.0764433
Cre01.g042300.t1.1		K13912	6.87	7.2	9.73	5.5	4.8	7.9	8.1	7.3	7.6	6.1	5.2	7.1	7.2	9	8.6	10.6	6.7	11.3	11.7	8.5	9.6	-0.03	0.889434	0.41	0.0904828
Cre01.g042352.t1.1			1.42	1.47	1.1	2.4	1.7	1.2	1	1.4	0.8	1.9	1.4	1.5	1	1.7	1.3	1.4	1.3	1	1.5	0.6	0.8	-0.13	0.601369	-0.47	0.0536206
Cre01.g042402.t1.1			0.03	0.02	0.02	0	0	0	0	0.2	0	0	0	0.1	0	0	0	0	0	0	0	0.1	0	1.32	0.101768	0.7	0.435633
Cre01.g042450.t1.1			5.05	4.9	7.17	4.7	3.8	5.6	5.7	5.2	5.3	4.5	3.9	5.5	5.9	4.9	4.7	7.4	6.9	6.7	8.9	6.4	6.7	0.04	0.864173	0.52	0.032612
Cre01.g042502.t1.1		K13912	1.28	1.05	0.78	2.1	1.1	1.1	1.2	1.2	1	1.5	1	1	0.7	1.2	0.9	1.8	0.9	0.3	0.8	0.4	0.5	0.29	0.235307	-0.42	0.0873002
Cre01.g042550.t1.1	catalytics		29.73	21.62	20.57	25.8	31.2	27.1	26.8	31.7	35.8	21.1	23.2	20.7	21.9	18.9	23.9	18.6	18.6	20.1	16.1	26.4	23.6	0.48	0.0457302	-0.06	0.813172
Cre01.g042600.t1.2			0	0.02	0.02	0	0	0	0	0	0	0	0	0	0	0.1	0	0	0	0.1	0	0	0	-2.03	0.00640187	-0.84	0.192426
Cre01.g042650.t1.2			0	0	0.02	0	0	0	0	0	0	0	0	0	0	0	0	0	0	0	0	0.1	0	0.38	0.705631	1.14	0.229421
Cre01.g042700.t1.2			2.77	2.88	3.03	1.1	1.5	3.8	3	3.5	3.7	2.8	3.2	2.5	2.6	3.2	3	3.2	2.4	4.2	2.4	2.9	3.1	-0.06	0.809682	0.01	0.954088
Cre01.g042750.t1.2	aconitase 2	K01681	253.03	147.83	184.32	140.6	187.3	312.5	333.1	265.5	279.2	140.6	129.6	162.5	153.6	138	162.7	155.6	155	189	218.5	195.3	192.5	0.73	0.00272548	0.31	0.197887
Cre01.g042800.t1.2	NAD(P)-binding Rossmann-fold superfamily protein	K19073	71.1	62.57	53.3	66.5	80.9	62.4	69	74.5	73.3	62.3	73	62.5	63.4	63.1	51.1	64.5	64.9	42.5	38.4	58	51.5	0.2	0.414331	-0.22	0.371535
Cre01.g042850.t1.2	membrane-associated progesterone binding protein 3	K17278	14.35	12.27	17.22	14.2	17.5	13	12.9	14.1	14.4	12.9	15.2	10.7	11.4	10.8	12.6	17.6	19.5	17.2	13.7	17.2	18.1	0.21	0.380617	0.46	0.0613958
Cre01.g042900.t1.2	Ribosomal RNA adenine dimethylase family protein	K14191	9.75	7.57	10.7	15.7	13.6	6	7.8	7.3	8.1	9.6	8.5	7.5	8.5	6.2	5.1	12.1	16.4	8.6	7.8	10	9.3	0.37	0.124801	0.57	0.0207686
Cre01.g042950.t1.2			25.98	24.05	30.43	28.4	33.6	19.7	24.6	23.7	25.9	17.7	30.2	25.2	25.9	22	23.3	23.4	45.8	23.7	19.9	38.9	30.9	0.15	0.538484	0.3	0.212995
Cre01.g043000.t1.1	Radical SAM superfamily protein	K06941	4.33	5	6.47	4.2	5.1	4.7	4	4.2	3.8	5.1	4.4	5.6	4.8	5.2	4.9	3.6	7.4	8.2	6.1	8.2	5.3	-0.27	0.270699	0.34	0.158444
Cre01.g043050.t1.2	SNARE associated Golgi protein family		17.53	36.4	40.57	13.9	15.2	21.2	20.6	17.5	16.8	26.4	26.6	40.2	44.8	40.9	39.5	33.7	28.4	50.1	54.7	35.3	41.2	-1.02	2.79906e-05	0.19	0.428391
Cre01.g043100.t1.2			17.1	14.82	19.88	14.1	17.9	17.6	18.5	18.3	16.2	14.6	17.4	13.5	16.3	14.6	12.5	16	18.5	20.3	17.9	27.4	19.2	0.21	0.385578	0.4	0.101889
Cre01.g043150.t1.2	G-box binding factor 1		30.47	43.2	51.75	19.6	17.9	35.1	34.5	35.1	40.6	45.5	41.7	42.4	39	44.8	45.8	45.4	30.2	59.1	54.1	53.9	67.8	-0.54	0.0259306	0.26	0.274469
Cre01.g043200.t1.2			56.38	78.1	62.57	59.6	80.6	44.1	53.6	44.8	55.6	63.8	90.3	78.4	90.2	67	78.9	81.5	77.7	49.5	43.8	66.5	56.4	-0.44	0.0690306	-0.35	0.14696
Cre01.g043250.t1.1		K02040	0.88	2.57	1.58	1.5	1.1	0.7	0.8	0.6	0.6	3	2.2	2.4	2.5	2.8	2.5	2	2.6	0.8	1.1	1.3	1.7	-1.61	2.54624e-10	-0.75	0.00241711
Cre01.g043300.t1.2			6.23	5	5.58	5.9	6.2	6.1	6.9	5.7	6.6	4.1	6.7	6.2	5.1	3.8	4.1	5	4.7	6.4	3.8	6.9	6.7	0.36	0.140078	0.22	0.376965
Cre01.g043350.t1.2	Pheophorbide a oxygenase family protein with Rieske [2Fe-2S] domain	K13600	78.42	86.32	69.3	67.9	70.8	93.8	81.7	78.4	77.9	107.3	87.9	87.2	74.7	88.7	72.1	74.9	53.1	76.2	96.8	48.6	66.2	-0.14	0.549912	-0.37	0.122077
Cre01.g043400.t1.2	myosin heavy chain-related		6.35	5.1	4.57	3.4	4.2	6.9	7.9	8.3	7.4	5.9	4.9	5.1	5.3	5.1	4.3	4	3.2	4.5	5.3	5.9	4.5	0.28	0.24311	-0.17	0.484668
Cre01.g043450.t1.2			2.55	2.58	1.73	1.9	1.3	3.1	3.4	2.7	2.9	3.8	3.3	1.6	1.3	2.9	2.6	2.6	1.5	1.9	1.7	1.2	1.5	0.01	0.958762	-0.54	0.0454725
Cre01.g043500.t1.1	Adenine nucleotide alpha hydrolases-like superfamily protein	K14169	3.73	2.85	3.98	3.1	2.3	4.2	4.2	4.3	4.3	2.9	2.8	2.9	2.3	3.2	3	5.2	3.9	3.4	3.6	3.7	4.1	0.35	0.163704	0.44	0.0745919
Cre01.g043550.t1.1	squamosa promoter binding protein-like 10		0.22	0.53	0.35	0.2	0.2	0.3	0.2	0.2	0.2	0.9	0.6	0.4	0.5	0.4	0.4	0.4	0.4	0.5	0.3	0.2	0.3	-1.39	2.45384e-07	-0.5	0.0544996
Cre01.g043600.t1.1			3.32	2.97	3.48	2.1	2.5	3.8	3.6	4	3.9	2.3	4.1	3.6	2.8	2.5	2.5	2.2	3.5	4.2	2.9	4	4.1	0.19	0.452825	0.21	0.407067
Cre01.g043650.t1.1	Outer arm dynein light chain 1 protein		1.95	3.42	3.32	1.7	1.9	2.1	2.3	1.8	1.9	2.6	2.9	3.8	4.2	3.4	3.6	2.4	3.6	3.6	3.3	4.1	2.9	-0.84	0.000653877	-0.04	0.869855
Cre01.g043700.t1.2			1.37	0.97	1.23	1.3	1.4	1	1.4	1.8	1.3	0.9	1.3	1	0.8	1	0.8	1.3	1.7	0.9	1.2	1.5	0.8	0.5	0.0524556	0.36	0.17105
Cre01.g043750.t1.1		K16749	3.77	4.77	5.25	2.8	2.9	5.1	3.5	4.1	4.2	4.7	4.9	4.5	5.2	4	5.3	4.4	4.3	5.8	4.5	6.1	6.4	-0.35	0.147565	0.1	0.681733
Cre01.g043800.t1.1			3.63	4.75	5.23	4.2	3.3	3.3	3.1	3.8	4.1	3.9	4.6	5.2	5.2	4.9	4.7	4.4	4.9	5	4	7	6.1	-0.39	0.115687	0.18	0.464082
Cre01.g043850.t1.1	PAS domain-containing protein tyrosine kinase family protein		2.55	1.98	1.62	3	2.7	2.6	2.6	2.4	2	2.2	1.8	1.9	1.8	2.1	2.1	2.1	1.3	1.4	2.1	1.4	1.4	0.39	0.111435	-0.3	0.216877
Cre01.g043901.t1.1			0.03	0	0.05	0	0	0.1	0	0	0.1	0	0	0	0	0	0	0	0	0	0	0.1	0.2	1.82	0.103959	2.38	0.0391238
Cre01.g043950.t1.1			2	4.18	2.65	2.2	1.7	1.9	2.3	2.3	1.6	3.2	2.2	5.2	4.5	5.3	4.7	2.5	1.5	3.2	3.8	2.4	2.5	-1.03	3.1142e-05	-0.64	0.00908945
Cre01.g044000.t1.1	HIT-type Zinc finger family protein	K11663	10.65	10.62	7.3	1.4	1.7	14.6	17.8	14.6	13.8	13.4	9.7	9.1	9.3	11.7	10.5	6.7	1.3	10.8	8.8	6.2	10	0.01	0.966381	-0.55	0.0280512
Cre01.g044050.t1.2	ATPase, V0 complex, subunit E; V-type H+-transporting ATPase subunit e (ATPeV0E, ATP6H); ATPase synthase subunit, vacuolar	K02153	101.43	103.02	88.3	65.7	81.3	92.2	114.3	111.2	143.9	81.9	135	99.9	112.1	90	99.2	63.4	85.8	87	53.2	124.4	116	-0.06	0.799802	-0.24	0.330252
Cre01.g044100.t1.2	beta-amylase 6	K01177	15.32	25.85	28.58	15.4	11.5	17.7	15.3	14.6	17.4	23.1	17.7	26.4	25	31	31.9	27.1	15.5	32.6	37.5	26.1	32.7	-0.72	0.0028198	0.12	0.611985
Cre01.g044150.t1.1	methyltransferases	K06970	1.83	2.07	2.5	1.9	2.6	1.2	1.8	1.7	1.8	1.6	2.2	1.9	2.9	1.9	1.9	2	3	1.8	2	3.3	2.9	-0.28	0.267494	0.23	0.355865
Cre01.g044200.t1.2			1.23	2.47	2.6	0.9	1.5	1.3	1.6	0.9	1.2	2.1	2.3	2.7	2.9	2.1	2.7	1.9	2.7	3.7	2.7	2.3	2.3	-0.96	0.00021496	0.12	0.64785
Cre01.g044250.t1.1	centrin 2		1.6	3.98	3.9	1.4	1.1	1.9	1.8	1.9	1.5	2.7	2.7	5	4.7	4.4	4.4	3.4	3.5	3.7	5.2	3.9	3.7	-1.3	1.48857e-07	-0.07	0.788196
Cre01.g044276.t1.1			0	0	0	0	0	0	0	0	0	0	0	0	0	0	0	0	0	0	0	0	0	-3.15	0.00393361	-3.15	0.00554334
Cre01.g044300.t1.2			0.25	0.23	0.92	0.1	0.2	0.3	0.2	0.3	0.4	0.2	0.1	0.3	0.2	0.2	0.4	1.3	0.9	0.6	0.6	1.1	1	0.14	0.607875	1.91	1.73e-12
Cre01.g044350.t1.1			2.03	2.93	4.25	1.5	1.3	2.7	2.2	2.2	2.3	2.7	1.9	3.2	2.8	3.6	3.4	4.1	2.9	4.3	5.3	3.8	5.1	-0.57	0.0191919	0.5	0.0400085
Cre01.g044400.t1.2			11.2	11.02	11.85	13.3	16.5	8.6	9.9	8.6	10.3	11.5	12.7	9.3	12.9	10	9.7	12	13	9.8	10.8	13.2	12.3	0.04	0.87404	0.18	0.470331
Cre01.g044450.t1.1			1.27	1.05	1.22	1.5	0.9	1.4	0.9	1.7	1.2	1	1.5	0.9	0.9	0.8	1.2	0.9	1.6	1.5	0.8	1.4	1.1	0.32	0.217056	0.17	0.521797
Cre01.g044550.t1.2			15.85	18.52	9.6	12.6	15.1	15.4	23	14.2	14.8	19	25.7	17.6	18.4	14.6	15.8	9.5	9.7	8	7.3	11.5	11.6	-0.27	0.260791	-0.93	0.000159065
Cre01.g044600.t1.2	Calcium-dependent lipid-binding (CaLB domain) family protein		10.97	10.22	11.72	11.6	10.2	11.4	11.7	11.7	9.2	11.2	9.5	9	8.5	13.8	9.3	14	13.1	11.9	16	6.5	8.8	0.12	0.608137	0.22	0.359803
Cre01.g044650.t1.2	Calcium-dependent lipid-binding (CaLB domain) family protein		7.67	8.9	9.67	8.9	8.4	6.8	7	7.3	7.6	6.8	8.2	8.6	9.4	9.3	11.1	7.5	12.1	7.2	7.6	12.4	11.2	-0.22	0.372124	0.09	0.714341
Cre01.g044700.t1.2	dehydroascorbate reductase 1	K00799	13.53	9.05	7.87	16.3	17.9	11.1	9.9	11.3	14.7	11.7	10.4	8.6	8.3	7.2	8.1	9.7	9.5	6.4	5.2	7.9	8.5	0.6	0.0134877	-0.14	0.567021
Cre01.g044750.t1.1			6.45	6.05	4.17	4.5	5.6	7.1	8.5	6.5	6.5	7.6	7.2	6	5	4.9	5.6	4.3	4.1	4.3	4.1	4.1	4.1	0.16	0.506469	-0.55	0.0260281
Cre01.g044800.t1.2		K00656	621.42	457.63	348.65	256.9	359.2	953.6	705.3	734.5	719	194.8	190.1	580.7	505.1	659.5	615.6	206.4	201.6	433.7	509.3	364.2	376.7	0.37	0.125978	-0.41	0.0870616
Cre01.g044850.t1.2	Zinc finger, C3HC4 type (RING finger) family protein	K17592	1.07	0.4	0.5	1.2	1	1.1	1	1.1	1	0.3	0.3	0.4	0.5	0.4	0.5	0.4	0.4	0.5	0.6	0.6	0.5	1.36	4.67576e-08	0.26	0.299315
Cre01.g044900.t2.1			1.93	4.98	4.6	2.5	2.3	1.8	1.8	1.8	1.4	5.6	5.5	4.3	5.3	4.8	4.4	4	6.5	3.7	4.4	5.6	3.4	-1.37	4.28426e-08	-0.13	0.589498
Cre01.g044950.t1.2			0	0	11.75	0	0	0	0	0	0	0	0	0	0	0	0	17.9	13.9	7.4	9.4	10.3	11.6	0.2	0.813799	10.71	5.62253e-130
Cre01.g045000.t1.2	CAP (Cysteine-rich secretory proteins, Antigen 5, and Pathogenesis-related 1 protein) superfamily protein		2.27	1.62	1.82	3	3.2	1.9	2	1.7	1.8	2	1.6	1.7	1.6	1.3	1.5	2.5	2.1	1.5	1.8	1	2	0.53	0.0364852	0.13	0.599589
Cre01.g045050.t1.2			0.45	0.33	0.38	0.3	0.3	0.7	0.6	0.5	0.3	0.6	0.2	0.2	0.3	0.5	0.2	0.5	0.7	0.4	0.3	0.2	0.2	0.38	0.183745	0.13	0.667694
Cre01.g045100.t1.2			70.07	38.62	41.57	76	92.2	67.1	63.1	57.2	64.8	42.1	51	40.5	31.8	35.9	30.4	49	40.4	51.5	37.8	33.7	37	0.9	0.00020194	0.16	0.503512
Cre01.g045150.t1.2			2.42	1.9	2.82	0.9	1.3	2.8	3.4	3.2	2.9	1.7	1.6	2	1.9	2.1	2.1	2.2	2.1	3.6	3.5	2.5	3	0.36	0.140352	0.53	0.0330572
Cre01.g045200.t1.1	allene oxide cyclase 2	K10525	6.73	166.15	70.42	0.8	0.6	8.2	10.8	11.1	8.9	76.1	97.7	192.5	200.5	215.1	215	20.3	28.1	109	95.8	90.1	79.2	-4.69	8.25701e-62	-1.25	3.1855e-07
Cre01.g045350.t1.2	RNI-like superfamily protein		8.87	21.3	19.3	8.2	8.7	8.4	7.8	9.6	10.5	13.4	17.1	21	27.6	22.3	26.4	10.8	18	21.2	17	27.7	21.1	-1.23	5.61361e-07	-0.12	0.616036
Cre01.g045400.t3.1			0.32	0.45	0.2	0	0.1	0.4	0.5	0.6	0.3	1.1	0.4	0.1	0.1	0.6	0.4	0.4	0.1	0.6	0.1	0	0	-0.46	0.195606	-1.16	0.00327266
Cre01.g045450.t1.2			13.65	17.02	17.1	13.2	13.1	13.8	14.3	13.2	14.3	10.8	12.8	20.1	21	18.4	19	14.8	13.8	16.8	16.2	20.7	20.3	-0.31	0.197024	0.06	0.799104
Cre01.g045500.t1.2			1.53	3	2.43	1.9	1.5	1.4	1.3	1.6	1.5	1.9	2.2	3.6	3.3	3.4	3.6	1.8	2.3	2.7	2.6	2.9	2.3	-0.94	0.000132143	-0.33	0.17169
Cre01.g045550.t1.2	Glucose-6-phosphate/phosphate translocator-related	K15283	255.52	214.42	191.27	263.3	268.8	256.5	270.8	229.8	243.9	202	194.7	240.3	231.8	202.5	215.2	205.2	160.6	185.9	216.7	181.3	197.9	0.22	0.360075	-0.17	0.485356
Cre01.g045600.t1.1	Protein kinase family protein with ARM repeat domain		7.53	4.43	4.83	11	9.6	5.5	6.1	6.6	6.4	3.8	5.1	4.5	4.9	4.2	4.1	4.2	8.6	3.7	4.1	4.8	3.6	0.78	0.00157919	0.14	0.571961
Cre01.g045601.t1.2		K13912	1.17	1.4	2.5	1.5	1.5	0.9	1	1	1.1	1.1	1.2	1.4	1.5	1.5	1.7	2.4	3.3	1.6	2.3	2.7	2.7	-0.27	0.278391	0.82	0.000921538
Cre01.g045640.t1.2	pfkB-like carbohydrate kinase family protein		3.3	3.47	3.85	5.3	4.5	2.1	2.3	2.7	2.9	2.8	2.9	3.7	4.8	2.9	3.7	3.3	4.7	2.9	3.3	4.8	4.1	-0.09	0.713512	0.21	0.401591
Cre01.g045650.t1.2	DnaJ/Hsp40 cysteine-rich domain superfamily protein		33.68	51.27	61.7	16.4	17.9	42.8	45.1	39.6	40.3	21.3	22.9	64.3	65.7	69.6	63.8	32.3	29.1	79.6	90.2	69.8	69.2	-0.58	0.0173384	0.24	0.312002
Cre01.g045700.t1.1	ascorbate peroxidase 5	K03782	4.65	3.32	5.08	3.4	4.7	5.4	4.4	5	5	2.2	2.9	3.7	3.9	3.5	3.7	3.9	4.8	4.3	3	8.4	6.1	0.42	0.0835139	0.61	0.0132927
Cre01.g045800.t1.1			4.13	3.82	3.75	4.8	3.7	4.3	4.4	4	3.6	4.6	4.1	4	4.1	3.1	3	4.1	4.9	3.5	3.6	3	3.4	0.14	0.55822	0.01	0.959611
Cre01.g045825.t1.1			2.85	2.2	1.32	1.1	0.9	3.9	4.4	3.4	3.4	2.9	2	2	2	2.4	1.9	1.8	0.5	1.7	1.7	0.7	1.5	0.37	0.151445	-0.75	0.00434305
Cre01.g045902.t1.1	ATP binding		13.03	11.8	11.8	18.4	17.4	10.3	8.5	12	11.6	12.5	15.1	10.4	12.2	10.1	10.5	13.8	16.2	7.9	8.1	12.1	12.7	0.13	0.594699	0	0.986178
Cre01.g045903.t1.1	Membrane bound O-acyl transferase (MBOAT) family protein; Diacylglycerol O-acyltransferase; Catalyzes the reaction: acyl-CoA + 1,2-diacylglycerol = CoA + triacylglycerol	K11155	5.02	3.65	5.25	7	6	4.2	4.7	3.6	4.6	3.1	2.6	3.9	4.6	3.9	3.8	6	7	3.7	4.7	5.2	4.9	0.48	0.0517565	0.5	0.0437389
Cre01.g045950.t1.1			11	10.18	14.15	9.3	11.3	11	11.1	11.8	11.5	8.9	9.2	11.1	11.2	10.3	10.4	12.1	14.3	13.4	12.8	14.8	17.5	0.04	0.853422	0.43	0.0766346
Cre01.g046052.t1.1			1.72	2.7	2.1	1.7	1.8	2	1.5	1.7	1.6	1.9	1.7	3.4	2.8	3.1	3.3	1.6	1.6	2.4	2.4	2.6	2	-0.59	0.0161753	-0.3	0.225216
Cre01.g046150.t1.1	Metallopeptidase M24 family protein	K01262	2.83	1.62	1.92	1.5	2.2	3.8	3.9	2.9	2.7	2.1	1.6	1.4	1.1	1.6	1.9	1.5	1.6	2.7	2.6	1.3	1.8	0.79	0.00166736	0.19	0.453033
Cre01.g046237.t1.1	SNF2 domain-containing protein / helicase domain-containing protein / zinc finger protein-related		1.57	0.9	1.68	2.9	2.2	0.9	1	1.3	1.1	0.7	0.8	1.1	1.2	0.8	0.8	1.1	2.7	0.9	1.3	2.8	1.3	0.82	0.000943525	0.88	0.000362408
Cre01.g046250.t1.2			1.25	1.03	2	2.3	2.4	0.9	0.4	0.7	0.8	1.3	1	0.9	0.8	0.8	1.4	1.8	4.2	1.4	1.4	1.6	1.6	0.33	0.200258	0.95	0.000194274
Cre01.g046324.t1.1			0.03	0.02	0.02	0	0	0.1	0.1	0	0	0.1	0	0	0	0	0	0.1	0	0	0	0	0	0.49	0.341286	-0.48	0.417398
Cre01.g046450.t1.2			1.42	2.3	1.38	1.2	1	1.5	1.4	1.7	1.7	4.3	3.6	1.2	1.8	1.5	1.4	1.6	1.7	1	1.3	1.4	1.3	-0.63	0.0112685	-0.65	0.00886968
Cre01.g046500.t1.2			1.65	2.67	1.87	1.5	1.4	1.6	1.7	2	1.7	3.8	4.7	1.9	2.3	1.5	1.8	2	2	1.5	1.8	1.7	2.2	-0.68	0.00651869	-0.55	0.0276727
Cre01.g046501.t1.1			1.55	2.5	1.62	1.1	1.1	1.5	2	1.9	1.7	4.5	3.8	1.5	2.2	1.4	1.6	1.5	2	1.4	1.8	1.6	1.4	-0.75	0.00265472	-0.63	0.0112835
Cre01.g046502.t1.1			1.63	2.53	1.62	1.2	1.1	1.5	1.7	2.4	1.9	4.4	3.8	1.5	2.2	1.8	1.5	1.8	2.1	1.1	1.7	1.6	1.4	-0.64	0.00944183	-0.64	0.0100529
Cre01.g046600.t1.1			1.47	1.13	0.95	1.8	1.3	1.1	1.5	1.5	1.6	1.5	1.3	0.9	1	0.9	1.2	1.3	0.9	0.7	0.6	1	1.2	0.39	0.129967	-0.24	0.359878
Cre01.g046650.t1.2			0.88	0.42	43.03	0.6	0.4	1	1.1	1.4	0.8	0.4	0.2	0.5	0.3	0.6	0.5	68.9	47.9	37.4	49.7	19.6	34.7	1.1	2.23867e-05	6.71	6.81235e-102
Cre01.g046652.t1.1	Nucleic acid-binding, OB-fold-like protein	K01866	31.17	51.7	36.58	23.6	29.2	35.1	32.8	36	30.3	68.5	72.5	42.7	41.3	38.5	46.7	41.4	41.3	33.8	35.3	31.6	36.1	-0.66	0.00639076	-0.51	0.0359371
Cre01.g046850.t1.2	ubiquitin-conjugating enzyme 27	K04649	5.05	4.72	5.22	6.9	6.3	4.5	3.5	4	5.1	2.6	3.5	5.7	6.2	5.2	5.1	2.9	6.3	6.7	4.3	5.8	5.3	0.04	0.873235	0.11	0.655797
Cre01.g046950.t1.2			3.38	0.9	0.58	0.8	1.3	4.8	6.2	4.1	3.1	0.4	0	0.9	1.4	1.2	1.5	0.4	0	1	0.6	0.4	1.1	1.87	3.26924e-11	-0.61	0.0564219
Cre01.g047001.t1.1			11.42	14.13	10.38	10.4	9.9	12.5	14	11.2	10.5	11.8	10.6	13.7	14.8	18.7	15.2	5.8	6.4	15.4	14.5	10.2	10	-0.3	0.223589	-0.46	0.0623043
Cre01.g047100.t1.1			0.07	0.15	0.05	0	0	0	0.1	0.2	0.1	0.5	0.1	0	0	0.1	0.2	0	0	0.1	0	0.1	0.1	-0.98	0.00469983	-1.54	3.77239e-05
Cre01.g047200.t1.1			0.43	0.85	0.3	0.1	0.1	0.7	0.5	0.6	0.6	2.3	1.1	0.3	0.4	0.4	0.6	0.3	0.1	0.5	0.4	0.2	0.3	-0.91	0.000602002	-1.37	5.07498e-07
Cre01.g047218.t1.2	Uncharacterized conserved protein (DUF2358)		2.13	2.52	1.9	0.3	0.4	3.4	3.6	2.6	2.5	2.3	2.5	2.3	2.2	2.7	3.1	1.8	0.1	3.2	2.6	1.3	2.4	-0.25	0.319569	-0.41	0.10412
Cre01.g047229.t1.2			3.78	2.83	2.37	2.9	4.3	4.9	3.2	3.7	3.7	3.1	3.6	2.5	2.2	2.6	3	2.3	3.1	2.5	2.1	2.3	1.9	0.44	0.0745054	-0.21	0.410265
Cre01.g047265.t1.1			13	5.58	4.68	14.7	12.7	13.8	11.8	12.9	12.1	6.3	5.9	5.3	5	5.8	5.2	4.9	4.1	4.3	6.2	4.2	4.4	1.22	6.66169e-07	-0.3	0.216806
Cre01.g047300.t1.2			0.75	1.88	1.05	0.8	0.7	0.8	0.7	1.1	0.4	3.8	1.7	1.4	1.6	1.5	1.3	1.2	0.8	1.3	0.8	1.3	0.9	-1.34	8.47236e-07	-0.85	0.00141867
Cre01.g047350.t1.1			1.6	0.9	1.18	3.1	2.4	0.9	0.8	1.2	1.2	1	0.9	0.8	0.8	0.9	1	1	1.7	1	1	1.4	1	0.91	0.000312352	0.43	0.0896068
Cre01.g047400.t1.1		K10300	0.92	0.6	0.8	1.4	1	0.7	0.9	0.8	0.7	0.9	0.7	0.5	0.4	0.6	0.5	1.2	1.7	0.6	0.5	0.4	0.4	0.54	0.0343833	0.38	0.139135
Cre01.g047450.t1.1	Cysteine proteinases superfamily protein	K18342	4.9	4.08	5.15	6.8	5.3	4.3	4.3	3.8	4.9	4.3	5.4	4.1	4	2.4	4.3	4.4	7.9	4.8	3.8	5.1	4.9	0.29	0.241278	0.4	0.106902
Cre01.g047500.t1.2	plant intracellular ras group-related LRR 2		2.38	2.98	3.22	2.7	2.3	2.4	2.3	2.3	2.3	2.5	2.8	3.9	3.4	2.7	2.6	3.1	3.1	3.2	3.2	3.4	3.3	-0.29	0.240187	0.07	0.765721
Cre01.g047550.t1.2	Ras-related small GTP-binding family protein	K07893	39.02	19.47	20.43	37.7	45.4	39.3	41.8	30.8	39.1	22.6	23.3	18.6	21.3	14.2	16.8	22.1	20.2	21.7	19.4	20.4	18.8	0.97	7.0452e-05	0.07	0.759628
Cre01.g047600.t1.2	NAD(P)-binding Rossmann-fold superfamily protein		13.62	25.93	18.78	10.2	11.5	13.2	14.3	17.8	14.7	24.8	26.7	26.3	26	27	24.8	18.6	22.7	15.5	16	21	18.9	-0.93	0.000155297	-0.45	0.0660583
Cre01.g047650.t1.2	F-box/RNI-like superfamily protein	K10268	1.33	3.82	1.67	1.4	1.1	1.5	1.1	1.6	1.3	6.2	6.8	2.4	2.6	2.5	2.4	2.7	2.2	0.9	1.2	1.4	1.6	-1.54	2.02219e-09	-1.24	1.13807e-06
Cre01.g047700.t1.2	peptidyl-prolyl cis-trans isomerase / cyclophilin-40 (CYP40) / rotamase	K05864	21.52	13.33	14.87	20.6	22.5	18.2	20.4	22.6	24.8	12.1	14	14.2	14.8	12.1	12.8	16.8	13	15.2	10.7	15.8	17.7	0.7	0.00386874	0.2	0.412552
Cre01.g047750.t1.2	Ribosomal protein L18ae/LX family protein	K02882	1625.77	2059.9	2212.58	948.2	1442.9	1734.2	1907.3	1798.4	1923.6	1616.3	2019.9	2208.9	2271.2	1898.2	2344.9	2006.2	1479.5	2336.6	2044.5	2567.2	2841.5	-0.29	0.223366	0.09	0.700386
Cre01.g047800.t1.1	CAX-interacting protein 2		24.7	26.88	31.57	27.6	28.9	26	21.1	22	22.6	28.6	35.2	26.3	25.1	22.1	24	27.4	44	36.6	29.9	24.8	26.7	-0.18	0.465822	0.21	0.388269
Cre01.g047850.t1.2	Pyridoxal phosphate (PLP)-dependent transferases superfamily protein		0.47	0.77	0.88	0.4	0.3	0.5	0.7	0.5	0.4	1.1	0.5	0.9	0.7	0.8	0.6	0.8	0.9	0.8	0.9	0.7	1.2	-0.72	0.0127137	0.19	0.488341
Cre01.g047900.t1.1	tonneau 2 (TON2)	K11583	6.63	9.13	9.65	9.2	7.8	5.1	5.7	6.1	5.9	8.8	10.1	7.6	9	9.8	9.5	7.9	11.8	10.3	9.1	10.7	8.1	-0.46	0.0610561	0.07	0.779695
Cre01.g047950.t1.1	RAB GTPase homolog A4D	K07934	13.38	54.67	40.78	13.1	16.4	10.1	12.9	12.1	15.7	42.3	63.7	52.4	58.5	52.5	58.6	28.1	48.7	43.6	28.4	54.2	41.7	-2.05	3.87293e-16	-0.42	0.0821964
Cre01.g048000.t1.1			0.08	0.73	0.5	0	0	0.1	0.1	0.2	0.1	0.8	0.7	0.7	0.6	0.8	0.8	0.3	0.3	0.6	0.6	0.6	0.6	-2.87	2.23729e-23	-0.56	0.0285593
Cre01.g048050.t1.2	DNA / pantothenate metabolism flavoprotein	K01922	18.05	5.23	5.65	13.9	20.6	18.3	20.1	17.8	17.6	4	4.1	6.2	6.5	5.5	5.1	4	5.6	6.2	4.9	7.2	6	1.71	7.90807e-12	0.07	0.78233
Cre01.g048100.t1.1			2.4	2.55	2.1	1.7	2.2	2.9	2.5	2.6	2.5	2.4	2.8	3.2	2.6	2	2.3	1.9	1.9	2.3	2	2.3	2.2	-0.03	0.91102	-0.23	0.358268
Cre01.g048102.t1.2			0.15	0.9	0.35	0.1	0.1	0.2	0.1	0.2	0.2	1.7	1.1	0.6	0.5	1	0.5	0.5	0.2	0.3	0.5	0.2	0.4	-2.26	1.5332e-16	-1.37	1.80498e-07
Cre01.g048150.t1.2	Staphylococcal nuclease homologue		44.25	45.6	41.57	48.8	56.8	37.3	42	46.2	34.4	61.5	63.2	35	33.5	43.4	37	60.6	47.6	33.1	42.5	27.3	38.3	-0.06	0.81695	-0.13	0.60173
Cre01.g048200.t1.1	RNA helicase, putative		0.05	0.42	0.22	0	0.1	0.1	0.1	0	0	0.7	0.5	0.2	0.3	0.3	0.5	0.2	0.2	0.3	0.2	0.2	0.2	-2.67	4.48521e-19	-0.73	0.00588866
Cre01.g048250.t1.2			2.18	3.97	3.47	2.8	2.2	1.9	2.1	1.9	2.2	5	3.8	4.6	3.5	2.9	4	2.7	5.2	2.5	2.9	4.3	3.2	-0.91	0.000347716	-0.21	0.401574
Cre01.g048300.t1.1			1.38	0.97	0.75	1.9	1.7	1.3	1	1.2	1.2	1.8	1.3	0.7	0.6	0.7	0.7	1.1	1.1	0.6	0.5	0.6	0.6	0.52	0.0414729	-0.31	0.23662
Cre01.g048350.t1.2	Glycosyl hydrolase superfamily protein	K19355	0.25	0.42	0.43	0.2	0.2	0.3	0.3	0.3	0.2	0.3	0.4	0.6	0.5	0.3	0.4	0.5	0.5	0.5	0.3	0.3	0.5	-0.78	0.0102688	-0.02	0.939015
Cre01.g048400.t1.1		K16470	0.67	0.77	0.63	0.3	0.3	0.8	1.2	0.7	0.7	1.2	0.4	0.8	0.5	0.9	0.8	0.5	0.4	0.7	1.2	0.5	0.5	-0.29	0.251555	-0.31	0.220717
Cre01.g048450.t1.1			7.32	3.32	4.62	6.1	5.8	7.5	8.1	8.5	7.9	2.3	3.1	3.5	3.6	3.8	3.6	4.3	4.6	4	3.7	6.3	4.8	1.15	3.10388e-06	0.5	0.0429204
Cre01.g048501.t1.1	BTB/POZ domain-containing protein		2.6	1.87	1.93	2	1.9	3.1	3.3	2.4	2.9	2	2.5	1.4	1.3	1.8	2.2	2.1	1.7	1.7	1.5	2.2	2.4	0.51	0.0458179	0.03	0.890982
Cre01.g048550.t1.1			9.53	8.43	4.47	7.1	7.1	11.1	10.3	11	10.6	5.2	4.7	10.2	9.4	10	11.1	4.1	4.1	5.2	4.6	4.2	4.6	0.19	0.425573	-0.87	0.00037256
Cre01.g048600.t1.1	ARM repeat superfamily protein		10.28	5.2	4.95	9.3	10.4	10.4	12.2	9.6	9.8	4.2	4.9	5.5	5.7	5.7	5.2	4.4	5.4	6.1	4.8	5.1	3.9	1.02	3.26183e-05	-0.1	0.69102
Cre01.g048650.t1.1	calcium-dependent protein kinase 17		41.93	56.55	59.72	17.3	24.5	65.9	51.7	46.6	45.6	62.1	55.6	62.7	50	59.2	49.7	66.7	62.8	72.1	59.2	46	51.5	-0.5	0.0399392	0.06	0.789998
Cre01.g048701.t1.1	Polyketide cyclase/dehydrase and lipid transport superfamily protein		0.02	0.02	0	0	0	0	0	0.1	0	0	0	0.1	0	0	0	0	0	0	0	0	0	-1.01	0.0733428	-0.32	0.540389
Cre01.g048750.t1.2	Tetratricopeptide repeat (TPR)-like superfamily protein		13.88	17.85	18.57	19.4	18.2	11.1	10.5	11.3	12.8	18.8	20.7	14.8	21.7	15.4	15.7	17.3	23.8	15.2	14.9	23	17.2	-0.36	0.141987	0.04	0.877383
Cre01.g048800.t1.1			13.35	7.85	9.78	14.9	13.1	11.9	12.7	12.5	15	7.4	9.1	8	7.3	7.7	7.6	11.9	9.6	7.9	7.7	10.2	11.4	0.74	0.00254477	0.32	0.189258
Cre01.g048850.t1.2	SET domain protein 14		8.45	11.58	10.27	9.2	8.8	8.9	8	8	7.8	14.7	13.2	9.7	9.4	11.5	11	15.2	8	9.4	11.1	7.9	10	-0.41	0.0913571	-0.21	0.396241
Cre01.g048900.t1.1	bromodomain and extraterminal domain protein 10		1.33	1.2	1.63	1.9	1.6	1.2	0.9	1.1	1.3	1.7	1.3	0.9	1.3	0.9	1.1	1.7	2.9	1.5	1.1	1.2	1.4	0.08	0.75871	0.37	0.133504
Cre01.g048950.t1.2	uridine 5\'-monophosphate synthase / UMP synthase (PYRE-F) (UMPS)	K13421	32.92	23.8	24.53	30	43.7	33.7	30.3	29.7	30.1	23.2	29.8	27.7	21.2	19.1	21.8	25.8	26.6	20.8	20.3	27.4	26.3	0.51	0.0346472	0.11	0.660302
Cre01.g049000.t1.2	Transcriptional coactivator/pterin dehydratase		28.72	60	49.87	23.2	30.1	32.1	32.6	24.7	29.6	53.4	59.7	62	64.6	58.8	61.5	54.2	55	54.6	46.6	39.3	49.5	-1.06	1.3518e-05	-0.3	0.220628
Cre01.g049050.t1.2			18.6	15.2	19.72	24.4	23.2	14.7	15	18.3	16	14.9	16.2	15.7	16.6	13.4	14.4	16.1	24.4	16.1	17.3	25.7	18.7	0.28	0.245986	0.36	0.134578
Cre01.g049100.t1.1	Calcium-dependent lipid-binding (CaLB domain) family protein		2.08	1.62	1.95	2.1	1.9	2	1.8	2.1	2.6	1.8	1.7	1.5	1.3	1.6	1.8	2.6	2.5	1.8	1.5	1.7	1.6	0.39	0.11607	0.29	0.240438
Cre01.g049117.t1.1			0.03	0.02	0.08	0	0	0.1	0	0.1	0	0	0	0	0	0	0.1	0.1	0	0.2	0	0.2	0	1.43	0.109884	1.92	0.0256745
Cre01.g049132.t1.2	ARABIDILLO-1		19.95	23.32	21.17	16	18.3	22.4	20.5	21.3	21.2	19.9	22.5	24	24.3	24.8	24.4	19.7	17	22	24.5	22.3	21.5	-0.2	0.406091	-0.07	0.758685
Cre01.g049200.t1.1	pathogenesis-related protein-1-like		1.38	4.4	2.08	1.3	1.2	1.6	1.7	1.2	1.3	4.4	4.7	5	3.9	4.4	4	2.2	1.5	2.6	2.5	1.8	1.9	-1.63	7.87066e-11	-1.12	5.973e-06
Cre01.g049300.t1.1			2.03	4.27	4.2	1.9	1.6	2.3	2.9	1.8	1.7	4	3.9	4.2	4.4	4.7	4.4	3.9	4.2	4.5	5.2	4.1	3.3	-1.13	5.52891e-06	-0.03	0.893902
Cre01.g049350.t1.1	ethylene-dependent gravitropism-deficient and yellow-green-like 2		12.32	14.57	13.03	12.4	13	11.6	12.2	12.8	11.9	16.3	18.8	13.1	14	13.4	11.8	16	14	10.2	11.5	14.2	12.3	-0.24	0.330246	-0.15	0.528459
Cre01.g049400.t1.2	HIT-type Zinc finger family protein		8.18	11.78	13.18	8.2	9.1	7.4	7.2	8.7	8.5	8	10	13.2	12.4	11.8	15.3	8.6	12.8	12.8	13.5	16.3	15.1	-0.53	0.0288684	0.13	0.604164
Cre01.g049450.t1.2			21.63	16	15.42	23.7	28.7	17	19.5	18.2	22.7	19.2	19	14.9	15.9	12.2	14.8	16.9	16.1	15.9	12.7	15.3	15.6	0.45	0.0613597	0	0.98695
Cre01.g049500.t1.2	cytochrome oxidase 2	K02261	428.93	367.4	372.3	377.3	453	416.5	474	418.7	434.1	373.2	420.9	363	347	334.2	366.1	359.6	404.6	395.4	326.4	351	396.8	0.27	0.260397	0	0.995784
Cre01.g049550.t1.2	Pleckstrin homology (PH) domain superfamily protein		5.65	5.27	4.98	5.4	7	6.3	4.6	5	5.6	5.9	6.4	4.9	4.6	4.7	5.1	4.3	7.2	6.1	4.9	3.8	3.6	0.04	0.870049	-0.12	0.636768
Cre01.g049600.t1.2	ATP synthase protein I-related; Conserved in the Green Lineage and Diatoms	K02116	21.2	28.82	23.22	14.9	16.7	26.8	24.7	22.2	21.9	28.4	25.9	28.9	31.7	29.1	28.9	21.6	16.8	31	27.2	19.5	23.2	-0.42	0.0807306	-0.28	0.239133
Cre01.g049650.t1.1	armadillo repeat kinesin 3		3.7	2.72	2.1	2.6	2.6	4.3	4.4	4.7	3.6	2.8	1.9	2.3	2.8	3.8	2.7	2	1.5	2.1	2.7	2.2	2.1	0.45	0.0625702	-0.37	0.128765
Cre01.g049750.t1.2	protein C-terminal S-isoprenylcysteine carboxyl O-methyltransferases		12.57	11.8	12.7	11.3	10.2	13.3	12.7	12.9	15	11.4	10.9	12.2	12.8	11.8	11.7	12	11.9	11.9	11.4	14.9	14.1	0.06	0.791973	0.11	0.652253
Cre01.g049900.t1.1			19.93	20.43	21.67	16.2	14.9	22.8	21	22	22.7	23.5	18.4	18.9	18.7	20.1	23	20.4	18.7	21.6	24.1	25.7	19.5	0.01	0.978554	0.08	0.751927
Cre01.g049950.t1.1			22.88	42.8	126.47	16.4	16.4	26.1	27	25.3	26.1	35	35.9	43.4	45.7	49.4	47.4	96.3	106.5	153.7	175.7	110.9	115.7	-0.96	8.38337e-05	1.53	5.88707e-10
Cre01.g050000.t1.2	Transmembrane protein 97, predicted		66.63	45.5	40.27	45.5	67.1	79.8	77.7	61.8	67.9	44.5	55	49.2	42	43.5	38.8	48.4	42.7	43	28.3	38	41.2	0.59	0.0151185	-0.12	0.617117
Cre01.g050050.t1.2	ankyrin repeat family protein	K18477	6.48	7.28	8.63	6.5	8	6	6.9	5.2	6.3	8.2	8.2	7	7.7	6.1	6.5	9.3	9.2	8.9	7.8	7.4	9.2	-0.18	0.473856	0.22	0.377538
Cre01.g050100.t1.2	Pyridoxal-dependent decarboxylase family protein	K01586	77.25	74.23	140.63	95.1	101.3	63	63.2	73.1	67.8	55.4	71.8	79.7	93.6	73.8	71.1	107.2	160.9	110.8	118.5	198.7	147.7	0.05	0.832615	0.91	0.000185669
Cre01.g050150.t1.1	FMN-linked oxidoreductases superfamily protein	K00354	7.88	5.22	6.03	6.8	7.4	8.3	7.1	8.2	9.5	5.4	5.2	5.1	4.8	5	5.8	6.9	6.6	5.6	5.3	6	5.8	0.62	0.0107919	0.24	0.334105
Cre01.g050300.t1.1			6.55	2.98	1.83	2.6	1.2	10.5	13.6	7.3	4.1	8.2	1.1	1.3	0.5	4.7	2.1	7.4	0	0.9	2.2	0	0.5	1.12	1.31779e-05	-0.81	0.00273413
Cre01.g050316.t2.1	Ribosomal protein L3 family protein		23.53	10	12.62	36.4	25.5	19.1	23.8	17.9	18.5	8.3	11.4	9.6	10	11.1	9.6	14.8	19.6	9.7	12.1	8.7	10.8	1.25	4.02275e-07	0.38	0.115443
Cre01.g050350.t1.1	RHOMBOID-like protein 15		3	2.9	5.05	2.5	2.8	3.1	2.8	3.1	3.7	2.1	3.9	3.3	2.9	2.6	2.6	4.9	6	4.5	3.6	5.7	5.6	0.08	0.758038	0.77	0.00183555
Cre01.g050400.t1.2	Mitochondrial import inner membrane translocase subunit Tim17/Tim22/Tim23 family protein		39.77	19.33	31.52	45.7	40.7	40.8	42.8	35.4	33.2	26	21.1	16.3	17.6	16.7	18.3	37.9	30	33.2	36.9	22.9	28.2	1.01	3.80096e-05	0.7	0.00404865
Cre01.g050451.t1.1	tubulin-tyrosine ligases;tubulin-tyrosine ligases	K16582	2.12	2.15	1.92	1.4	1.6	2.5	2.7	2.7	1.8	2.9	2.9	1.5	1.3	2.6	1.7	2.9	2.1	1.5	2.3	1.4	1.3	-0.02	0.948675	-0.15	0.530535
Cre01.g050500.t1.1	Pentatricopeptide repeat (PPR-like) superfamily protein		4.12	4.5	3.53	5.3	4.3	3.9	3.7	4	3.5	7.6	6.8	2.8	2.8	3.9	3.1	7.2	6.2	1.9	1.9	1.7	2.3	-0.15	0.546465	-0.36	0.140409
Cre01.g050550.t1.2	2 iron, 2 sulfur cluster binding		250.62	183.65	144.42	290.2	245.6	224.6	245.5	223.2	274.6	228.1	214	168	173.3	153.6	164.9	174.1	172.7	143.7	114.3	113.5	148.2	0.47	0.0535988	-0.29	0.225785
Cre01.g050608.t1.1			0.95	0.95	0.85	1	0.8	1.3	0.8	1	0.8	1.2	0.8	0.7	1	1.1	0.9	1	0.8	0.8	1.1	0.6	0.8	0.02	0.935077	-0.19	0.440565
Cre01.g050650.t1.2			1.88	4.1	4.12	1.5	1.4	2.4	1.8	1.9	2.3	2.2	2.4	5.4	4.9	4.5	5.2	1.8	2.5	5.1	4.8	6	4.5	-1.21	9.05214e-07	-0.02	0.919925
Cre01.g050700.t1.1			0.45	3.05	2.15	0.2	0.1	0.6	0.7	0.7	0.4	5	3.4	3.2	2	2.4	2.3	1.3	1.3	4	2.8	1.7	1.8	-2.77	1.21079e-23	-0.5	0.0469252
Cre01.g050750.t1.1			0.68	2.02	0.98	0.7	0.4	0.8	0.9	0.9	0.4	3.4	2.3	1.6	1.4	1.8	1.6	1	0.6	1.6	1.6	0.5	0.6	-1.58	1.02096e-09	-1.03	5.11044e-05
Cre01.g050800.t1.1			0.08	0.55	0.3	0.1	0.1	0.1	0.1	0.1	0	0.7	0.7	0.5	0.4	0.5	0.5	0.2	0.4	0.3	0.3	0.3	0.3	-3.07	1.71434e-21	-0.89	0.0012189
Cre01.g050850.t2.1			28.98	30.77	26.22	27.8	24.9	32.4	28.7	28.9	31.2	36.1	27.2	29.3	26.6	32.7	32.7	29.6	23.5	25.1	29.5	21.9	27.7	-0.05	0.84847	-0.25	0.302524
Cre01.g050900.t1.1			6.25	8.6	6.65	6.7	7.1	6.1	6.5	5.3	5.8	10.2	10.8	7.4	8.1	8	7.1	8.3	11.3	4.8	5	4.9	5.6	-0.52	0.0350095	-0.43	0.0772088
Cre01.g050950.t1.2	Pyridine nucleotide-disulphide oxidoreductase family protein	K10960	358.97	446.92	357.53	332.1	422.6	416	329.1	331.9	322.1	581.9	595.5	431.8	327.1	397.8	347.4	501	476.1	333.6	291.1	242.6	300.8	-0.28	0.246646	-0.27	0.264055
Cre01.g051000.t1.1	arginine methyltransferase 11		6.13	5.97	6.92	8.2	7.1	5.7	5.2	5.1	5.5	6.2	7	5.8	6.8	5.2	4.8	7.7	10.7	5	6.9	5.2	6	0.05	0.841122	0.2	0.425681
Cre01.g051050.t1.2	calcium-dependent protein kinase 23		2.6	10.53	7.62	1.7	1.4	3.2	2.9	3.8	2.6	8.4	8.5	10.7	11.8	12.3	11.5	5.8	3.4	10.4	11.4	8.3	6.4	-2.05	4.64348e-16	-0.47	0.0507953
Cre01.g051100.t1.2	chromatin protein family	K06063	5.28	4.85	4.55	5.6	5.8	5	5.2	4.8	5.3	6.1	5.2	4.1	3.8	4.4	5.5	3.7	5.9	4.7	4.6	4.9	3.5	0.16	0.512814	-0.07	0.779561
Cre01.g051137.t1.1			0	0.07	0	0	0	0	0	0	0	0.2	0	0	0.1	0.1	0	0	0	0	0	0	0	-2.94	0.00800628	-2.94	0.0107435
Cre01.g051174.t1.1			0.17	0.5	0.37	0.2	0.2	0.1	0.2	0.1	0.2	0.7	0.5	0.4	0.4	0.5	0.5	0.4	0.4	0.4	0.4	0.3	0.3	-1.5	1.72033e-08	-0.36	0.155588
Cre01.g051211.t1.1	MATE efflux family protein	K03327	0	0.05	0.05	0	0	0	0	0	0	0.1	0	0	0.1	0.1	0	0.1	0	0	0.1	0.1	0	-1.45	0.00510594	0.03	0.945049
Cre01.g051250.t1.2	calmodulin 1	K02183	18.27	52	35.62	13.3	13.7	21.1	22.7	17.3	21.5	43.5	40.8	54.9	65.7	56.2	50.9	31.8	20.6	50	39.6	34.9	36.8	-1.55	3.32869e-10	-0.56	0.0203782
Cre01.g051300.t1.1			4.85	5.18	6.8	4.8	4.9	4.4	4.9	5.3	4.8	4.7	5.9	5.4	5.6	4.8	4.7	8.7	9.8	5.8	5	6.3	5.2	-0.09	0.707512	0.4	0.0986587
Cre01.g051350.t1.1			4.38	3.27	3.05	3.6	3.5	5.4	4.8	4.6	4.4	4	2.6	2.8	2.7	3.6	3.9	3.4	2.7	3.2	3.7	2.1	3.2	0.41	0.0944402	-0.12	0.64103
Cre01.g051400.t1.2	endoplasmic reticulum retention defective 2B	K10949	100	58.58	50.53	94.8	105.9	87.7	106.5	93.6	111.5	62	62.9	59.7	62.7	50.6	53.6	56.6	45.1	54.2	34.9	52.9	59.5	0.79	0.00113338	-0.17	0.493026
Cre01.g051450.t1.1			37.75	34.05	29.02	21.7	28.6	42.6	44.3	46.8	42.5	38.1	43.3	33.1	32.5	29.5	27.8	26.2	21.5	28.2	23.8	36.6	37.8	0.21	0.37513	-0.23	0.344584
Cre01.g051466.t1.1			7.9	7.62	5.35	7.6	9.2	8.9	6.9	8.1	6.7	10.6	12.1	6.4	5.1	5.5	6	8.8	3.8	5.3	5.3	4.4	4.5	0	0.987847	-0.5	0.0417307
Cre01.g051482.t1.1			0.15	0.13	0.17	0.2	0.1	0.2	0.2	0.1	0.1	0.1	0.2	0.1	0.1	0.1	0.2	0	0.3	0.2	0	0.4	0.1	0.09	0.844746	0.44	0.338279
Cre01.g051500.t1.2			1243.02	1259.68	1132.33	1027.8	1254.4	1249.3	1294.7	1359.2	1272.7	1172.3	1431.3	1166.7	1354.8	1253.4	1179.6	1157.2	1220.6	1053.1	961.1	1268	1134	-0.02	0.948367	-0.17	0.488947
Cre01.g051550.t1.1	ATP-dependent RNA helicase, putative	K20101	3.33	4.57	3.8	3.6	2.4	3.1	3.2	3.9	3.8	4.1	3.8	4.7	4.7	5	5.1	3.6	3.5	3.7	4	3.7	4.3	-0.48	0.0507839	-0.26	0.292321
Cre01.g051625.t1.1			5.8	5.5	2.9	5.3	4.4	5.7	7.5	6.2	5.7	8.8	6.6	4.2	3.8	4.7	4.9	3.9	2.4	3.2	3.1	1.5	3.3	0.13	0.588201	-0.93	0.000234632
Cre01.g051700.t2.1			4.17	4.32	5	4.8	5.5	3.6	4	3.6	3.5	4.4	4	4.4	4.5	4.8	3.8	6.6	6.1	4.7	4.2	4.2	4.2	-0.12	0.628369	0.16	0.504647
Cre01.g051750.t1.1			3.3	9.25	8.35	2.6	3	4.1	3.6	3.2	3.3	6.9	6.9	10.9	9.1	11.1	10.6	6.6	7.4	9.9	10.2	7.9	8.1	-1.45	4.45872e-09	-0.09	0.700731
Cre01.g051800.t1.1	Pyridoxal phosphate (PLP)-dependent transferases superfamily protein		6.83	8.05	8.18	7.3	6.5	6.7	7.1	6.1	7.3	8.2	8.5	7.8	7.9	8.7	7.2	10.8	7.9	8.9	8.3	4.9	8.3	-0.24	0.323902	-0.02	0.949329
Cre01.g051850.t1.1			0.03	0.4	0.17	0	0	0	0	0.1	0.1	0.8	0.4	0.3	0.2	0.5	0.2	0.1	0.2	0.2	0.3	0.1	0.1	-3.32	1.08961e-22	-1.2	2.48819e-05
Cre01.g051900.t1.2	Ubiquinol-cytochrome C reductase iron-sulfur subunit	K00411	209.63	203.18	189.17	181.3	184.6	211.8	209.6	218.1	252.4	184.8	198.6	190.2	205.8	208	231.7	178.1	170.1	217.8	182.3	169.2	217.5	0.07	0.755884	-0.08	0.741971
Cre01.g051950.t1.2	Eukaryotic aspartyl protease family protein		25.77	11.95	11.75	15.4	15.4	29.2	32.4	29.8	32.4	12.3	10.6	12.6	11.4	11	13.8	10	6.6	13.9	10.9	13.2	15.9	1.07	1.21688e-05	-0.06	0.819257
Cre01.g052000.t1.2	Cobalamin biosynthesis CobW-like protein		17.95	23.95	24.52	16.9	16.9	17.3	18.5	18.4	19.7	18.6	23.8	24.5	27.7	24.4	24.7	22.1	20.6	27.5	28.7	23	25.2	-0.4	0.101727	0.1	0.681992
Cre01.g052050.t1.2	ubiquinol-cytochrome C chaperone family protein	K17662	9.75	6.52	7.83	14.9	15.7	6.8	7.1	6.3	7.7	8.3	12.3	6.4	5	3.1	4	8.5	13.8	6.7	4.9	6.5	6.6	0.61	0.0137949	0.23	0.347355
Cre01.g052100.t1.2	Ribosomal L18p/L5e family protein	K02881	219.77	323.85	307.35	143.9	208.8	236.8	278.6	209.5	241	252.1	315.2	352.6	387.9	306.6	328.7	271.7	246.9	373.1	300.7	299.2	352.5	-0.6	0.0125427	-0.08	0.744405
Cre01.g052200.t1.2		K14545	7.45	10.07	8.95	7.2	7.9	6	7.7	8.5	7.4	11.8	12.1	9.5	8.9	9.8	8.3	11.3	10.2	8.2	6.6	9	8.4	-0.44	0.0733929	-0.16	0.521411
Cre01.g052250.t1.2	thioredoxin X	K03671	58.2	83.05	89.67	56.7	68.4	58.8	54.4	54.9	56	91.8	103.1	71.8	67.1	82.4	82.1	119.6	102.9	80	83.2	64.1	88.2	-0.52	0.0305555	0.09	0.717097
Cre01.g052300.t1.1	E2F transcription factor 1	K06620	5.08	4.48	3.75	6.8	5.2	4.9	4.5	4.3	4.8	8.2	6.1	3.2	2.8	3.3	3.3	6.5	3.8	3.2	3.1	2.5	3.4	0.21	0.392652	-0.2	0.419518
Cre01.g052350.t1.1	Ribosomal protein L20	K02887	18.5	14.17	13.63	21.1	25.7	16.3	16.1	15	16.8	16.3	17.4	13.4	13.9	11	13	12.4	16	13.8	10.4	15.5	13.7	0.43	0.0795708	-0.07	0.766158
Cre01.g052400.t1.2	cofactor assembly, complex C (B6F)	K02221	19.17	22.45	18.25	9.7	14.2	27.1	20.2	20.3	23.5	22.1	25	25.4	20.2	21	21	15.9	14.1	22.4	15	20.2	21.9	-0.29	0.232858	-0.31	0.202682
Cre01.g052450.t1.1			3.47	3.07	4.18	4.6	3.9	3.1	2.9	3.3	3	2.3	3.1	2.8	4.6	2.7	2.9	3.7	5.4	3.2	4	4.7	4.1	0.26	0.288983	0.51	0.0365445
Cre01.g052500.t1.1			3.37	2.18	2.6	4.7	3.7	2.5	3.3	3.4	2.6	2.2	2.4	1.8	2.5	2.3	1.9	2.9	3.5	1.9	2.4	3.2	1.7	0.63	0.010976	0.24	0.33475
Cre01.g052550.t1.1	ubiquitin-specific protease 16		5.28	5.4	6.25	5.2	4.1	5.4	5	5.7	6.3	5.3	4	5.3	5	6.5	6.3	5	4.2	6.8	7.4	6.7	7.4	-0.05	0.825465	0.22	0.359394
Cre01.g052601.t1.1			0.5	0.83	0.97	0.7	0.5	0.4	0.6	0.4	0.4	1.5	1	0.5	0.6	0.6	0.8	0.6	1.9	0.7	1	1.1	0.5	-0.78	0.00422877	0.25	0.348112
Cre01.g052650.t1.1	Phosphoglycerate mutase-like family protein	K13024	0.53	0.75	1.07	1	0.6	0.4	0.4	0.5	0.3	1	0.8	0.6	0.6	0.8	0.7	1.1	1.5	0.8	1.1	1	0.9	-0.56	0.0256923	0.46	0.0654322
Cre01.g052750.t1.1			0.57	1.05	0.82	0.4	0.5	0.7	0.7	0.6	0.5	1	0.9	1.2	1	1.1	1.1	1	0.8	0.7	0.9	0.7	0.8	-0.85	0.000559205	-0.28	0.256704
Cre01.g052800.t1.1	cyclin dependent kinase group C2	K08824	0.13	0.35	0.13	0.1	0.1	0.2	0.2	0.1	0.1	0.7	0.3	0.3	0.4	0.2	0.2	0.1	0.1	0.2	0.2	0.1	0.1	-1.24	1.16688e-05	-1.36	2.24333e-06
Cre01.g052850.t1.1	MAP kinase 19	K08824	0.23	0.1	0.05	0.2	0.2	0.2	0.3	0.3	0.2	0.1	0.1	0.1	0.1	0.2	0	0.1	0	0	0	0.1	0.1	1.2	2.37337e-05	-0.48	0.119066
Cre01.g052950.t1.1	DNA repair metallo-beta-lactamase family protein	K15340	2.02	0.87	3.02	2	1.4	2	2	2.3	2.4	1	0.8	0.8	0.8	1	0.8	3	3.1	2.2	2.8	3.5	3.5	1.24	8.86e-07	1.82	9.05285e-13
Cre01.g053000.t1.2	NAD-dependent glycerol-3-phosphate dehydrogenase family protein	K00006	121.03	53.15	61.73	177.8	137.6	104	102.2	99.3	105.3	34.8	31.1	64.5	60.2	61.1	67.2	50.4	46	62.4	63.8	71.9	75.9	1.12	4.50174e-06	0.18	0.447688
Cre01.g053050.t1.2			0.02	0.05	0	0	0.1	0	0	0	0	0	0.1	0	0	0.1	0.1	0	0	0	0	0	0	-2.15	0.00934638	-2.69	0.00345253
Cre01.g053100.t1.1			2.67	3.5	3.32	3.1	2.3	2.9	3.2	2.3	2.2	3.7	3.1	4	3.2	4	3	4.6	3.9	2.9	3.2	2.6	2.7	-0.37	0.134346	-0.12	0.61801
Cre01.g053150.t2.1			345.02	177.18	490.55	420.3	377.6	313.7	373.2	287.6	297.7	111	109.6	216.3	227.2	200.8	198.2	474	574.4	485.2	565.3	404.8	439.6	0.93	0.000125669	1.47	2.24721e-09
Cre01.g053200.t1.1	tyrosyl-DNA phosphodiesterase-related	K10862	0.4	0.5	0.52	0.8	0.6	0.2	0.3	0.3	0.2	0.6	0.6	0.4	0.4	0.6	0.4	0.7	0.7	0.4	0.5	0.5	0.3	-0.3	0.249673	0.06	0.818957
Cre01.g053250.t1.1	RING/FYVE/PHD zinc finger superfamily protein		4.45	5.42	7.2	7	5.2	3.5	2.9	4	4.1	3.9	5.7	5.8	5.7	5.3	6.1	5	8.5	6	7	8.6	8.1	-0.28	0.247114	0.38	0.118598
Cre01.g053288.t2.1			14.33	2.27	3.55	20.1	15.1	11.8	12.8	11.6	14.6	0.8	1.1	2.8	2.8	3.1	3	2.9	2.6	3.2	3.6	4.7	4.3	2.65	3.61241e-24	0.68	0.00638985
Cre01.g053300.t1.1	porphyromonas-type peptidyl-arginine deiminase family protein	K10536	8.12	1.68	3.27	13.3	11.9	5.9	5.9	5.7	6	1.4	1.5	2	1.7	1.6	1.9	2.9	4.5	3	2.2	4.2	2.8	2.27	1.0091e-18	0.9	0.000325032
Cre01.g053350.t1.1			4.67	3.45	3.9	5.3	5.3	5.3	3.5	4.4	4.2	3.6	3.9	3.5	3	3.2	3.5	4.8	4	4.1	3.7	3.4	3.4	0.38	0.119128	0.16	0.508333
Cre01.g053360.t1.2	RNI-like superfamily protein		0.28	0.32	0.15	0.1	0.1	0.4	0.4	0.4	0.3	0.9	0.2	0.3	0	0.3	0.2	0.3	0.1	0.2	0.3	0	0	-0.27	0.360012	-1.14	0.000279092
Cre01.g053450.t1.1		K11265	4.85	4.72	4.88	6	5.4	4.4	4.3	5	4	4.5	3.9	4.6	4.8	5.6	4.9	4.7	4.1	4	6.8	5.4	4.3	0.06	0.811247	0.03	0.902264
Cre01.g053500.t1.1	RAB geranylgeranyl transferase beta subunit 2	K05956	14.47	17.57	16.55	12.8	13.1	15.4	15.1	13.8	16.6	17.4	17.5	18.7	17.6	16.1	18.1	13	14.5	17.6	16.7	17.4	20.1	-0.3	0.211011	-0.08	0.72959
Cre01.g053550.t1.1			0.1	0.93	0.6	0	0	0.1	0.2	0.1	0.2	1.4	0.9	0.6	0.6	1	1.1	0.3	0.4	1.1	0.8	0.6	0.4	-3.17	1.43268e-26	-0.62	0.0153442
Cre01.g053600.t1.2	ribosomal protein large subunit 27	K02899	8.72	6.12	5.97	8.5	11.3	7.9	8.2	8.1	8.3	7.7	7.5	5.4	5.2	5.9	5	7.2	5.7	5.8	5	6.1	6	0.44	0.071878	-0.07	0.772996
Cre01.g053700.t1.1	STELAR K+ outward rectifier		0.32	0.08	0.13	0.4	0.4	0.3	0.2	0.4	0.2	0.1	0.1	0.1	0.1	0.1	0	0.1	0.2	0.1	0.1	0.1	0.2	2.27	6.96077e-15	0.94	0.00191603
Cre01.g053750.t1.2	Biotin/lipoate A/B protein ligase family		6.08	8.18	7.67	5.1	5.7	6	7.3	5.9	6.5	7.2	8.3	8.3	10.8	7.4	7.1	6.8	6	7.9	7.3	8.7	9.3	-0.42	0.088247	-0.11	0.644831
Cre01.g053800.t1.1			0.48	4.83	2.25	0.3	0.3	0.5	0.6	0.7	0.5	7.3	5.7	4.1	3.8	4.3	3.8	1.3	0.9	4.1	2.3	2.9	2	-3.36	1.29773e-33	-1.1	1.11887e-05
Cre01.g053850.t1.2	Transducin/WD40 repeat-like superfamily protein	K10143	2.07	7.18	4.42	1.7	2.3	2	1.9	2.1	2.4	7.2	7.2	7.5	6	8.1	7.1	4	2.9	5.3	5.2	3.8	5.3	-1.78	1.22456e-12	-0.68	0.0052186
Cre01.g053900.t1.1	peptide-N-glycanase 1	K01456	3.72	6.07	5.77	3.7	3.4	3	3.7	4	4.5	4.4	4.9	7	6	6	8.1	4.9	6	5.5	5.1	6.3	6.8	-0.76	0.00187486	-0.1	0.68492
Cre01.g053950.t1.1			0.38	23.63	14.38	0.5	0.5	0.4	0.3	0.3	0.3	38.3	39.8	17.5	15.8	15.5	14.9	23.5	21.6	9.6	10.7	9.8	11.1	-5.95	1.38846e-85	-0.64	0.00858903
Cre01.g054000.t1.2	D111/G-patch domain-containing protein		8.48	5.85	9.37	14.3	11.2	6.6	5.7	6.3	6.8	5.4	7.1	5.9	6.3	5.3	5.1	8.4	15.1	9.3	6	9.6	7.8	0.55	0.0232435	0.63	0.00953001
Cre01.g054050.t1.2			54.27	81.17	81.63	18	23.5	74.8	83.6	60.1	65.6	77.7	64.5	84.9	87.4	89.4	83.1	73.2	39.5	102.3	127.8	63.9	83.1	-0.65	0.00761922	-0.02	0.924766
Cre01.g054100.t1.1	Leucine-rich repeat (LRR) family protein		10.47	6.43	8	13.2	10.3	7.8	9.9	10.2	11.4	3	4.3	6.9	9.6	8.4	6.4	5.4	8.6	6.8	7.5	11.2	8.5	0.73	0.00260919	0.35	0.153706
Cre01.g054150.t1.2	NADPH-dependent thioredoxin reductase C	K00384	56.05	51.53	53.52	39.9	46.9	66.5	59	62.7	61.3	49.2	46.3	50.3	43.2	59.6	60.6	52	35.6	54.4	70.3	45	63.8	0.11	0.63435	0.03	0.910994
Cre01.g054200.t1.2			38.73	26.9	27.43	22.4	25.6	44.1	51.1	41.2	48	26.7	25.7	25.6	28	28.6	26.8	20.7	14.9	37	29.8	27.7	34.5	0.55	0.0221823	0.07	0.756921
Cre01.g054250.t1.2	cytochrome P450, family 711, subfamily A, polypeptide 1	K20771	0.05	0.12	0.05	0.1	0	0	0.1	0	0.1	0.1	0.1	0.1	0.2	0.2	0	0	0.1	0.1	0	0	0.1	-0.41	0.263609	-0.83	0.0369735
Cre01.g054300.t1.1			1.8	3.12	2.72	1.4	1.5	2	2.2	1.8	1.9	2.6	2.2	3.5	3.5	3.7	3.2	2.5	2.2	2.8	3	3.1	2.7	-0.84	0.000645104	-0.19	0.425828
Cre01.g054350.t1.1			16.58	15.77	9.83	8.1	9.7	21.1	22.1	18.7	19.8	13.9	18.7	16.3	20.4	12.2	13.1	9.7	5.6	12	10.1	10.2	11.4	0.1	0.683593	-0.63	0.010119
Cre01.g054400.t1.1			33.35	29.25	32.75	32.6	34.2	28.7	35	33.5	36.1	21.1	34.5	27.5	35.2	29.7	27.5	31.7	37.5	28.9	24.5	42.9	31	0.2	0.418319	0.15	0.545294
Cre01.g054500.t1.2		K00323	106.52	116.35	109.4	54.8	77.7	128	115.7	129.5	133.4	80.9	66.7	126	108.4	162.5	153.6	84.2	59.2	121	154.6	108.4	129	-0.15	0.529031	-0.07	0.781346
Cre01.g054550.t1.2			2.82	3.45	1.92	3.4	2.9	3	2.6	2.4	2.6	5.7	4.1	2.9	2.1	3	2.9	1.9	1.3	1.9	2.6	1.9	1.9	-0.25	0.315059	-0.84	0.000706218
Cre01.g054600.t1.1			1.53	2.43	1.08	0.7	0.6	1.9	2.2	2.1	1.7	4.5	1.8	2.2	1.5	2.3	2.3	0.7	0.2	1.8	2.1	0.6	1.1	-0.71	0.00423357	-1.16	4.60936e-06
Cre01.g054650.t1.1	RNI-like superfamily protein		4.52	4.18	3.87	6	6.5	4.1	3.1	3.7	3.7	3.9	5.8	4.6	4.1	3.2	3.5	4.4	5.4	3.9	2.8	3.6	3.1	0.16	0.513109	-0.06	0.805996
Cre01.g054700.t1.2			4.68	5.75	5.57	3.8	5.3	3.8	4.5	5.1	5.6	6.2	8.4	5.4	6.6	3.7	4.2	6.2	7.1	5.3	4.6	5.4	4.8	-0.29	0.246972	-0.07	0.790888
Cre01.g054750.t1.2	calcium-dependent protein kinase 23		3.1	5.45	5.02	1.2	1.1	3.2	4.5	4.3	4.3	2.7	3	6.2	7.2	7.4	6.2	2.2	1.9	8.9	6.2	5.4	5.5	-0.86	0.000493783	-0.12	0.625298
Cre01.g054800.t1.2			4.58	2.87	3	3.9	4.3	4.6	4.4	5.1	5.2	3.2	2.6	2.5	2.5	3	3.4	3.2	2.9	2.2	2.3	3.3	4.1	0.71	0.00383122	0.09	0.697577
Cre01.g054850.t1.2			110.42	100.78	121.07	161.1	136.6	95	85.2	88.1	96.5	110.4	107.6	101.2	98.1	89.1	98.3	122.3	145.8	117	107.1	112.2	122	0.07	0.782202	0.23	0.339124
Cre01.g054900.t1.2			1.95	1.3	1.15	3.1	2.8	1.5	1.3	1.7	1.3	1.7	2.2	0.9	0.9	1.1	1	1.6	1.5	0.9	1.3	0.9	0.7	0.66	0.00782051	-0.07	0.779289
Cre01.g054950.t1.2			1.38	1.42	1.47	1.3	1.6	1.2	1.2	1.6	1.4	1.5	1.9	1.2	1.4	1.3	1.2	1.8	1.4	1.9	1.1	1.3	1.3	-0.03	0.911382	-0.01	0.968212
Cre01.g055000.t1.1			14.52	2.47	3.33	15.7	14.9	14.7	14.3	13.7	13.8	2.8	2.8	2.2	2.2	2.3	2.5	3.6	3.4	3.2	3.4	3.7	2.7	2.53	1.25096e-22	0.43	0.0808694
Cre01.g055050.t1.2	Cysteine proteinases superfamily protein	K08597	2.33	2.08	2.03	3.7	2.6	2	1.7	2.2	1.8	2.5	2.5	2.3	1.9	1.7	1.6	2.4	3.4	1.7	1.1	2.3	1.3	0.16	0.528852	-0.04	0.886159
Cre01.g055100.t1.1			3.12	11.6	8.23	1.3	2.5	3.9	4	3.2	3.8	10	10.2	11.6	12.3	11.8	13.7	3.5	3.1	14	10.7	8.3	9.8	-1.91	3.97664e-14	-0.53	0.0310327
Cre01.g055151.t1.1			0.87	1	1.23	1.3	0.7	0.7	1	0.8	0.7	1.3	1.2	1.1	0.9	0.6	0.9	0.9	1.7	0.7	1.1	1.4	1.6	-0.2	0.466352	0.36	0.177713
Cre01.g055200.t1.2	GRF1-interacting factor 3		7.22	5.27	4.63	4.8	6.6	7.5	8.3	7.8	8.3	7.5	7.2	4.6	3.7	4.1	4.5	4.9	4.6	5.1	3.8	4.7	4.7	0.53	0.0312045	-0.17	0.48717
Cre01.g055250.t1.2			2.05	2.47	2.55	1.6	1.9	2.2	2.4	2	2.2	2.1	1.9	2.8	2.1	3	2.9	1.8	2.9	2.4	2.4	3	2.8	-0.34	0.176862	0.02	0.945884
Cre01.g055300.t1.1			2.55	2.95	2.97	2	2.2	2.3	3.3	3.1	2.4	3.2	3.5	2.7	3.2	2.7	2.4	2.9	4.5	3.4	1.9	3.1	2	-0.19	0.453194	0.05	0.851403
Cre01.g055316.t1.1			1.62	2	1.97	2.6	2.5	1.2	1.4	1.1	0.9	1.3	1.8	2	2.7	2.1	2.1	1.7	2.2	1.5	2.2	2.1	2.1	-0.3	0.237064	-0.03	0.914363
Cre01.g055350.t1.2			0.1	0.15	0.03	0.2	0.1	0	0.1	0.1	0.1	0.2	0.1	0.1	0.1	0.3	0.1	0.1	0	0.1	0	0	0	-0.48	0.0951967	-1.29	2.66691e-05
Cre01.g055400.t1.2			11.03	5.63	8.02	26.4	18.6	5	4.8	5.5	5.9	7.9	7.4	4.7	4.8	4.4	4.6	13	14.7	5.8	6.1	3.5	5	1	4.71317e-05	0.49	0.0448637
Cre01.g055404.t1.1			1.68	2.4	1.93	0.5	1	1.9	1.4	2.6	2.7	2.1	2	1.9	2.8	2.5	3.1	1.7	1.1	2.5	2.4	1.4	2.5	-0.57	0.0284277	-0.35	0.181584
Cre01.g055408.t1.1	acetyl-CoA synthetase	K01895	111.03	45.4	79.87	146.1	168.7	93.7	79.5	85.7	92.5	28.3	44.1	60	46	47.3	46.7	74.2	116.6	68.5	66.7	78	75.2	1.34	4.26673e-08	0.88	0.00031247
Cre01.g055412.t1.1			1.02	0.85	0.72	0.4	0.9	1.3	1.4	0.7	1.4	1.1	0.8	0.6	0.9	0.8	0.9	0.3	0.4	1	1.2	0.6	0.8	0.23	0.41529	-0.26	0.361146
Cre01.g055416.t1.1	mRNA splicing factor, thioredoxin-like U5 snRNP	K12859	10.65	9.52	10.22	10	12	10.5	10	13.1	8.3	11.4	9.7	9.2	9.4	8.6	8.8	8	10.5	12.2	9.6	10.1	10.9	0.14	0.580693	0.1	0.676098
Cre01.g055420.t1.1	Protein phosphatase 2A, regulatory subunit PR55	K04354	72.15	98.17	81.15	60.9	73.3	74.1	68.8	77.1	78.7	101.8	100.8	91.6	91.5	101.7	101.6	80.1	78.4	82.4	74.4	81.7	89.9	-0.42	0.0837077	-0.26	0.288858
Cre01.g055424.t1.1	Phosphatidylinositol N-acetylglucosaminyltransferase, GPI19/PIG-P subunit	K03861	4.63	3.75	5.05	7.8	3.9	4.2	3.7	3.7	4.5	2.9	3.5	3.7	4.4	3.6	4.4	4.1	5.3	4.5	4.6	6	5.8	0.22	0.378344	0.38	0.124929
Cre01.g055428.t1.1	centrin2	K16465	6.15	9.33	9.87	6.5	7.9	5.8	5.6	5.8	5.3	5.7	6.9	9.5	12.3	10.3	11.3	5.6	6.7	11.8	11.3	12.8	11	-0.6	0.013452	0.15	0.54672
Cre01.g055432.t1.1	MSCS-like 3	K16052	5.25	7.05	7.33	6.3	5.2	5.6	4.8	5.1	4.5	5.6	5.6	8.4	7.4	7.7	7.6	6.1	7	8.7	7.6	6.9	7.7	-0.42	0.086095	0.01	0.956209
Cre01.g055436.t1.1			1.4	2	1.48	1.4	0.9	1.7	1.4	1.3	1.7	2.6	2.1	1.4	2.5	1.3	2.1	1.1	1.8	1.8	1	1.6	1.6	-0.54	0.037025	-0.43	0.101081
Cre01.g055440.t1.1			0.05	0.03	0.12	0	0.1	0.1	0.1	0	0	0	0.1	0	0	0.1	0	0.2	0.1	0.1	0.1	0.1	0.1	1.35	0.0142608	2.02	0.000102264
Cre01.g055444.t1.1			1.98	1.75	2.3	2.7	2.3	1.3	1.8	2.1	1.7	1.7	1.8	1.7	1.2	1.7	2.4	2.6	2.8	1.9	1.8	2.5	2.2	0.19	0.460747	0.37	0.140196
Cre01.g055453.t1.1	VALINE-TOLERANT 1	K01653	52.67	50.47	52.3	52.8	60.9	44.8	49.2	51.5	56.8	52.1	49.4	51.9	56.1	43.4	49.9	55.1	55.3	45.2	42.3	58	57.9	0.08	0.746759	0.11	0.661961
Cre01.g055457.t2.1			0.3	0.6	0.73	0	0	0.6	0.4	0.3	0.5	0.4	0.1	0.7	0.8	0.8	0.8	0.3	0.1	1.7	0.8	0.8	0.7	-0.93	0.00120424	0.23	0.400454
Cre01.g055461.t1.1			0.1	0.07	0.12	0.1	0	0	0.2	0.2	0.1	0	0.1	0.2	0	0.1	0	0.3	0.2	0	0.1	0.1	0	0.98	0.0766907	1.09	0.051461
Cre01.g055465.t1.1	Sec14p-like phosphatidylinositol transfer family protein		10.6	8.07	18.58	13.2	11.3	10.4	10.9	8.9	8.9	11.9	9.6	6.7	7.7	6.3	6.2	30.9	19.5	17	17.4	10.6	16.1	0.42	0.0816539	1.23	5.95009e-07
Cre01.g055469.t1.1	S-adenosyl-L-methionine-dependent methyltransferases superfamily protein		0.95	1.02	0.72	1	1.1	1.2	0.9	0.7	0.8	1.7	1.2	0.8	0.5	1.1	0.8	1.1	0.4	1	0.7	0.5	0.6	-0.11	0.664428	-0.48	0.0586533
Cre01.g055473.t1.1			0.03	0.05	0.03	0	0.1	0	0.1	0	0	0.1	0	0.1	0.1	0	0	0.1	0	0	0	0	0.1	0	0.989292	-0.59	0.111298
Cre01.g055477.t1.1			14.75	13.32	14.32	21.1	14.7	12.9	13.5	11.9	14.4	11.9	11.3	12.9	13.2	16	14.6	19.4	15.7	13.5	15.9	9.5	11.9	0.17	0.471545	0.07	0.759435
Cre01.g055500.t1.1			0.08	0.08	0.03	0	0	0.2	0.2	0.1	0	0.4	0	0	0	0.1	0	0.1	0	0	0.1	0	0	-0.04	0.89685	-1.36	0.00021301
Cre01.g055550.t1.2	cytochrome c oxidase assembly protein CtaG / Cox11 family	K02258	10.23	7.28	7.57	8.6	10	10.9	10.9	11.1	9.9	4.7	6.2	9.1	8.3	7.7	7.7	5.9	6	8.8	7.6	9.1	8	0.54	0.028085	0.12	0.636149
Cre01.g055600.t1.1	P-loop containing nucleoside triphosphate hydrolases superfamily protein		0.07	0.43	0.27	0.1	0.1	0.1	0.1	0	0	0.5	0.6	0.4	0.5	0.3	0.3	0.2	0.3	0.3	0.4	0.2	0.2	-2.41	1.55164e-17	-0.71	0.0063303
Cre01.g055966.t1.1			0.53	0.4	0.52	1.1	0.6	0.4	0.5	0.4	0.2	0.6	0.4	0.4	0.3	0.4	0.3	0.6	0.6	0.4	0.5	0.6	0.4	0.37	0.148704	0.36	0.166826
Cre01.g056331.t1.1	Class I glutamine amidotransferase-like superfamily protein	K03152	22.63	22.17	26.07	21.7	23.5	19.2	18.5	23.5	29.4	17.6	19.7	23.4	24.8	22.1	25.4	21	29.7	26.1	22	32.5	25.1	0.06	0.81745	0.25	0.293664
Cre01.g056696.t1.1			0.7	0.55	0.45	0.9	0.7	0.7	0.7	0.7	0.5	0.8	0.3	0.4	0.5	0.5	0.8	0.6	0.5	0.2	0.5	0.5	0.4	0.25	0.333213	-0.36	0.16587
Cre01.g057061.t1.1			1.85	1.6	2.75	2.5	2.9	1.3	1.2	1.8	1.4	1.2	1.8	1.8	2.1	1.4	1.3	2.4	4.7	1.8	2.1	3.5	2	0.2	0.415741	0.84	0.000773717
Cre01.g057426.t1.1			0.88	1.8	1.12	0.5	0.7	1.1	1.2	1.1	0.7	1.7	1.2	2.1	1.3	2.3	2.2	1.8	0.2	1.5	1.6	0.6	1	-1.03	0.000248008	-0.73	0.00875444
Cre01.g057791.t1.1			2.5	4.18	2.78	2.4	2.2	2.7	3	2.5	2.2	3.9	2.7	4.2	4.3	5.4	4.6	2.9	2	2.6	4.4	2.1	2.7	-0.81	0.00103029	-0.61	0.0128633
Cre01.g058521.t1.1	UDP-Glycosyltransferase superfamily protein	K03844	5.28	3.38	3.68	4.9	4.8	5.1	5.9	5.7	5.3	4.5	2.9	3.3	3	3.8	2.8	4.6	3.8	3	4.6	2.8	3.3	0.66	0.00721588	0.14	0.555471
Cre01.g058886.t1.1	P-loop containing nucleoside triphosphate hydrolases superfamily protein	K06944	9.42	6.83	6.38	6.6	8.4	10.3	9.2	10.7	11.3	7.6	7.3	6	5.8	7.1	7.2	5.3	5.3	7.1	6.2	7.3	7.1	0.44	0.069051	-0.14	0.56443
Cre01.g059252.t1.1			8.53	10.3	10.48	10.6	8	8.3	7.6	8.1	8.6	11.8	8	10.2	8.9	11.8	11.1	11.3	6.4	12.7	16.5	6.2	9.8	-0.25	0.296273	0.08	0.746701
Cre01.g059617.t1.1			9.27	7.22	7.93	12.9	9	8.5	9.6	8.6	7	6.1	5.5	7.2	7.1	9.6	7.8	8.9	6.7	8.2	12.9	4.7	6.2	0.38	0.116413	0.11	0.662211
Cre01.g059982.t1.1			3.92	3.62	4.07	4.7	3.5	4.3	3.8	3.9	3.3	3.4	2.7	4.3	3.1	4.4	3.8	4.2	3.1	5.2	6.2	2.4	3.3	0.07	0.779357	0.16	0.514299
Cre01.g060347.t1.1			22.5	15.82	17.27	30.5	24.5	22.2	20.4	18.9	18.5	10.2	10.3	18.5	20.5	18.1	17.3	15	14.9	19.6	21.6	15.8	16.7	0.56	0.0210484	0.17	0.486575
Cre01.g060712.t1.1	RING/U-box superfamily protein		0.07	0.08	0.08	0.1	0.1	0.2	0	0	0	0.1	0	0.2	0	0.1	0.1	0	0	0	0.3	0.1	0.1	0.15	0.738494	0	0.999169
Cre01.g061077.t1.1	ACT domain-containing protein		240.73	183.53	229.13	171.4	195.8	246.9	239	275.6	315.7	96.4	112.1	216.8	214.7	222.6	238.6	146.5	161.3	241.6	251.3	285.4	288.7	0.37	0.129974	0.33	0.174302
Cre01.g061442.t1.1	BTB/POZ domain-containing protein	K03872	22.75	24.35	29.82	26.5	23	22.2	19.9	19	25.9	27.2	27.7	23	24.2	20.6	23.4	25.3	31.9	37.3	25.7	29.7	29	-0.07	0.778773	0.28	0.241732
Cre01.g061807.t1.1	BAX inhibitor 1		58.28	26.35	27.38	39.2	52.3	61.9	69.2	60.1	67	15	19.9	29.7	35.4	30.7	27.4	15.2	22.9	33.8	26.5	35.9	30	1.08	1.00335e-05	0.02	0.949765
Cre01.g062172.t1.1	Histone superfamily protein	K11252	1.85	3.5	3.57	0.6	1	3	2.6	1.7	2.2	1.3	2.8	4.1	5	3.8	4	1.7	2.6	5.4	2	5.3	4.4	-0.9	0.00102393	0.07	0.78421
Cre01.g062537.t1.1		K19363	17.38	15.53	16.77	12.6	15.6	18.6	21.6	17.6	18.3	14.6	14.9	15.2	18.5	14.8	15.2	17.7	12	18.2	17.5	15.2	20	0.17	0.497143	0.08	0.742038
Cre01.g062902.t1.1	Mediator complex, subunit Med7	K15148	5.45	3.65	4.52	5.2	5.5	5.5	5.3	6.5	4.7	6.2	5.3	2.1	2.6	3.5	2.2	3.9	6.9	3.7	4.5	4.8	3.3	0.57	0.0232643	0.31	0.210949
Cre01.g063267.t1.1		K14797	7.48	5.77	9.75	12	11.4	4.8	4.3	6	6.4	5	7.1	5.7	5.7	5	6.1	8.1	16.7	7	7.5	10.3	8.9	0.41	0.0928156	0.77	0.00167663
Cre01.g063632.t1.1	8-oxoguanine-DNA glycosylase 1	K03660	2.88	2.1	2	3.3	3.2	2.8	2.5	2.4	3.1	2.3	2.3	1.6	2.3	2	2.1	3.1	1.8	2	1.7	1.6	1.8	0.41	0.0978731	-0.12	0.623023
Cre01.g063997.t1.1	CTC-interacting domain 4		18.17	13.1	14.02	16.3	19.2	18.9	16.6	18.3	19.7	11.3	13.3	13.4	12.8	13.5	14.3	13.5	13.2	14	15.8	14.2	13.4	0.49	0.0420527	0.16	0.502706
Cre01.g064362.t1.1	Protein kinase superfamily protein with octicosapeptide/Phox/Bem1p domain		4	4.55	4.27	5.2	4	4	3.4	4	3.4	3.4	3.9	5.5	5.3	4.6	4.6	3	3.7	4.9	4.5	4.6	4.9	-0.16	0.506424	-0.13	0.593329
Cre01.g064727.t1.1	Protein kinase superfamily protein with octicosapeptide/Phox/Bem1p domain		0.12	0.2	0.7	0.2	0.1	0.1	0.1	0.1	0.1	0.4	0.2	0.2	0.1	0.2	0.1	1.4	1	0.4	0.4	0.6	0.4	-0.71	0.00950119	1.73	5.1322e-11
Cre01.g065092.t1.1			0.07	0.05	0	0	0	0	0	0.4	0	0	0	0	0.3	0	0	0	0	0	0	0	0	0.11	0.879016	-3.38	0.00259557
Cre01.g065457.t1.1			4.25	2.25	2.08	1.7	1.2	6	5.7	5.6	5.3	1.1	0.4	2.7	2.1	3.6	3.6	0.8	0.7	1.9	2.1	3.5	3.5	0.92	0.000216198	-0.18	0.473111
Cre01.g065822.t1.1	Transducin/WD40 repeat-like superfamily protein	K19656	9.2	26.22	19.93	8.2	7.4	10.2	9.1	9.6	10.7	25.8	23.9	27	27.5	26.7	26.4	17	15.7	21.9	20.6	22.9	21.5	-1.49	1.40122e-09	-0.34	0.158573
Cre01.g066187.t1.1	ZIP metal ion transporter family	K07238	13.83	34.87	3.83	13.6	15.6	13.5	12.3	14.3	13.7	39.5	37.8	32.3	31.8	33.5	34.3	4.2	4.3	4.1	3.6	2.8	4	-1.29	1.55379e-07	-3.21	8.01902e-34
Cre01.g066552.t1.1	thioredoxin F-type 1	K03671	153.82	317.42	384.62	117.7	122.1	204.6	154.7	162	161.8	303.3	321.5	348.1	293.9	329.9	307.8	358.9	435.5	437.7	411.7	299.9	364	-1.11	5.68615e-06	0.26	0.28068
Cre01.g066917.t1.1	photosystem II light harvesting complex gene 2.2	K08913	6510.93	4653.83	2779.67	4287.6	5206.8	7249.5	8158	6591.9	7571.8	3404.5	4324.6	5105	5948.4	4272.7	4867.8	2713.7	2146.1	2933.3	2339.7	3101.9	3443.3	0.52	0.0318106	-0.69	0.00421221
Cre01.g067647.t1.1			0.02	0	0	0	0	0	0	0.1	0	0	0	0	0	0	0	0	0	0	0	0	0	-0.06	0.948254	-2.33	0.0469582
Cre01.g068012.t1.1	genomes uncoupled 1		2.17	5.8	5.72	2.2	1.9	2.3	2	2	2.6	4.1	4	6.2	6.3	6.5	7.7	4.5	5.8	5.8	5.8	7.2	5.2	-1.45	6.3709e-09	0	0.984628
Cre01.g068377.t1.1	CCAAT-binding factor	K14771	4.9	5.95	6.58	4.4	3.6	5.3	5.2	5	5.9	5.9	6.5	5.6	6.1	5.1	6.5	7.9	6.2	5.5	6	6.6	7.3	-0.24	0.322574	0.13	0.599009
Cre01.g068742.t1.1	Single-stranded nucleic acid binding R3H protein		20.48	16.77	13.52	27	25.5	18.5	18	17.7	16.2	18	14	15.7	15.8	20.5	16.6	15.1	12.9	13.3	17.3	10.4	12.1	0.21	0.389959	-0.35	0.14381
Cre01.g069107.t1.1		K18178	40	21.43	23.55	31.5	34	49.2	42.1	40.8	42.4	22.5	29	21.5	18.8	19.2	17.6	27.1	28.6	23.6	15.2	23.2	23.6	0.94	0.000118666	0.19	0.435071
Cre01.g069472.t1.1	Cysteinyl-tRNA synthetase, class Ia family protein	K01883	7.6	10.1	10.35	7.2	5.4	8.5	9.4	7.6	7.5	12	10.9	10.3	11	8.6	7.8	12.3	10.5	8.8	11.2	9.8	9.5	-0.41	0.0906573	0.01	0.974491
Cre01.g069837.t1.1		K06236	1.82	4.37	3.88	1.3	1.4	1.9	2	2.3	2	3.1	2.4	4.9	4.9	5.6	5.3	2.7	2.3	3.8	5.8	4.9	3.8	-1.29	1.81405e-07	-0.2	0.422102
Cre01.g070202.t1.1			46.03	29.93	28.35	40.1	45.1	45.6	41.9	50.7	52.8	27.1	33.8	28.4	31.3	29.4	29.6	26.7	32.1	32.4	23.8	26.2	28.9	0.64	0.00828778	-0.06	0.795863
Cre01.g070567.t1.1	DNA binding;DNA-directed RNA polymerases		12.32	15.42	17.82	15.3	12.4	11.8	12.6	11.2	10.6	15.9	16	15.8	15.9	13.6	15.3	19.6	20.1	15.1	15.3	19.3	17.5	-0.38	0.115103	0.17	0.480799
Cre01.g070932.t1.1	Squamosa promoter-binding protein-like (SBP domain) transcription factor family protein		6.02	6.37	6.62	6.2	5.8	6.6	5.5	6.1	5.9	7.3	6.5	5.7	5	7.2	6.5	7	7	5.7	7.3	7.1	5.6	-0.06	0.800833	0.12	0.623892
Cre01.g071662.t1.1	acetyl-CoA synthetase	K01895	18.15	13.07	12.38	14.4	17	21	18.3	18	20.2	12.2	16.5	14	12.3	11.3	12.1	9.5	13.7	13.4	9	15.1	13.6	0.49	0.0416513	-0.12	0.628525
Cre02.g073150.t1.2			8.5	7.58	8.13	13.2	11.7	6.1	7	6.6	6.4	10.1	9	7.5	7.8	5.4	5.7	9.8	10	7.4	8.4	7.3	5.9	0.15	0.531013	0.11	0.649922
Cre02.g073200.t1.2	L-O-methylthreonine resistant 1	K01754	23.87	20.8	20.42	18.8	21.2	23.3	27.4	27.3	25.2	22.2	19.4	20.1	20.6	24.7	17.8	25	16.7	19.7	19.2	20.9	21	0.21	0.381341	0	0.994195
Cre02.g073250.t1.1	SPOC domain / Transcription elongation factor S-II protein		4.87	5.1	4.33	4	4.1	5.3	5.1	5.1	5.6	4.9	4.7	5.1	4	5.8	6.1	4	4.3	4.3	4.1	4.3	5	-0.08	0.756701	-0.26	0.280494
Cre02.g073300.t1.1	Zincin-like metalloproteases family protein		1.18	1.2	0.53	0.1	0.2	1.8	2.1	1.8	1.1	3.2	0.7	0.9	0.2	1.4	0.8	0.7	0	0.8	1.3	0.1	0.3	0.08	0.780359	-1.07	0.00032142
Cre02.g073400.t1.1	Zincin-like metalloproteases family protein	K01410	14.65	23.12	15.97	22.8	16.9	10.5	14.1	12.2	11.4	20	23.5	24.5	24.7	23.2	22.8	14.9	23.1	13.4	14.6	16.1	13.7	-0.63	0.00909294	-0.58	0.0173758
Cre02.g073450.t1.1			1.27	1.17	1.03	0.9	0.6	2.1	1.3	1.5	1.2	1.4	1.1	1.1	1	1.3	1.1	1.4	1.2	0.9	1.2	0.6	0.9	0.04	0.881105	-0.18	0.479685
Cre02.g073500.t1.1			1.77	9.48	6.8	1.3	1.7	2	1.8	2	1.8	6	7.6	9.8	12.2	9.3	12	5	4.7	9.3	9.3	6	6.5	-2.4	1.6508e-20	-0.45	0.0668255
Cre02.g073550.t1.2	nucleosome assembly protein1;1	K11279	36.82	41.67	38.57	28.5	44.3	34	40.1	39.2	34.8	44	48.5	33.4	42.6	43.4	38.1	38	32.9	39.2	33.8	51.2	36.3	-0.17	0.471235	-0.13	0.584383
Cre02.g073600.t1.1			138.2	49	68.77	88.3	93.4	140.4	158.8	154.4	193.9	33.6	34.4	59.4	53.1	53.5	60	41.9	57.4	62.4	54.2	99	97.7	1.46	2.84373e-09	0.48	0.0476692
Cre02.g073650.t2.1			43.7	34.42	29.83	47	44.4	45.2	40.1	40	45.5	44	38.8	29.9	29.2	30.4	34.2	37.1	33.2	27.5	26.3	24.8	30.1	0.39	0.110421	-0.22	0.355795
Cre02.g073700.t2.1			80.25	86.28	82.65	80.7	97.8	78.3	77.7	77	70	104.7	113.7	76.2	77.3	73.8	72	115.9	120.4	70.4	66.8	52.1	70.3	-0.17	0.491496	-0.12	0.629393
Cre02.g073750.t1.2	P-loop containing nucleoside triphosphate hydrolases superfamily protein	K10397	4.6	12.93	11.12	4.2	4.1	6.1	4.3	4.4	4.5	7.9	9.9	14.8	13.9	15.6	15.5	8.2	10.9	15.5	13.4	10.3	8.4	-1.45	4.48165e-09	-0.17	0.48771
Cre02.g073800.t1.2			18.2	26.38	32.95	11	14.4	21.5	21.6	18.9	21.8	22.9	17.6	30.8	32.1	27.8	27.1	26.5	17.5	35	40.8	37.1	40.8	-0.52	0.0310275	0.29	0.227394
Cre02.g073850.t1.2	photosystem II 11 kDa protein-related		14.92	17.57	16	12.3	16.1	13.1	17	16.6	14.4	18.9	25	17.1	15.9	14.9	13.6	15.4	23.8	14.1	13.3	15.8	13.6	-0.25	0.300786	-0.13	0.599163
Cre02.g073900.t1.1	carotenoid cleavage dioxygenase 8	K17913	8.08	10.85	9.4	5.4	5.9	8.5	9.5	9.3	9.9	10.4	11.7	9.8	10.9	10.4	11.9	9.9	8.6	8.1	9.4	9.5	10.9	-0.4	0.103163	-0.18	0.457803
Cre02.g073950.t1.2	carotenoid cleavage dioxygenase 8	K17913	1.9	2.15	1.72	2.9	1.3	1.9	1.7	1.8	1.8	2.9	2.3	1.7	2.3	1.7	2	2.5	2	1.7	1.6	1	1.5	-0.27	0.288589	-0.39	0.122365
Cre02.g074000.t1.1	Golgi-localized GRIP domain-containing protein		0.08	0.78	0.33	0	0	0.1	0.1	0.1	0.2	1.2	0.7	0.6	0.6	0.8	0.8	0.2	0.2	0.5	0.4	0.4	0.3	-2.87	1.01736e-24	-1.08	2.27593e-05
Cre02.g074050.t1.1	Per1-like family protein		2.55	1.85	1.17	0.8	0.9	3.4	3.2	3.2	3.8	1.8	1.5	2	1.7	2.1	2	1.3	0.7	1.5	1.6	0.5	1.4	0.47	0.0640783	-0.7	0.00742894
Cre02.g074100.t1.2			26.7	20.38	22.72	38.2	42.5	16.6	26.3	18.3	18.3	24.5	32.8	19	16	12.9	17.1	27	42.1	16.3	16.4	16.4	18.1	0.37	0.132703	0.18	0.450469
Cre02.g074150.t1.1	histidine kinase 1	K07678	21.5	18.18	18.25	27.8	21.8	19.3	20.5	21.9	17.7	21	17.9	16.7	14.6	23.1	15.8	28.2	15.3	16.8	21.5	12.4	15.3	0.26	0.284228	0.02	0.918378
Cre02.g074200.t1.2			2.1	4.2	9.23	1	0.7	2.9	2.8	2.2	3	3.2	3.4	4.8	4.1	4.3	5.4	7.2	8.4	7.9	10.8	8.7	12.4	-1.01	4.95922e-05	1.1	8.74528e-06
Cre02.g074217.t1.2			0	0	0.05	0	0	0	0	0	0	0	0	0	0	0	0	0	0	0	0	0.3	0	0	1	3.25	0.00365747
Cre02.g074250.t1.1			6	2.88	3.6	7.6	7.6	5.4	4.8	5.5	5.1	2.7	3.3	2.9	2.8	2.9	2.7	3.7	6.3	2.6	2.9	3.5	2.6	1.1	7.86238e-06	0.26	0.281699
Cre02.g074300.t1.1		K14861	0.8	0.83	1.1	1.4	1	0.7	0.5	0.6	0.6	0.7	0.9	0.9	0.7	0.9	0.9	1.1	1.5	0.9	1	1.2	0.9	-0.09	0.700538	0.43	0.0775409
Cre02.g074350.t1.1			0.98	1.42	2.03	1.1	0.8	1	1.2	0.9	0.9	1.1	0.9	1.6	1.8	1.6	1.5	2.1	1.7	2.1	2.5	1.7	2.1	-0.53	0.0331584	0.55	0.0267943
Cre02.g074370.t1.2	calcium-dependent protein kinase 17		1.45	2.07	1.55	1.5	1	1.7	1.8	1.5	1.2	2.2	1.6	1.8	1.9	2.7	2.2	1.7	1.1	1.5	2.2	1.5	1.3	-0.49	0.0457195	-0.42	0.0859544
Cre02.g074400.t1.1			11.15	12.07	10.63	10.9	8.1	11.1	11.8	11.9	13.1	10.2	10.1	12.9	11.6	13.6	14	10.4	8.9	8.4	9	13.7	13.4	-0.14	0.566378	-0.18	0.45408
Cre02.g074437.t1.1			1.55	2	0.95	0.5	0.4	2.8	2.8	1.7	1.1	5.2	1.3	0.8	0.6	2.7	1.4	2.8	0	1	1.5	0	0.4	-0.27	0.278742	-1.14	1.17014e-05
Cre02.g074511.t1.1	KH domain-containing protein		85.8	116.12	97.9	86.4	90.4	90.5	88.2	82.1	77.2	95.5	86.7	120.4	120.5	147.4	126.2	83.9	72.6	108.8	120.1	94.8	107.2	-0.51	0.034167	-0.29	0.236636
Cre02.g074550.t1.2			35.05	31.57	27.85	39.9	42.4	34.9	31.4	29.8	31.9	39.4	32.6	37.3	27	25.7	27.4	29.8	30.9	31.6	24	23.9	26.9	0.2	0.411356	-0.12	0.608265
Cre02.g074600.t1.1	PPPDE putative thiol peptidase family protein		7.02	7.5	6.62	4.7	4	9.1	9.1	7.7	7.5	6.9	7.3	8	8.8	7	7	5.8	6	8.6	7.3	6.3	5.7	-0.1	0.693617	-0.22	0.376397
Cre02.g074650.t1.2	acyl-CoA binding protein 4		12.5	5.42	6.85	13.7	13.7	11	12.4	12.9	11.3	5.6	4.6	4.9	6.7	6.1	4.6	4.8	8.4	7.3	8.1	6.9	5.6	1.19	1.34757e-06	0.34	0.167432
Cre02.g074700.t1.2			51.37	40.05	43.53	43.3	51	50.2	52	53.9	57.8	29.7	31.3	41.1	43.2	48.1	46.9	42.2	37.5	45.5	43.4	42.6	50	0.4	0.101619	0.15	0.535924
Cre02.g074720.t1.1			3.88	4.97	5.82	6.6	4.5	2.6	3.9	2.4	3.3	5.5	4.8	4.6	4.8	5.6	4.5	7.3	7.9	3.3	5.2	5.3	5.9	-0.43	0.080648	0.18	0.466408
Cre02.g074758.t2.1			3.08	1.75	2.47	4.7	4.3	2.3	2.7	2.2	2.3	1.8	1.9	1.5	1.9	1.9	1.5	2	3.9	1.8	2	3.2	1.9	0.82	0.000895507	0.54	0.0266569
Cre02.g074800.t1.1			6.02	4.7	5.98	4.7	4	8.3	6.8	6.6	5.7	4.9	4.4	5.5	3.9	4.9	4.6	5.6	3.8	7.8	7.3	5.3	6.1	0.37	0.124667	0.31	0.200122
Cre02.g074850.t1.1	ataurora3	K08850	4.53	7.43	8.88	3	3.1	6.7	5.4	4.9	4.1	5.3	4.5	8.6	8.3	9.8	8.1	7.2	4.1	11.8	12.4	7.8	10	-0.77	0.00161551	0.23	0.348662
Cre02.g074900.t1.1	Calcium-dependent lipid-binding (CaLB domain) family protein		6.98	12.28	14.18	9	7.6	5.6	5.9	7.8	6	7.9	8.5	13.3	15	15.6	13.4	8.8	9.4	15.9	19.9	17.6	13.5	-0.79	0.00118305	0.24	0.32495
Cre02.g074950.t1.1			5.07	7.98	12.52	3.4	3.7	5.8	5.5	6	6	5.7	5.9	8.7	8.8	9.3	9.5	6.6	7.1	13.9	15.4	15.1	17	-0.67	0.00639548	0.61	0.0124042
Cre02.g075000.t1.1	PLAC8 family protein		10.68	24.67	28.52	4.2	6	11.1	13	13.3	16.5	17.7	23.5	26	30.9	24.8	25.1	21.5	20.1	30.8	25.6	37.5	35.6	-1.19	1.28905e-06	0.25	0.297607
Cre02.g075050.t1.2	phosphate transporter 1;6		22.02	33.92	34.8	17	16.9	23.8	26.4	24.1	23.9	32.5	37.5	35.5	32.7	33.5	31.8	33.5	28.2	39.5	39	32.6	36	-0.57	0.0188148	0.03	0.908162
Cre02.g075100.t2.1	Tetratricopeptide repeat (TPR)-like superfamily protein		15.45	10.38	12.27	9.1	11.2	21	18.6	16.5	16.3	9	9.4	11.8	10.5	10.3	11.3	9.9	10.8	13.2	9.9	16.2	13.6	0.51	0.0353	0.23	0.338326
Cre02.g075150.t2.1			12.57	11.33	8.6	5.3	5.8	18.2	15.8	15.3	15	11.8	9.2	11.9	12	11.1	12	9.3	3.8	9.8	10.4	8	10.3	0.16	0.513914	-0.37	0.124431
Cre02.g075200.t1.1			0.22	0.28	0.28	0.4	0.2	0.2	0.1	0.2	0.2	0.6	0.2	0.2	0.2	0.3	0.2	0.5	0.3	0.2	0.2	0.3	0.2	-0.49	0.084464	-0.01	0.97169
Cre02.g075250.t2.1			5.98	5.15	5.82	6.4	5.7	5.1	6.6	5.9	6.2	6.2	6.1	4.5	4.6	4.9	4.6	5.7	5.6	4.9	5.3	7.3	6.1	0.19	0.441987	0.18	0.478239
Cre02.g075301.t1.1			1.65	1.52	1.4	2.3	2.1	1.5	1.5	1.5	1	1.6	1.4	1.2	1.4	2	1.5	1.8	1.1	1.6	1.1	1.4	1.4	0.16	0.538315	-0.15	0.552139
Cre02.g075350.t3.1			5.78	10	6.13	3.3	5.4	5.7	7.2	6.5	6.6	11.8	14.2	8.7	9	8.5	7.8	5	5.2	7.9	6.2	6.2	6.3	-0.83	0.000748843	-0.72	0.00330378
Cre02.g075400.t2.1			40.67	93.53	61.45	47.2	58.5	36.6	34.5	32.5	34.7	85.7	108.1	109.1	98.3	75.7	84.3	50.5	75.6	72.5	48.7	64.3	57.1	-1.16	2.24011e-06	-0.55	0.0218912
Cre02.g075500.t1.1			26.05	30.53	27.92	13.6	12	35.5	34.7	28.3	32.2	23.3	18.5	33.7	38	37.5	32.2	19.3	12.7	36.6	42.6	26.2	30.1	-0.22	0.361388	-0.17	0.470094
Cre02.g075550.t1.2	transferases;folic acid binding		7.12	5.88	5.25	4.9	5	7.2	9.6	8.5	7.5	6	5.4	5.1	5.5	7.4	5.9	5.9	3.4	5.9	5.4	4.7	6.2	0.25	0.312839	-0.15	0.532411
Cre02.g075600.t1.1	DNA/RNA polymerases superfamily protein	K10908	0.68	0.48	0.7	1.2	0.9	0.4	0.5	0.5	0.6	0.4	0.4	0.5	0.5	0.5	0.6	0.5	1.2	0.6	0.7	0.7	0.5	0.47	0.0646305	0.52	0.0390377
Cre02.g075650.t1.2	CCCH-type zinc fingerfamily protein with RNA-binding domain	K12872	17.07	15.88	15.77	17.2	16.8	16.4	17.1	17	17.9	18.6	14.9	16.5	17.1	11.9	16.3	16	14.3	15.4	13.6	18	17.3	0.06	0.80184	-0.04	0.873256
Cre02.g075700.t1.2	Ribosomal protein L19e family protein	K02885	1326.57	1127.02	1901.05	1542.2	2147.6	899	1068.1	1071.7	1230.8	735.7	1372.8	1125.6	1445.9	914.5	1167.6	1306.2	3369.6	1558.1	1278.9	2490	1403.5	0.24	0.326557	0.81	0.000845826
Cre02.g075750.t1.1			0.72	0.53	0.62	0.5	0.6	1.1	0.6	0.7	0.8	0.5	0.6	0.5	0.5	0.5	0.6	0.7	0.5	0.4	0.5	0.9	0.7	0.39	0.125556	0.12	0.625822
Cre02.g075850.t1.1	Protein kinase superfamily protein		14.13	8.88	8.95	13.7	16.5	13.6	14.5	12.2	14.3	10.5	8.6	9.5	8.4	8.1	8.2	9.9	9.7	8.3	8.4	8.9	8.5	0.64	0.00904433	0.02	0.945765
Cre02.g075900.t1.1	sucrose nonfermenting 1(SNF1)-related protein kinase 2.3	K14498	32.45	65.35	56.93	32.3	31.2	31.2	34.7	35.3	30	44.9	41.7	70.4	70.6	90.8	73.7	36.9	39	71.6	87.2	51.4	55.5	-0.98	5.43499e-05	-0.16	0.495693
Cre02.g075950.t1.1			1.67	1.98	2.12	1.9	1.7	1.4	1.5	1.9	1.6	1.5	1.8	2.1	1.8	2.3	2.4	2	1.7	1.9	2	2.5	2.6	-0.24	0.334146	0.09	0.721536
Cre02.g076000.t1.2	Protein kinase superfamily protein		4.63	3.62	3.45	6.4	4.1	3.9	4.1	4.3	5	3.7	2.9	3.6	3.7	3.6	4.2	3.1	3.7	3.1	3.8	3.4	3.6	0.35	0.149632	-0.01	0.954551
Cre02.g076050.t1.2	Calcium-dependent lipid-binding (CaLB domain) family protein		4.32	2.5	2.33	4.1	5.4	3.9	3.9	4.5	4.1	2.8	2.9	2.2	2.5	2.1	2.5	2	2.8	1.7	2.4	2.4	2.7	0.82	0.000913336	-0.12	0.631492
Cre02.g076100.t1.1			1.7	0.67	0.85	2.8	2.8	1.4	0.9	1.1	1.2	0.6	0.6	0.7	0.7	0.8	0.6	0.7	1.1	0.7	0.8	1.1	0.7	1.32	1.3247e-07	0.37	0.140887
Cre02.g076150.t1.2			9.08	8.25	8.82	12.8	10.3	9.1	7.9	7	7.4	7.2	7.2	8.3	10.5	7.9	8.4	8.4	9.4	9.4	10.2	7.5	8	0.18	0.447806	0.13	0.58034
Cre02.g076200.t1.1	aminopeptidase M1	K08776	1.05	0.65	0.88	1.3	1	1.1	0.9	1	1	0.9	0.8	0.4	0.6	0.6	0.6	0.8	1.3	0.7	0.7	1.1	0.7	0.72	0.00453957	0.43	0.0872028
Cre02.g076250.t1.1	Translation elongation factor EFG/EF2 protein	K02355	184.33	254.42	290	102	123.3	211.7	193.8	219.6	255.6	188.4	214.3	276.6	260.2	279.8	307.2	228.2	211.8	274.6	274.7	366.3	384.4	-0.5	0.0387745	0.19	0.431567
Cre02.g076300.t1.1	Uroporphyrinogen decarboxylase	K01599	19.35	19.42	10.28	1	1.1	33.3	29.7	25.5	25.5	33.9	16.5	14.9	12	20.2	19	9.7	0.5	20.2	16.9	2.2	12.2	0.06	0.805674	-0.92	0.000171898
Cre02.g076350.t1.2	ATPase, V1 complex, subunit B protein; V-type H+-transporting ATPase subunit B (ATPeV1B, ATP6B); Vacuolar ATPase subunit B, V-ATPase B, ATPase V-type alpha subunit	K02147	172.92	154.1	152.38	166.1	213.9	156.6	156	166.4	178.5	151.5	201.5	149.4	162.1	132.3	127.8	156.7	201.5	139.3	111.4	155.8	149.6	0.1	0.67383	-0.06	0.796829
Cre02.g076400.t1.2	E2F/DP family winged-helix DNA-binding domain	K12189	10.28	14.02	13.78	11	13	11	8.9	8.5	9.3	10.5	19.6	16.5	14.2	10	13.3	12.3	14.4	14	12.3	14.5	15.2	-0.4	0.106174	0.04	0.875274
Cre02.g076433.t1.1			0.08	0.12	0.22	0.2	0.1	0	0.1	0.1	0	0	0.4	0.1	0	0.1	0.1	0.3	0.3	0.2	0.2	0.2	0.1	-0.66	0.235521	1.07	0.0196521
Cre02.g076466.t1.1			90.42	125.45	124.07	38.3	50.8	110.1	121.3	123.1	98.9	67.6	64.3	147.5	149.9	179	144.4	75.1	54.4	165	181.1	124.9	143.9	-0.51	0.033748	-0.02	0.925737
Cre02.g076500.t1.2			7.85	5.83	5.87	7.8	7.4	6.8	7.7	7.7	9.7	6	5.3	5.4	5.8	5.6	6.9	5.8	6.7	5.8	5.9	5.8	5.2	0.46	0.0576122	0.04	0.876106
Cre02.g076550.t1.2			2.8	2.37	2.22	1	0.9	4.6	4.1	3.2	3	3	1.6	2.5	1.9	2.4	2.8	1.4	0.9	2.7	3.1	2.3	2.9	0.22	0.372491	-0.09	0.71147
Cre02.g076600.t1.2	Peptidyl-tRNA hydrolase family protein	K01056	37.15	19.77	20.25	31.1	32.5	42	37.5	38.8	41	17.1	17.6	21.5	20.8	20.6	21	17.6	18.8	24	22.9	18.7	19.5	0.93	0.00013617	0.1	0.693862
Cre02.g076650.t1.2			48.65	17.3	18.63	35.1	39.7	55.3	50.9	53.4	57.5	5.8	9.9	25.6	21.8	20.4	20.3	11	11.2	24.1	14.9	25.2	25.4	1.52	8.60245e-10	0.07	0.778785
Cre02.g076700.t1.1			1.85	4.35	3.43	1.8	1.6	1.5	2.3	1.8	2.1	4.1	3.4	4.8	4.6	4.4	4.8	3	3.3	4	4.4	2.8	3.1	-1.29	2.6265e-07	-0.37	0.132317
Cre02.g076750.t1.1	NADH:ubiquinone oxidoreductase intermediate-associated protein 30	K18159	7.37	6.17	6.97	6.5	7.9	6.2	7.7	7.7	8.2	5.1	5.9	7	6.6	7	5.4	5.7	8	6.3	5.7	9	7.1	0.28	0.261938	0.2	0.415362
Cre02.g076800.t1.2	Ergosterol biosynthesis ERG4/ERG24 family	K00222	23.17	9.85	10.57	20.9	25.8	20.5	24.3	22.2	25.3	9.8	12.2	9.4	9.6	8.5	9.6	9.4	12.7	9.9	8.1	12.5	10.8	1.22	6.98599e-07	0.06	0.792253
Cre02.g076850.t1.2	Transducin/WD40 repeat-like superfamily protein		7.55	8.68	7.63	7	5.7	8	8.7	7.5	8.4	10.6	9.2	8.3	7.4	8	8.6	8.6	8.5	6.9	6.5	7.6	7.7	-0.18	0.47138	-0.12	0.616549
Cre02.g076900.t1.1	serine/threonine protein kinase 2	K07376	59.02	65.47	56.35	40.3	46.3	65.1	73.7	63.4	65.3	57.7	62.4	67.7	68.6	69.6	66.8	51.6	47	60.8	63.8	58.1	56.8	-0.1	0.672074	-0.23	0.330249
Cre02.g076950.t1.1	subtilase 4.13	K14647	19.08	26.45	36.9	14.1	15.9	24.8	20.3	21.1	18.3	23	20.8	29.6	24.8	32.3	28.2	38.4	22.9	52.1	45.5	26.6	35.9	-0.54	0.026903	0.46	0.0554725
Cre02.g076987.t1.1	expansin A15		5.18	3.85	7.73	2.2	2.3	6.3	7.6	5.7	7	3.5	2.9	3.9	4.9	3.7	4.2	4.1	4.9	11.3	10	7.8	8.3	0.45	0.0660142	1.04	2.38813e-05
Cre02.g077024.t1.1			0.02	0	0	0	0	0	0	0	0.1	0	0	0	0	0	0	0	0	0	0	0	0	0.18	0.730955	-0.92	0.129465
Cre02.g077061.t1.1			2	1.78	1.87	1.4	1.4	1.9	1.9	2.2	3.2	1.8	2.3	2	1.3	1.5	1.8	1.9	1.7	2	1.2	2.1	2.3	0.09	0.71413	0.06	0.806545
Cre02.g077100.t1.2	glutamate-cysteine ligase	K01919	71.5	52.87	63.23	62.3	69.3	71.1	71.7	68.3	86.3	49	48.8	54.2	56	55.9	53.3	66.3	55.8	68.5	63.9	62.1	62.8	0.47	0.0538994	0.23	0.330787
Cre02.g077150.t1.1	Protein of unknown function (DUF819)		11.8	10.93	11.07	13.6	15.3	9.5	11.9	10.3	10.2	15	16.1	8.6	9.2	8.9	7.8	14.4	14	9.7	8.5	8.6	11.2	0.05	0.849371	-0.02	0.921041
Cre02.g077200.t1.2			4.03	3.32	3.77	3.7	5.3	3.7	3.7	3.5	4.3	2.8	4.8	4.3	2.9	2.8	2.3	3.6	4.5	3.9	3.3	3.8	3.5	0.35	0.170122	0.26	0.309417
Cre02.g077250.t1.1			0.47	2.98	1.82	0.1	0.2	0.7	0.8	0.4	0.6	3.4	2.3	2.5	3.1	3	3.6	1	0.7	3.2	2.6	2	1.4	-2.72	3.54008e-23	-0.78	0.00189073
Cre02.g077300.t1.2	fibrillarin 2	K14563	251.38	231.45	239.77	273.3	254	242.1	251.8	271.9	215.2	254	260.3	218.3	218.2	246.3	191.6	270.3	225.7	256.8	260.8	199.6	225.4	0.1	0.667353	0.06	0.815291
Cre02.g077350.t1.2	histidinol dehydrogenase	K00013	70.12	30.78	34.78	62.9	74.2	64.9	63.5	72	83.2	25	29.3	30.2	31.3	33.9	35	30.4	35.4	39.6	33	33.3	37	1.22	6.55132e-07	0.2	0.405066
Cre02.g077401.t1.1			12.67	11.07	9.45	13.9	11.7	12.8	12.4	13.1	12.1	12.8	11.2	10.3	11	9.2	11.9	11.1	9.1	8.4	8.1	9.6	10.4	0.15	0.549105	-0.26	0.280893
Cre02.g077451.t1.1	alpha/beta-Hydrolases superfamily protein		3.92	4.97	5.25	4.2	4.4	3.6	4.2	3.5	3.6	5	5.4	4.7	4.6	5.3	4.8	5.8	7.1	4.2	5.7	4.3	4.4	-0.32	0.19331	0.14	0.559753
Cre02.g077500.t1.2	SNARE-like superfamily protein	K20303	17.03	21.02	29.27	20.1	23.3	13.6	15.9	14.6	14.7	19.2	26.3	24.1	21.9	16.6	18	24.8	38.4	30.5	19.2	32.6	30.1	-0.28	0.247308	0.44	0.0709768
Cre02.g077550.t2.1			38.93	70.7	68.22	14.3	13.4	50.9	66	45.2	43.8	57.4	45.6	80	78.8	78.7	83.7	32.5	31.1	112.8	106.3	59.8	66.8	-0.93	0.000132102	-0.09	0.703584
Cre02.g077600.t1.2			0.92	1.72	1.88	1.4	1.2	0.6	0.8	0.7	0.8	1	1.4	1.8	2.4	1.8	1.9	1.4	2.3	1.6	2.1	2.6	1.3	-0.87	0.000492747	0.14	0.5553
Cre02.g077650.t1.2			12.5	10.07	13.87	14.9	18.3	8.7	9.5	11	12.6	9.5	12.8	9.6	10.6	8.3	9.6	12.1	19.1	10	9.6	16.8	15.6	0.3	0.225721	0.42	0.0868099
Cre02.g077700.t1.1	Ypt/Rab-GAP domain of gyp1p superfamily protein	K20166	1.3	0.93	1.45	2.2	1.9	0.9	0.8	1.2	0.8	1.2	0.8	0.8	0.9	1	0.9	1.5	2	1.1	1.4	1.6	1.1	0.48	0.0555867	0.69	0.00585596
Cre02.g077750.t1.2			351.48	206.17	189.35	210.5	268	423.2	395.6	425.7	385.9	220.4	213.8	213.4	182.9	209.5	197	198.1	105	189.4	188.7	199.1	255.8	0.83	0.000639994	-0.12	0.608236
Cre02.g077800.t1.2			231.88	499.03	399.03	157.7	167.1	322.8	246	251.3	246.4	495.3	489.1	518.7	444.3	539.8	507	343.7	329.9	581.7	566.9	266.4	305.6	-1.17	1.67249e-06	-0.35	0.149014
Cre02.g077850.t1.2			105.3	460.47	253.67	64	71.4	132.3	147.5	112.9	103.7	352	362	464.5	581.4	511.1	491.8	182.5	147.3	452.1	377	147.6	215.5	-2.11	4.11402e-17	-0.84	0.000557443
Cre02.g077900.t1.1			1.23	1.17	1.08	1.3	1.5	1.2	1.4	1.2	0.8	1.5	0.8	1	1	1.5	1.2	1.4	1.1	1	1.2	0.9	0.9	0.07	0.782429	-0.11	0.665693
Cre02.g077925.t1.1			0.25	0.52	0.25	0.1	0.1	0.6	0.2	0.2	0.3	1	0.4	0.4	0.3	0.6	0.4	0.4	0.1	0.3	0.4	0.1	0.2	-1.09	0.000903598	-0.93	0.00471007
Cre02.g077951.t1.1	ABC2 homolog 6	K01990	0.83	1.15	1.3	1.6	0.8	0.6	0.6	0.6	0.8	1.6	1.2	1	0.9	1	1.2	2	1.5	0.9	1.4	1.1	0.9	-0.4	0.107455	0.15	0.5553
Cre02.g077976.t1.1			0.3	0.08	0.07	0.2	0.2	0.4	0.4	0.3	0.3	0	0.1	0.2	0	0.1	0.1	0.1	0	0.1	0	0	0.2	1.58	1.78563e-07	-0.21	0.54343
Cre02.g078000.t1.1			2.12	1.48	1.48	1.4	2.1	2.2	2.4	1.9	2.7	1.4	1.5	1.7	1.8	1.4	1.1	1.4	1.4	1.1	1.4	1.9	1.7	0.53	0.0338902	0.03	0.895859
Cre02.g078050.t1.2		K19720	1.83	1.72	5.1	1.1	1.1	2.6	2.1	2.2	1.9	1.5	1.1	2.2	1.7	2	1.8	5.3	3	5.3	6.7	4.3	6	0.08	0.75138	1.51	1.43302e-09
Cre02.g078100.t1.1	eukaryotic translation initiation factor 2 (eIF-2) family protein	K03243	22.17	11.32	12.7	14.7	19.9	23.7	23.2	29	22.5	10.4	11.3	11.4	12.1	12.4	10.3	15.9	9.1	10.1	11.6	15.7	13.8	0.94	0.000110509	0.16	0.514899
Cre02.g078150.t1.1	WD40/YVTN repeat-like-containing domain;Bromodomain	K11797	1.13	0.9	1.12	1.8	1.2	0.9	0.7	1	1.2	1	0.9	0.9	0.7	0.9	1	1.3	1.3	0.9	1.1	1.1	1	0.41	0.0978727	0.35	0.157626
Cre02.g078200.t2.1			6.03	5.97	5.17	7	5.2	5.5	6.4	6	6.1	5.1	6.3	7.1	6.5	4.9	5.9	6.5	5.8	4.2	4.1	5.7	4.7	-0.05	0.850893	-0.25	0.307309
Cre02.g078226.t2.1			35.77	24.63	21.92	35.8	44.9	32.8	32.2	30.4	38.5	30.3	32.7	21.4	21.4	21.3	20.7	25.7	22.7	21.3	19.1	22.1	20.6	0.57	0.0189524	-0.09	0.709432
Cre02.g078300.t1.1	glutathione peroxidase 6	K00432	4.2	10.92	7.25	9.9	10.8	0.8	1.3	1.3	1.1	22.8	35.8	1.7	2.3	1.6	1.3	23	15.8	1.5	1	1.1	1.1	-1.36	4.9979e-08	-0.61	0.0133807
Cre02.g078316.t1.2			0.42	0.8	0.65	0.7	0.4	0.4	0.3	0.3	0.4	1.8	1.3	0.3	0.4	0.5	0.5	1.3	0.8	0.6	0.7	0.1	0.4	-0.97	0.000272637	-0.31	0.233462
Cre02.g078350.t1.2			0.4	0.18	1.42	0.4	0.3	0.3	0.5	0.4	0.5	0.2	0.2	0.1	0.3	0.2	0.1	1.4	2.1	0.8	1.2	1.6	1.4	1.17	2.91114e-05	3.02	6.19451e-27
Cre02.g078400.t1.1			0.37	1.02	1.92	0.4	0.4	0.3	0.5	0.3	0.3	0.9	0.7	1.2	0.8	1.3	1.2	1.8	1.7	1.6	2.4	1.6	2.4	-1.47	2.40223e-08	0.86	0.000584079
Cre02.g078450.t1.1			2.43	3.33	5.78	2.6	2.4	2.5	2.3	2.5	2.3	4.7	2.9	2.7	2.8	3.4	3.5	5.3	6.1	7.2	7	4.6	4.5	-0.42	0.0852261	0.87	0.000426095
Cre02.g078476.t1.1			0.23	0.28	0.52	0.5	0.4	0.1	0.1	0.2	0.1	0.2	1.2	0	0.1	0.1	0.1	1	1.4	0.2	0.1	0.2	0.2	-0.1	0.738037	0.8	0.00516325
Cre02.g078500.t1.2			7.38	7.75	9.93	11.4	10	5.9	5.7	5	6.3	5.4	6	9	8.8	7.7	9.6	7	15	9.1	9.4	9.5	9.6	-0.12	0.614627	0.34	0.166609
Cre02.g078507.t1.2			44.75	33.6	29.27	47.7	52.8	43.6	45.4	39	40	33.5	35.3	33	36.9	31.6	31.3	37.6	30.8	29.4	26	21.5	30.3	0.45	0.0619789	-0.16	0.49852
Cre02.g078550.t1.2			11.13	30.07	30.87	8.1	9.4	12.3	12.3	12.3	12.4	20.5	21.4	29.8	38.6	36.9	33.2	18.7	18	41.5	39	36	32	-1.42	9.16426e-09	0.02	0.928104
Cre02.g078600.t1.2			7.73	20.18	17.42	5	4.4	8.2	9	9	10.8	14.5	17.3	20.8	22.9	22.4	23.2	10.6	10.8	24.2	19.1	21.5	18.3	-1.42	1.00917e-08	-0.2	0.406898
Cre02.g078650.t1.1	Peptidase M20/M25/M40 family protein		2.6	5.17	4.37	3.1	2	2.4	3.3	2	2.8	5.2	3.6	5.4	5.8	5.4	5.6	5.1	3.7	3	4.4	4.8	5.2	-0.97	9.44873e-05	-0.28	0.252742
Cre02.g078700.t1.1	transcription factor jumonji (jmjC) domain-containing protein	K06709	2.53	5.22	5.67	3.1	3.2	1.9	2.2	2.4	2.4	4.8	6.1	5.3	5.3	4.7	5.1	5.6	7.8	5	4.8	5.7	5.1	-1.11	6.63207e-06	0.07	0.778752
Cre02.g078750.t1.1	Pseudouridine synthase family protein	K06180	2.9	3.4	3.5	2.4	3.6	3.5	3.1	2.6	2.2	2.8	3.5	4.4	3.4	3.5	2.8	3.7	4.6	3.1	2.3	3	4.3	-0.2	0.416856	0.11	0.64914
Cre02.g078777.t1.1			1.27	1.65	1.45	2.1	1.7	1	0.7	1	1.1	1.3	1.6	1.7	2.3	1.4	1.6	1.2	2.2	1	1	2	1.3	-0.35	0.159812	-0.17	0.487947
Cre02.g078804.t1.1			3.68	7.37	5.25	4.7	4.3	2.8	3	4.1	3.2	8.8	11.5	6.3	6.4	5.4	5.8	4.3	4.3	5.7	6	6.9	4.3	-1.01	4.35716e-05	-0.5	0.0395634
Cre02.g078831.t1.1			1.48	2.9	2.8	0.5	0.8	1.9	1.8	1.9	2	3.3	2.8	2.5	3	2.4	3.4	2.5	1.4	3.5	2.5	3.3	3.6	-0.94	0.000240302	-0.04	0.872756
Cre02.g078858.t1.1	Presenilin-1	K04505	7.18	8.4	9.37	8.7	7	6.7	6.4	7.4	6.9	7.5	8.2	9.7	8.3	8.1	8.6	10.1	8.7	10.1	9.8	7.9	9.6	-0.29	0.234046	0.12	0.615958
Cre02.g078885.t1.1	ARM repeat superfamily protein		1.92	2.37	2.33	3	2.8	1.2	1.6	1.4	1.5	3.3	4.9	1.6	2	1.1	1.3	3.6	3.9	1.7	1.5	1.8	1.5	-0.24	0.320704	0.08	0.745051
Cre02.g078912.t1.1			1.92	1.47	2	2.1	2.6	1.7	1.8	1.9	1.4	1.2	1.6	2.1	1.4	1.4	1.1	1.7	3.5	1.5	1.2	2.3	1.8	0.41	0.113083	0.44	0.0911862
Cre02.g078939.t1.1	cryptochrome 3	K01669	3	3.83	4.23	4.3	4.2	2.3	2.9	2.1	2.2	3.6	3.8	4.3	4	3.7	3.6	5.4	5.6	3.4	4.4	3.4	3.2	-0.39	0.113813	0.14	0.57793
Cre02.g078950.t1.1			2.4	4.02	2.52	2.4	1.9	2.5	2.7	2.8	2.1	3.7	4	4.1	3.6	5.4	3.3	2.4	1.7	3.7	3.4	1.9	2	-0.72	0.00355218	-0.65	0.00838525
Cre02.g078966.t1.1	FTSH protease 7	K03798	0.45	0.42	0.2	0.1	0.1	0.7	0.7	0.4	0.7	0.7	0.3	0.2	0.1	0.7	0.5	0.4	0	0.2	0.4	0	0.2	0.07	0.795842	-0.99	0.000707809
Cre02.g079000.t1.2			2.18	11.1	6.25	0.9	1	3.1	3	1.9	3.2	9.6	9.1	10.7	13.6	10.6	13	5.6	4.4	8.3	8.4	3.7	7.1	-2.31	2.87623e-19	-0.79	0.00132071
Cre02.g079003.t1.1	Diacylglycerol O-acyltransferase		0.03	0.12	0.03	0	0	0.1	0	0.1	0	0.1	0.1	0.1	0.1	0.1	0.2	0.2	0	0	0	0	0	-1.45	0.000626462	-1.69	0.000168637
Cre02.g079004.t1.1			14.35	17.58	14.22	15.6	15.2	16.1	12.7	13.7	12.8	11.1	16.1	20.3	19.6	18.9	19.5	13	14.3	17.6	14.1	11.6	14.7	-0.35	0.147143	-0.33	0.178048
Cre02.g079005.t1.1			2.33	11.13	6.57	0.9	0.9	3.5	3.5	2.1	3.1	8.1	9.2	11.1	16.1	10.4	11.9	5	5.4	8.6	8.3	5.1	7	-2.22	3.56538e-18	-0.71	0.00355052
Cre02.g079050.t1.1	Diacylglycerol acyltransferase family; Diacylglycerol O-acyltransferase; 2-acylglycerol O-acyltransferase 2 (MOGAT2, MGAT2)	K14457	0.1	0.17	0.13	0.2	0.1	0.1	0.1	0.1	0	0.2	0.1	0.2	0.1	0.2	0.2	0.1	0.2	0.3	0.1	0	0.1	-0.87	0.0108052	-0.25	0.440048
Cre02.g079100.t2.1			4.67	3.72	6.13	6	5	3.6	4.8	3.8	4.8	3.5	4.4	3.2	3.8	3.2	4.2	4.8	6.7	5.8	4.6	8.8	6.1	0.31	0.212515	0.72	0.00365983
Cre02.g079150.t1.1	APRATAXIN-like	K08073	0.95	1.05	1.32	1.5	0.8	0.7	1.2	0.8	0.7	1.4	1.5	0.7	0.7	1	1	1.5	2.1	1.3	1.1	1	0.9	-0.11	0.663678	0.32	0.212225
Cre02.g079200.t1.2	nuclear factor Y, subunit B3	K08065	24.22	30.92	35.95	19.2	21.5	22.8	29.2	26.9	25.7	31.6	29.5	33.9	32.7	30	27.8	28.6	35.7	41.6	36.5	34.6	38.7	-0.41	0.0916371	0.18	0.457208
Cre02.g079250.t1.1	centromere protein C		0.75	3.48	2.27	0.5	0.9	1	0.8	0.7	0.6	3.8	4	4	3.1	3	3	1.4	1.6	3.2	2	3.5	1.9	-2.19	5.2812e-17	-0.56	0.0230625
Cre02.g079300.t1.2	AAA-type ATPase family protein	K12196	45.3	20.35	26.57	45	47.3	47.2	49.2	39.4	43.7	15.1	13.5	24.4	26.8	21.6	20.7	15.5	22.9	31.1	32.5	29.6	27.8	1.17	1.67055e-06	0.36	0.139383
Cre02.g079400.t1.2	nucleotide binding;nucleic acid binding;RNA binding		83.38	70.77	87.22	50	66.2	90.3	99.5	103.6	90.7	75.1	78.8	70.6	72.7	69.6	57.8	76.3	66.9	91.7	76.1	106.4	105.9	0.21	0.388644	0.3	0.21768
Cre02.g079450.t1.1			16.63	162.57	315.92	5.8	6.9	22.4	22.1	19.5	23.1	58.6	63.5	174.6	183.2	234.7	260.8	189.9	163.6	415.9	531	276.2	318.9	-3.24	7.39839e-35	1.02	3.01022e-05
Cre02.g079500.t1.1			0.38	4.48	16.58	0.3	0.1	0.3	0.5	0.5	0.6	1.7	2.3	5.3	6.4	5.1	6.1	9.2	12.7	15.8	16.4	27.5	17.9	-3.65	1.0263e-39	1.86	1.11677e-13
Cre02.g079550.t1.2	dynamin-like 3	K01528	70.62	26.23	31.47	87.8	102.9	55.3	55.3	60.4	62	19.7	30	26.4	31.1	24.7	25.5	27.5	33.3	32.8	29	34.2	32	1.43	5.67291e-09	0.33	0.171548
Cre02.g079600.t1.2	phenylalanyl-tRNA synthetase class IIc family protein	K01889	72.85	63.88	75	84.5	86.4	73.3	62	64.2	66.7	68.8	78	66.8	55.7	56.5	57.5	73.1	114.9	81.6	71.1	52.4	56.9	0.2	0.403123	0.18	0.444198
Cre02.g079650.t1.1			4.97	12.32	11.3	2	2.3	6.8	7.2	5.3	6.2	3.6	4.5	16.6	15.1	16	18.1	4.2	3.5	15.5	19	12.9	12.7	-1.37	3.28379e-08	-0.16	0.501163
Cre02.g079700.t1.2	PYRIMIDINE B	K00609	25.73	23.77	25.35	25.3	26.9	22.8	27.1	27.3	25	22.6	25.2	22.9	25.9	25	21	22.5	26.8	23.9	20.8	32.8	25.3	0.13	0.601138	0.11	0.649758
Cre02.g079750.t1.1	histidine kinase 5		2.37	2.1	2.03	2.5	2.5	2.3	2	2.4	2.5	2.3	2.6	1.9	1.7	2.2	1.9	3.3	2	1.5	1.6	1.9	1.9	0.17	0.485827	-0.08	0.737025
Cre02.g079800.t1.2	Mitochondrial F1F0 ATP synthase associated protein 6; Mitochondrial ATP synthase associated protein 6; part of peripheral stalk involed in dimerization; unknown evolutionary origin		304.45	236.17	181.63	297.1	286.3	299.6	309.9	294.8	339	270.3	228.7	222.3	237.8	224.1	233.8	213.1	151.2	197.3	162	149.9	216.3	0.39	0.106857	-0.33	0.169656
Cre02.g079850.t1.1	DNA/RNA polymerases superfamily protein	K03511	2.12	3.48	2.88	2.5	2.2	1.9	2	2.2	1.9	3.9	3.7	3.8	3.4	3.1	3	3.5	3.3	2.3	2.4	3.1	2.7	-0.68	0.00593755	-0.31	0.208986
Cre02.g079926.t1.1	Bifunctional inhibitor/lipid-transfer protein/seed storage 2S albumin superfamily protein		0.18	0.6	0.1	0.1	0.1	0.3	0.2	0.2	0.2	0.8	0.6	0.5	0.4	0.7	0.6	0.1	0.1	0.1	0.1	0.1	0.1	-1.73	1.09346e-10	-2.76	1.24519e-21
Cre02.g080050.t1.2			0.03	0.12	0.05	0	0	0	0.1	0	0.1	0	0.1	0.2	0.1	0.1	0.2	0.1	0	0.1	0.1	0	0	-1.71	8.08413e-05	-1.33	0.00167826
Cre02.g080100.t1.1	cleavage and polyadenylation specificity factor 73 kDa subunit-II	K13148	2.15	1.8	1.65	2.3	2.5	2	2.2	1.7	2.2	1.6	1.5	1.9	1.9	2.1	1.8	1.7	2	1.5	1.9	1.7	1.1	0.27	0.282703	-0.15	0.554487
Cre02.g080150.t1.1			5.37	2.62	6.72	3.6	3.9	5	6.2	6.6	6.9	1.7	1.7	2.8	3	3.5	3	5.8	4.3	6.1	5.4	9	9.7	1	4.74055e-05	1.35	4.96005e-08
Cre02.g080200.t1.2	Transketolase	K00615	902.37	877.8	808.83	807.1	880.8	992.1	848.1	862.3	1023.8	924.1	758.4	851	825.5	923.8	984	1011.9	723.5	769.4	810.9	670.8	866.5	0.08	0.747701	-0.14	0.550599
Cre02.g080250.t1.2	YGGT family protein		54.62	62.05	52.27	47.1	63.5	55.2	55.8	56	50.1	69.1	72.6	59.6	57.6	59.8	53.6	55.8	56.9	53.2	41.6	50.2	55.9	-0.25	0.308535	-0.29	0.233193
Cre02.g080300.t1.2	RNA polymerase II transcription mediators	K15164	1.47	1.4	1.45	1.4	1.2	1.9	1.2	1.7	1.4	1.6	1.4	1.4	1.1	1.4	1.5	1.4	1.2	1.7	1.8	1.4	1.2	0.1	0.690777	0.11	0.650068
Cre02.g080350.t1.1	ubiquitin-specific protease 14	K11836	7.87	3.9	5.27	10.4	10.9	6.4	6.5	6.2	6.8	3	3.6	4.5	4.6	3.9	3.8	4.4	5.5	5	4.7	6.1	5.9	1.03	2.73756e-05	0.42	0.0859621
Cre02.g080400.t1.1			4.3	1.82	2.25	4.9	4.5	3.8	4.4	4.3	3.9	2.3	2.9	1.2	1.9	1.5	1.1	2.5	3.5	1.6	1.5	2.5	1.9	1.24	8.82407e-07	0.31	0.20996
Cre02.g080450.t1.2			0.33	0.95	0.75	0.6	0.4	0.2	0.2	0.3	0.3	1.4	1.5	0.8	0.7	0.6	0.7	0.6	0.9	0.8	0.7	1	0.5	-1.5	5.18907e-09	-0.3	0.220838
Cre02.g080500.t1.2			3.08	7.5	7.58	3.6	2	3.1	3.2	3.1	3.5	5.5	5	9	7.8	8.5	9.2	6.1	5.5	8.4	8.7	7.9	8.9	-1.35	5.65913e-08	-0.01	0.977844
Cre02.g080550.t1.1	Heat shock protein 70 (Hsp 70) family protein		0.18	0.2	0.17	0.1	0.1	0.2	0.3	0.2	0.2	0.4	0.2	0.1	0.1	0.2	0.2	0.2	0.1	0.2	0.2	0.2	0.1	-0.11	0.714454	-0.17	0.569505
Cre02.g080600.t1.2	Heat shock protein 70 (Hsp 70) family protein; Heat shock 70kDa protein 5 (HSPA5, Binding Immunoglobulin protein (BIP)) 2; Endoplasmic reticulum associated Hsp70 protein; BIP2 is one of 9 genes encoding HSP70-like proteins in Chlamydomonas; contains an ER retention motif, an ER-targeting sequence and is most similar to ER-HSP70s from other organisms; forms a cluster with ER-targeted chaperones HS…	K09490	8.27	14.8	9.55	1.2	1.4	14	13.6	9.8	9.6	16.5	13.4	15.9	12.4	15.7	14.9	5.2	3.5	20.9	13.2	5.8	8.7	-0.83	0.0006845	-0.71	0.00350069
Cre02.g080650.t1.2	Chaperone protein htpG family protein; Heat shock protein 90B; HSP90B is one of 3 HSP90 genes in Chlamydomonas; HSP90B is localized to the ER; Forms a cluster with ER-targeted chaperones BIP1 and BIP2	K09487	85.9	57.12	58.32	64.8	71.2	99.9	106.7	84.1	88.7	57.9	50.2	58.6	59.3	58.1	58.6	52.1	49.1	83	79.4	41.4	44.9	0.54	0.0246557	0.01	0.976506
Cre02.g080700.t1.2	Heat shock protein 70 (Hsp 70) family protein; Heat shock 70kDa protein 5 (HSPA5, Binding Immunoglobulin protein (BIP)) 1; Endoplasmic reticulum associated Hsp70 protein; BIP1 is one of 9 genes encoding HSP70-like proteins in Chlamydomonas; BIP1 contains an ER retention motif, an ER-targeting sequence and is most similar to ER-HSP70s from other organisms; it forms a cluster with ER-targeted chape…	K09490	227.67	161.05	179.38	217.5	224.2	208.1	241.4	253.3	221.5	151.7	156.6	154.2	171.1	191.5	141.2	142	190.8	225.6	168.7	185.7	163.5	0.52	0.0324089	0.18	0.450973
Cre02.g080750.t1.2	squamosa promoter binding protein-like 1		8.4	10.32	16.8	8.9	7.1	8.8	8.6	8.4	8.6	11	8.5	9.8	8.7	12.7	11.2	21.2	16.9	14.8	19.9	12	16	-0.3	0.216178	0.69	0.0045473
Cre02.g080800.t1.2			0.88	2.65	1.18	0.7	0.4	1.2	1	0.9	1.1	4.9	2.9	2	1.7	1.9	2.5	1.4	0.6	1.5	1.5	1.1	1	-1.51	3.55332e-09	-1.08	1.84236e-05
Cre02.g080850.t1.2	peptidyl-prolyl cis-trans isomerases		2.85	5.02	5.2	3.6	4.3	1.9	2.8	1.8	2.7	4	9.1	4.7	5.4	3.2	3.7	4	7.5	5.3	3.7	6.4	4.3	-0.76	0.00279845	0.04	0.862974
Cre02.g080900.t1.2	peroxiredoxin IIF		44.8	123.42	115.05	34.9	49.1	53.2	42.7	44.4	44.5	144.2	163	120.7	109.1	97.6	105.9	102.7	143.5	117.6	98.5	116.6	111.4	-1.52	7.21152e-10	-0.11	0.636268
Cre02.g080950.t1.2			12.95	8.13	9.33	8.5	9	16.6	16.3	12.6	14.7	8.8	7.9	8.6	8.4	7.5	7.6	8.6	10.1	9.8	9.5	8.3	9.7	0.69	0.00474931	0.24	0.332223
Cre02.g081000.t1.2	Polynucleotidyl transferase, ribonuclease H-like superfamily protein		10.4	9.72	12.1	14.3	12.8	9	9.2	8.4	8.7	10.7	9.6	8.4	11.2	10.6	7.8	12.1	20.2	9.9	7.7	13.6	9.1	0.11	0.657405	0.32	0.194624
Cre02.g081100.t1.2			28.53	15.13	21.93	27.4	24.6	27.6	27.3	29.8	34.5	13.4	15	15.1	14.5	17.5	15.3	21.9	23.1	21.9	18.8	22	23.9	0.89	0.000264233	0.54	0.0247547
Cre02.g081176.t1.2			4.32	3.55	2.97	2.8	2.6	3.9	6.5	4.9	5.2	5.3	3.7	3	2.6	3.2	3.5	3.4	3.4	3.2	2.7	2.9	2.2	0.34	0.167002	-0.27	0.28015
Cre02.g081200.t1.2	P-loop containing nucleoside triphosphate hydrolases superfamily protein	K06883	10.43	6.02	6.82	12.8	13.5	8.5	8.7	9.6	9.5	7.7	6	5.7	6	5.2	5.5	5.6	9.2	6.8	6.5	6.3	6.5	0.72	0.00336942	0.14	0.560477
Cre02.g081250.t1.2	plastid transcriptionally active 16		68.2	61.55	54.25	54.3	63	78.2	64.9	73.1	75.7	56.5	71.8	70.4	57.7	55.3	57.6	56.6	58.6	46.1	43.3	65.3	55.6	0.19	0.4228	-0.12	0.61237
Cre02.g081300.t1.1	nudix hydrolase homolog 15	K17879	20.1	14.07	18.12	35.6	24.4	16	16	14.7	13.9	10.6	9.7	16.3	17.2	15.6	15	16.1	20.4	19.5	24.7	13	15	0.53	0.0287226	0.33	0.171317
Cre02.g081350.t1.1		K08281	8.73	7.12	6.58	7.3	6	9.9	9.8	11.6	7.8	4.8	4.3	7.5	7.9	9.9	8.3	5	4.2	6.9	9.9	6.8	6.7	0.26	0.2787	-0.13	0.603004
Cre02.g081400.t1.2	D-aminoacid aminotransferase-like PLP-dependent enzymes superfamily protein	K00826	7.4	5	7.23	8.6	9.7	6.5	5.4	7	7.2	7.4	6.4	4.1	4.1	3.7	4.3	9.2	10.9	5.4	6.4	5.4	6.1	0.59	0.0158527	0.55	0.0239452
Cre02.g081450.t1.2	Ribosomal protein L25/Gln-tRNA synthetase, anti-codon-binding domain	K02897	7.37	4.87	4.87	7.1	7.4	7.7	7.9	6.6	7.5	6.1	4.4	5.3	4	4.8	4.6	5	7	4.7	4.8	3.5	4.2	0.55	0.0268884	-0.03	0.907315
Cre02.g081500.t1.2	UDP-galactose transporter 2	K15277	5	3.58	4.57	7.1	6.4	4.1	3.8	4.2	4.4	3.3	5.4	2.7	3.1	3.6	3.4	3.7	5.4	5.1	4.3	4.9	4	0.51	0.0405109	0.44	0.0739653
Cre02.g081550.t1.2	P-loop containing nucleoside triphosphate hydrolases superfamily protein	K18532	20.05	16.22	17.2	35.3	31.9	14.7	11.3	13.2	13.9	17.4	25	14.5	15	12.7	12.7	22	26.8	15	11	12.5	15.9	0.32	0.186726	0.05	0.83506
Cre02.g081600.t1.1	2-oxoglutarate (2OG) and Fe(II)-dependent oxygenase superfamily protein	K00472	15.72	10.58	10.83	12.8	15.6	15.8	20.1	13.8	16.2	10	10.7	11.4	11.5	9.6	10.3	10.9	10	12.9	12.2	8.8	10.2	0.53	0.0305851	0.03	0.916419
Cre02.g081650.t1.2			7.25	3.58	4.45	11.3	10.6	4.7	5.7	5.5	5.7	3.4	3.9	3.4	4.1	3.6	3.1	3.7	6.7	4.6	4.2	4.6	2.9	1.03	2.89433e-05	0.32	0.196021
Cre02.g081700.t1.1			2	5.2	5.5	1.6	1.3	1.8	2.6	2.5	2.2	3	3.7	6.3	5.4	6.3	6.5	2.9	3.9	3.4	2.9	8.7	11.2	-1.37	3.95609e-08	0.01	0.959537
Cre02.g081750.t1.1			2.05	4.78	2.9	2.4	1.7	2	1.8	2.4	2	8.6	5.7	3.4	3.1	4.2	3.7	3.9	2.4	2.8	3	2.4	2.9	-1.18	2.68874e-06	-0.66	0.00744388
Cre02.g081800.t1.2			1.17	1.68	1.98	1.3	1.3	1.1	1.1	1.2	1	2.3	1.8	1.5	1.3	1.4	1.8	2.3	2.8	1.7	2	1.7	1.4	-0.45	0.0673903	0.21	0.382813
Cre02.g081850.t1.1			0.03	0.12	0.17	0	0.1	0.1	0	0	0	0	0.1	0.2	0.2	0.1	0.1	0.1	0.1	0.1	0.2	0.3	0.2	-1.17	0.00635407	0.36	0.325555
Cre02.g081900.t1.2			0.02	0.03	0.07	0.1	0	0	0	0	0	0.1	0	0	0	0.1	0	0	0.1	0.1	0	0.1	0.1	-0.51	0.274595	0.4	0.357785
Cre02.g081950.t1.1	Protein kinase superfamily protein		7.4	6.6	4.6	9.3	7	7.1	7.5	7.2	6.3	6.1	5.1	6.2	6.4	8.5	7.3	5.4	4.6	3.9	5.5	4.1	4.1	0.17	0.480979	-0.53	0.0295904
Cre02.g082000.t1.2	HhH-GPD base excision DNA repair family protein	K03575	0.57	0.95	0.75	0.7	0.7	0.6	0.5	0.5	0.4	1.7	1.6	0.6	0.5	0.8	0.5	1.1	0.6	0.8	0.9	0.5	0.6	-0.73	0.00518833	-0.3	0.246995
Cre02.g082050.t1.1	Family of unknown function (DUF572)	K13115	2	2.3	1.9	1.8	1.7	1.9	2.3	2.4	1.9	2.6	2.5	2.1	2.3	1.9	2.4	2.9	1.8	1.8	1.4	2	1.5	-0.17	0.494347	-0.32	0.193298
Cre02.g082100.t1.1			15.08	15.12	13.75	13	14.3	15.5	17.1	15	15.6	19.5	17.4	13	12.2	14.9	13.7	14.8	14.3	16.2	14.4	9.6	13.2	-0.05	0.825733	-0.17	0.475112
Cre02.g082150.t1.1	homoserine kinase		1.98	4.07	4.93	2.7	2.7	2.2	1.5	1.5	1.3	3.9	3.4	5	4.2	4.1	3.8	4.6	6.6	5.6	3.4	5.6	3.8	-0.99	9.60169e-05	0.32	0.194977
Cre02.g082200.t1.1	homoserine kinase		1.1	2.33	2.23	0.6	0.6	1	2.2	1	1.2	2.1	3	2.4	1.9	2.3	2.3	2.1	1.4	3.4	2.8	1.6	2.1	-1.08	2.96371e-05	-0.12	0.625899
Cre02.g082250.t1.1	homoserine kinase	K00872	4.52	4.37	4.2	4.2	5.4	3.9	4.4	5	4.2	5	4.8	3.7	4.5	4	4.2	4	4.8	4.1	3.7	5.4	3.2	0.03	0.905781	-0.06	0.796992
Cre02.g082300.t1.2	Surfeit locus protein 6		9.08	7.43	8.27	13.1	11.8	7.6	6.5	7.1	8.4	9.3	8.7	6.5	7	6	7.1	8.1	10.3	7.5	7	8.1	8.6	0.32	0.190838	0.16	0.505297
Cre02.g082350.t1.1	Nitrogen regulatory PII-like, alpha/beta	K03926	63.53	26.63	37.95	52.4	48.1	67.7	72.6	67.5	72.9	27.8	26	25.9	27.6	23.7	28.8	41.7	27.2	38.9	34.6	39.5	45.8	1.21	8.07326e-07	0.47	0.0507815
Cre02.g082400.t1.1			0.92	0.55	0.47	0.7	0.7	1.3	1.1	0.8	0.9	0.6	0.7	0.2	0.5	0.6	0.7	0.7	0.4	0.3	0.5	0.4	0.5	0.81	0.00203166	-0.15	0.568628
Cre02.g082450.t1.2			2.42	2.73	3.22	3.7	3.4	1.9	1.7	1.9	1.9	2.3	3.5	3.2	2.7	2.2	2.5	3.4	4.3	2.9	2.5	3.4	2.8	-0.14	0.560094	0.2	0.418862
Cre02.g082500.t1.1	photosystem I reaction center subunit PSI-N, chloroplast, putative / PSI-N, putative (PSAN)	K02701	1043.68	1037.67	754.1	644.1	965.9	1131.2	1328	1031.2	1161.7	923	1049.9	1089.3	1133.9	897.3	1132.6	732	619.8	826.3	700.4	786.7	859.4	-0.04	0.878509	-0.46	0.0566402
Cre02.g082550.t1.2	zeaxanthin epoxidase (ZEP) (ABA1)	K09838	49.25	55.55	38.88	44.4	46.7	47.2	50.7	59	47.5	80.2	73.7	44	43.4	51.1	40.9	63.8	34.9	28.7	31.4	34.6	39.9	-0.18	0.457564	-0.51	0.0353983
Cre02.g082600.t1.1			5.92	7.12	6.95	6	6.2	6.2	5.2	5.7	6.2	10.2	8.5	5.9	4.9	6.7	6.5	8	6.5	6.1	6.7	6.6	7.8	-0.28	0.2568	-0.07	0.780093
Cre02.g082651.t1.1			0	0.02	0	0	0	0	0	0	0	0	0	0.1	0	0	0	0	0	0	0	0	0	-1.76	0.0833949	-2.93	0.0109134
Cre02.g082700.t1.2	cytochrome c oxidase 15	K02259	7.3	4.63	5.83	7.5	10.8	6.2	6.7	6.8	5.8	3.7	5.5	5.2	4.9	4.1	4.4	4.7	9.4	4.7	4.1	7	5.1	0.69	0.0048366	0.29	0.22979
Cre02.g082750.t1.2	photosystem II subunit X		2357.37	2766.07	1776.15	1260.1	1728.1	3047.7	2494.6	2626.4	2987.3	2561.2	2944.9	3044.1	2830.8	2467.8	2747.6	1781.3	1196.3	2111.9	1343.4	1966.6	2257.4	-0.29	0.228587	-0.65	0.00757904
Cre02.g082800.t1.2			1.88	3.02	3.27	3.8	3.1	0.9	1.1	1.5	0.9	1.6	2.8	4.1	3.5	2.4	3.7	2	5.4	3.7	2	3.7	2.8	-0.6	0.0183244	0.17	0.503938
Cre02.g082852.t1.1	photosystem II subunit X		731.23	898.45	567.25	364.8	480	836.5	891.7	904.2	910.2	843.7	866.8	851.1	1011.6	919.9	897.6	586.7	297.3	600.2	459.3	749.6	710.4	-0.29	0.230213	-0.68	0.00476945
Cre02.g082877.t1.1	Seryl-tRNA synthetase	K01875	1.55	2.1	1.73	1.3	1.2	1.9	1.8	1.6	1.5	2.1	2.2	2.4	1.5	2.1	2.3	1.5	1.4	2	1.9	1.4	2.2	-0.48	0.0528797	-0.26	0.306731
Cre02.g082900.t1.1	Nucleoside transporter family protein	K15014	4.65	5.02	7.82	7	5.1	4.1	3.5	3.8	4.4	4.5	2.9	5.6	5	5.8	6.3	6.4	6.1	9.1	12.2	5.9	7.2	-0.08	0.749112	0.62	0.0107481
Cre02.g082950.t1.1			1.98	1.6	1.12	1.8	2.5	2.1	1.7	2	1.8	2.9	2.2	0.9	0.9	1.3	1.4	1.2	1.1	1.3	1.2	1	0.9	0.29	0.246829	-0.51	0.0473141
Cre02.g083000.t1.2			0.65	0.58	0.37	0.9	0.7	0.6	0.6	0.5	0.6	1	0.7	0.5	0.3	0.4	0.6	0.5	0.4	0.5	0.3	0.2	0.3	0.17	0.52965	-0.62	0.0267119
Cre02.g083065.t1.2	Metallopeptidase M24 family protein	K14213	2.4	1.42	1.7	4.1	3.5	1.6	2.1	1.6	1.5	1.7	2	1.4	1.1	1.2	1.1	2	3	1.6	1.3	1.2	1.1	0.76	0.00275977	0.22	0.38101
Cre02.g083100.t1.2	CAP (Cysteine-rich secretory proteins, Antigen 5, and Pathogenesis-related 1 protein) superfamily protein		0.02	0.1	0.07	0	0	0	0.1	0	0	0.2	0.1	0.1	0	0	0.2	0.1	0.1	0	0.1	0	0.1	-2.01	0.000754888	-0.83	0.109085
Cre02.g083180.t1.1			0.07	0.48	0.27	0.1	0.1	0.1	0	0	0.1	1.1	0.5	0.3	0.3	0.3	0.4	0.4	0.2	0.3	0.2	0.3	0.2	-2.57	8.01569e-19	-0.93	0.000450408
Cre02.g083259.t1.2			2.33	0.92	1.43	4.4	1.9	1.9	2.6	1.6	1.6	1.9	1.1	0.6	0.6	0.6	0.7	2.6	1.6	0.9	1	1.2	1.3	1.28	4.16304e-07	0.6	0.0169054
Cre02.g083273.t1.2			0.03	0.03	0	0	0	0.1	0.1	0	0	0.1	0	0	0	0.1	0	0	0	0	0	0	0	0.54	0.227963	-0.97	0.0851348
Cre02.g083300.t1.1			11.65	17.77	16.77	12.6	14.4	11.8	9.8	11.2	10.1	12.7	16.8	20.7	20.2	17.9	18.3	15.3	15	20.3	16.6	16.2	17.2	-0.59	0.0145149	-0.13	0.604081
Cre02.g083350.t1.1			0.15	0.35	0.43	0.2	0.2	0	0.2	0.1	0.2	0.3	0.4	0.5	0.2	0.4	0.3	0.4	0.7	0.5	0.2	0.4	0.4	-1.12	0.00366056	0.38	0.264782
Cre02.g083354.t1.2	transporter associated with antigen processing protein 1	K05656	2.12	1.03	1.93	4	2.9	1.4	1.4	1.6	1.4	0.9	1.4	0.9	1.2	1	0.8	1.5	3.5	1.1	1.6	2	1.9	1.07	2.23714e-05	0.92	0.000278209
Cre02.g083400.t1.1			0.6	0.48	0.53	0.6	0.5	0.7	0.5	0.6	0.7	0.6	0.5	0.4	0.4	0.4	0.6	0.8	0.3	0.4	0.6	0.6	0.5	0.36	0.175795	0.13	0.621748
Cre02.g083450.t1.1			2.77	2.33	3.03	3.1	2.7	2.8	2.1	3.1	2.8	2.6	2.6	2.2	2.4	2.1	2.1	3.4	3.4	2.1	2.1	3.7	3.5	0.28	0.266719	0.46	0.0621376
Cre02.g083500.t1.2			0.72	0.52	0.32	0.8	0.8	0.7	0.8	0.5	0.7	0.6	0.9	0.4	0.2	0.5	0.5	0.5	0.3	0.1	0.1	0.5	0.4	0.55	0.0392523	-0.7	0.0135484
Cre02.g083550.t1.1			3.15	2.88	2.33	3	4.1	3.5	2.4	3.3	2.6	4	4.7	2.4	2.1	1.8	2.3	2.8	4.1	1.9	1.5	2.2	1.5	0.08	0.742432	-0.32	0.205074
Cre02.g083600.t2.1			33.83	11.22	11.8	26.6	32.3	35	36.5	35.9	36.7	8.9	9.6	13.1	14.9	8.4	12.4	9.7	10.5	9.5	10.2	16.1	14.8	1.64	3.94105e-11	0.14	0.574293
Cre02.g083650.t1.1			152.27	126.82	132.97	102.2	127.5	151.7	181	179.9	171.3	91.9	105.7	126.4	160.4	142.3	134.2	91.4	93.8	127.6	119.3	213.7	152	0.27	0.255094	0.04	0.874049
Cre02.g083700.t1.1			0.97	0.65	0.82	1.4	0.9	0.7	0.9	1	0.9	0.7	0.7	0.7	0.4	0.7	0.7	0.8	1.1	0.6	0.9	0.8	0.7	0.6	0.0181533	0.35	0.165724
Cre02.g083750.t2.1			2.57	5.78	5.13	3.3	2.1	2.9	2.5	2.2	2.4	3.6	2.4	6.4	5.6	8.8	7.9	3.6	1.9	7.1	9.2	3.5	5.5	-1.15	2.94649e-06	-0.19	0.431075
Cre02.g083800.t2.1	rhamnose biosynthesis 1	K12450	69.13	32.48	32.82	65.1	77.6	69.4	69.6	66.1	67	39	38.3	28.9	30.6	31	27.1	32.3	31.1	39.7	31.7	28.3	33.8	1.03	2.36882e-05	-0.02	0.942807
Cre02.g083850.t2.1			12.88	10.47	14.17	17.6	16.1	10.8	12.6	9.8	10.4	8.6	9.8	13.1	10.7	9.7	10.9	13.3	22.5	11.3	12.9	12.1	12.9	0.35	0.145407	0.5	0.0418292
Cre02.g083900.t2.1			2.93	2.45	3.73	4.4	3.4	2.7	2.5	2.3	2.3	2.2	1.4	2.6	2.7	2.8	3	2.8	3.8	3.1	4.8	4.1	3.8	0.26	0.291375	0.57	0.0200259
Cre02.g083935.t1.2			1.1	1.28	1.27	1.2	1	0.7	1.2	1.4	1.1	1.2	1.2	1.1	1.2	1.6	1.4	0.9	1.2	1.4	1	1.7	1.4	-0.28	0.283197	-0.05	0.83997
Cre02.g083950.t1.1	Ribosomal protein PSRP-3/Ycf65	K19032	178.92	269.48	229.75	127.5	157.5	199.9	170.6	203.6	214.4	241.2	221.6	272.9	255	286.3	339.9	233.1	160.9	262.3	253.6	194.5	274.1	-0.56	0.0207934	-0.2	0.410586
Cre02.g084000.t1.2			261.12	499.65	547.03	236.6	212.5	273.9	270.2	266.5	307	436.3	449.4	544	537.2	465	566	533.4	451.4	579.7	507.9	545.1	664.7	-0.99	4.94871e-05	0.09	0.694159
Cre02.g084050.t1.2	translocation protein-related	K12275	13.45	6.8	5.73	14.6	18.4	11.8	11.8	12.4	11.7	8.1	9.8	6.4	6.5	5.3	4.7	7.4	8.4	4.4	3.9	5.1	5.2	1.01	3.88105e-05	-0.18	0.466424
Cre02.g084100.t1.2	RNI-like superfamily protein		116.48	45.17	58.28	101	104.1	143.3	114.8	120.7	115	36.8	38.4	56.6	44.7	47.7	46.8	53.1	51.8	61.6	58	60.8	64.4	1.38	1.85411e-08	0.33	0.169443
Cre02.g084150.t1.1	receptor like protein 9		1.25	1.75	1.8	1.3	1.3	1.2	1.1	1.2	1.4	1.3	1.1	1.9	2.1	1.9	2.2	1.4	1.3	2	2.6	1.7	1.8	-0.52	0.0329173	0.02	0.938244
Cre02.g084176.t1.1			0.38	1.97	1.6	0.1	0.3	0	0.4	0.4	1.1	1.2	0.9	2.1	3.2	2.3	2.1	1.5	1.6	0.8	2.5	1.7	1.5	-2.39	2.23563e-12	-0.26	0.360035
Cre02.g084200.t1.2			6.95	6.67	5.17	5.7	7.9	6.6	8	6.7	6.8	8.2	6.2	6.3	6.2	5.5	7.6	3.8	3.9	4.3	4.5	6	8.5	0.05	0.854222	-0.43	0.0848956
Cre02.g084250.t1.2	Protein phosphatase 2C family protein		21.18	19.2	26.23	10.7	8.5	27.8	27.8	24.8	27.5	15.1	11.4	21.1	20.9	24.2	22.5	19.7	12.5	32.3	34.7	26.7	31.5	0.17	0.484809	0.5	0.0404455
Cre02.g084300.t1.2	S-adenosyl-L-methionine-dependent methyltransferases superfamily protein	K03183	24.17	22.68	15.82	18.6	24	23.7	28.2	23.8	26.7	20.5	26.6	23.1	25.7	19.4	20.8	14.9	19.6	13.8	10.8	18.7	17.1	0.14	0.559712	-0.55	0.0240228
Cre02.g084350.t1.2	Uncharacterized protein family (UPF0016)		16.85	42.48	30.18	16.5	18.2	16.7	15.1	17.1	17.5	43.8	54.1	45	41.6	34.1	36.3	27.1	38.8	27.6	21	36.3	30.3	-1.38	1.90887e-08	-0.5	0.0381721
Cre02.g084400.t1.2	P4H isoform 2	K00472	13.6	3.3	2.35	4.4	4.7	18.9	20.6	16.8	16.2	1.8	2.3	3.4	4.2	3.7	4.4	1.7	1.6	2.4	4.5	1.7	2.2	2.05	5.83414e-16	-0.46	0.0632457
Cre02.g084450.t1.2	2-oxoglutarate (2OG) and Fe(II)-dependent oxygenase superfamily protein	K00472	32.23	5.95	5.05	18.4	19.6	39.8	43.2	37.9	34.5	1.2	2	6.4	9.1	8.6	8.4	1	0.6	5.5	12	6.9	4.3	2.46	5.49176e-22	-0.28	0.258064
Cre02.g084500.t1.1			3.93	2.48	2.43	5.7	3.8	3.8	3.2	3.6	3.5	3.4	2.1	2	2.3	2.6	2.5	2.9	2.5	2.4	2.8	1.7	2.3	0.65	0.00842009	-0.03	0.897982
Cre02.g084550.t1.2	Acyl-CoA N-acyltransferases (NAT) superfamily protein		7.37	4.77	5.3	6.9	7.6	8.1	7.8	6.8	7	5.5	5.2	4.7	4.2	4.7	4.3	6.7	5	4	5	4.9	6.2	0.67	0.00658121	0.13	0.59084
Cre02.g084600.t1.2			7.58	5.82	7.5	10.9	13.4	5.1	5.2	6.4	4.5	8.3	9.2	4.3	4.6	4.7	3.8	9.8	13.2	5.7	5.8	5.2	5.3	0.31	0.210128	0.32	0.19839
Cre02.g084650.t1.2	ARM repeat superfamily protein		2.52	1.65	2.48	4.6	4.6	1.6	1.3	1.5	1.5	1.4	1.8	2.1	1.6	1.5	1.5	2.2	3.7	2.4	1.9	2.9	1.8	0.68	0.00568761	0.65	0.00823318
Cre02.g084700.t1.2			0.15	0.15	0.13	0.4	0.2	0.1	0.1	0	0.1	0.1	0.2	0.1	0.2	0.1	0.2	0	0.1	0.2	0.2	0.2	0.1	0.13	0.731573	-0.12	0.744909
Cre02.g084750.t1.1	RNA-binding (RRM/RBD/RNP motifs) family protein	K12885	7.18	6.88	6.58	9.9	7.3	6.7	6.5	6.9	5.8	8.3	5.5	6.3	6.4	8	6.8	6.9	6.4	6.6	9	5.8	4.8	0.05	0.830718	-0.07	0.778013
Cre02.g084800.t1.2	Spo11/DNA topoisomerase VI, subunit A protein	K10878	2.77	4.95	9.03	3.4	3.6	2.3	2.1	2.3	2.9	4.3	6.2	5	5.2	3.5	5.5	7.9	11.9	9.2	6.9	10.6	7.7	-0.8	0.00135154	0.88	0.000377229
Cre02.g084850.t1.1			4.2	3.6	3.2	4.2	3.3	4.6	4.7	4.1	4.3	5.1	3.3	3	3	3.7	3.5	5.5	3	2.6	3.3	2.2	2.6	0.18	0.461522	-0.22	0.377763
Cre02.g084900.t1.2	Tetratricopeptide repeat (TPR)-like superfamily protein		2.28	1.98	2.12	2.9	2.8	2.1	1.7	2.1	2.1	3.2	2.5	1.4	1.5	1.3	2	2.1	3.8	1.5	2.4	1.8	1.1	0.23	0.357525	0.17	0.50013
Cre02.g084950.t1.2	P-loop containing nucleoside triphosphate hydrolases superfamily protein	K00942	8.57	8.1	9.58	10.2	10.6	7.2	7.9	7.8	7.7	9.5	11.2	9.5	6	6	6.4	10.6	16.5	9.5	6.3	7.1	7.5	0.11	0.660775	0.21	0.3928
Cre02.g085000.t1.1	MOS4-associated complex 3B		0.85	1.72	1.53	0.7	0.8	1	1	0.9	0.7	1.5	1.3	1.5	1.9	2.2	1.9	1.4	1.5	1.6	2.2	1.6	0.9	-1.09	1.41482e-05	-0.2	0.410629
Cre02.g085050.t1.2	Transducin/WD40 repeat-like superfamily protein	K10143	2.15	2.13	2.18	2.4	2.3	2	1.9	2.4	1.9	2.2	2.2	1.9	2.1	2.5	1.9	2.5	3.5	1.4	1.8	2.1	1.8	0.03	0.914279	0.07	0.776157
Cre02.g085100.t1.2		K12324	1.9	2.3	1.07	2.8	2	1.7	1.9	1.4	1.6	2.9	2.8	1.9	1.8	2.2	2.2	1.9	1.7	0.4	1	0.7	0.7	-0.29	0.246518	-1.13	7.43805e-06
Cre02.g085150.t2.1			2.78	1.13	1.33	4	2.8	2.6	2.6	2.4	2.3	1.5	1.2	1.2	0.8	1.1	1	2.2	2.3	0.6	0.7	1.1	1.1	1.29	2.098e-07	0.29	0.235403
Cre02.g085200.t1.1	D111/G-patch domain-containing protein		27.72	14.5	12.58	25.2	28.3	28.2	29.4	28.7	26.5	11.6	13.7	14.4	15.4	14.8	17.1	11.5	14.5	12.1	12.1	13.5	11.8	0.97	7.01737e-05	-0.24	0.330875
Cre02.g085257.t1.2			7.35	26.48	24.58	7.5	6	8.6	8	7.5	6.5	25.5	26	27.8	24.6	30.3	24.7	30.3	25.1	28	29.3	14.3	20.5	-1.9	3.13251e-14	-0.12	0.62095
Cre02.g085300.t1.2			65.58	47.62	48.33	30.7	42.7	78.2	89.4	78.7	73.8	51.5	52.7	47	58.1	34.5	41.9	46.9	38.4	55	43.9	52.7	53.1	0.48	0.0464745	0.07	0.78596
Cre02.g085326.t1.1			0.85	0.9	1.23	1.5	1.7	0.3	0.4	0.4	0.8	0.5	2.5	0.5	0.9	0.4	0.6	1.4	2.4	1	0.8	1.3	0.5	-0.01	0.962771	0.5	0.101367
Cre02.g085350.t2.1			15.48	19.03	10.75	10.1	10.4	18.1	16.8	19.2	18.3	19.9	18.5	17.5	17.2	20.9	20.2	9.1	7.4	11.4	11.7	11.8	13.1	-0.33	0.17411	-0.82	0.000805499
Cre02.g085400.t1.1			6.33	8.03	8.65	10.7	5.9	5.3	5.8	4.5	5.8	8.6	7.7	8.2	7.7	9	7	10.5	11.3	6.5	9.2	6.5	7.9	-0.32	0.185394	0.08	0.729103
Cre02.g085450.t1.2	Coproporphyrinogen III oxidase	K00228	298.82	161.15	164.65	246.5	334.5	290.5	295.7	310	315.7	177.7	209.7	148.5	153.4	138	139.6	207.4	202.9	143.2	125.4	145.9	163.1	0.83	0.000584252	-0.02	0.947925
Cre02.g085550.t1.2			12.65	22.23	19.47	7.5	11.7	16.8	14	14	11.9	33.8	28.5	20.5	15.3	18	17.3	27.3	15.6	20	19.7	14.5	19.7	-0.78	0.00128114	-0.13	0.577109
Cre02.g085600.t1.2	alpha/beta-Hydrolases superfamily protein		7.38	6.98	8	7.6	7.5	7.4	8.3	6.2	7.3	5.7	7.6	6.9	9.5	5.6	6.6	6.9	10.3	7.7	6.5	8.4	8.2	0.08	0.730312	0.18	0.45863
Cre02.g085650.t1.1	TatD related DNase	K03424	5.7	7.17	8.28	6.1	6.7	4.8	6.2	5.6	4.8	5.9	8.2	7.4	8.6	6.9	6	7.5	9.4	5.9	5.7	11.2	10	-0.34	0.162253	0.2	0.419077
Cre02.g085701.t1.1	RING/U-box superfamily protein		2.32	2.15	2.7	2.7	1.9	2.3	2	2.4	2.6	1.9	1.5	2.3	1.8	2.8	2.6	2.3	2.2	2.9	3.6	2.5	2.7	0.15	0.547747	0.35	0.152815
Cre02.g085750.t1.1			0.12	0.22	0.17	0.1	0.1	0.3	0.1	0	0.1	0.5	0.1	0.2	0.1	0.2	0.2	0.3	0.1	0.2	0.1	0.1	0.2	-0.7	0.028626	-0.29	0.365
Cre02.g085800.t1.1			2	3.2	2.87	1.6	1.7	2.6	2.1	2.2	1.8	3.9	3	2.9	2.4	3.8	3.2	3.9	2.6	2.6	3.5	2.2	2.4	-0.65	0.00788474	-0.1	0.676813
Cre02.g085850.t1.1			1.15	1.08	0.7	1.2	1.3	1	1.2	1.1	1.1	1.3	1.4	1	0.9	0.8	1.1	0.6	0.7	1.1	0.5	0.8	0.5	0.13	0.607655	-0.68	0.00759265
Cre02.g085900.t1.2	myo-inositol monophosphatase like 1	K01092	42.22	17.28	20.33	56.3	56.4	32.9	38.9	32.4	36.4	16	22.5	18.1	18.2	14.4	14.5	19.9	28.3	17.6	17.1	20.2	18.9	1.26	2.60416e-07	0.25	0.305377
Cre02.g085950.t1.2	Protein of unknown function (DUF3223)		62.12	34.62	39.58	69	91.6	50.5	53.8	55.9	51.9	32.2	34.2	34.5	41.2	33.6	32	36.5	41.8	40.5	36.1	44.6	38	0.87	0.000382714	0.21	0.38228
Cre02.g086000.t1.1			0.38	1.28	0.53	0.1	0.1	0.6	0.4	0.6	0.5	2.1	1.4	0.8	0.5	1.7	1.2	0.6	0.1	0.7	0.9	0.4	0.5	-1.8	1.19622e-11	-1.33	3.57468e-07
Cre02.g086050.t1.1	Pseudouridine synthase family protein	K01855	3.55	6.23	5.95	6	3.7	2.3	2.3	3	4	6.3	7	6.7	6.4	4.9	6.1	6.5	7.6	4.3	4.8	6.1	6.4	-0.82	0.000848796	-0.01	0.961162
Cre02.g086076.t2.1			2.62	1.85	1.68	3.1	2.8	1.9	2.5	3.1	2.3	2.4	2.4	1.8	1.6	1.4	1.5	2.2	3	0.9	1.1	1.5	1.4	0.54	0.031912	-0.17	0.492735
Cre02.g086100.t1.2			22.42	13.25	16.63	28	36.7	18.5	15.3	16.8	19.2	10.8	20.6	14.4	13.4	10.2	10.1	15.6	30.5	11.5	8.1	17.4	16.7	0.71	0.003754	0.32	0.18992
Cre02.g086150.t1.2			0.9	0.9	1.07	0.8	1	0.9	0.8	0.9	1	1.3	1.1	0.6	1	0.8	0.6	1.8	1.2	0.9	1	0.7	0.8	0	0.997275	0.21	0.403465
Cre02.g086200.t1.2			7.75	9.75	11.88	4.1	4.6	9	10.5	9.7	8.6	6.8	6.6	9.3	12	13.6	10.2	5.2	8	13.4	13.9	18.6	12.2	-0.31	0.197167	0.26	0.288052
Cre02.g086250.t1.1			14.9	12.7	11.72	15	15.2	13.9	13.9	14.8	16.6	14.9	15.3	11.3	10.8	12	11.9	11.3	11.2	12.2	10.8	11.1	13.7	0.21	0.395108	-0.11	0.653114
Cre02.g086300.t2.1			43.32	36.7	41.6	39.9	37.9	47.7	43.2	44.1	47.1	29.5	26.9	42.2	36.5	42.9	42.2	32	29.9	45.8	52.9	45.8	43.2	0.27	0.267366	0.16	0.498089
Cre02.g086326.t1.1			0.67	0.25	0.22	0	0	1.1	1.2	0.8	0.9	0.2	0.6	0.1	0	0.3	0.3	0.1	0	0.4	0.6	0.1	0.1	1.42	0.000110961	-0.09	0.833736
Cre02.g086350.t1.1			4.53	4.4	3.68	5.8	5.1	4.1	5	4	3.2	4.6	4.7	4.6	4.3	3.9	4.3	4.7	5	2.3	3	3.6	3.5	0.09	0.708131	-0.19	0.429498
Cre02.g086400.t1.2			8.02	7.38	7.23	5.9	8.4	8.6	8.4	8.4	8.4	7.4	7.3	8	8.5	6.4	6.7	6.2	6	6.9	7.1	8.5	8.7	0.13	0.606777	-0.05	0.845408
Cre02.g086428.t1.1			0.1	0.07	0.17	0.1	0.1	0.1	0	0.3	0	0.1	0	0.1	0.1	0	0.1	0.1	0.3	0.1	0.2	0.2	0.1	0.83	0.133689	1.65	0.00118966
Cre02.g086456.t3.1			1.4	2.35	1.05	0.5	0.5	2.3	1.9	2.1	1.1	4.6	2.5	1.8	0.8	3	1.4	1.7	0.1	1.6	0.7	0.2	2	-0.72	0.0114395	-1.1	0.000189906
Cre02.g086500.t1.2	Phosphoglycerate mutase family protein		28.28	10.3	12.2	33.1	26.5	25.4	29.8	24.8	30.1	8.4	9.3	11.5	12.7	8.8	11.1	10.3	16	9.6	7.4	16.3	13.6	1.39	1.60145e-08	0.21	0.393576
Cre02.g086550.t1.1	Radical SAM superfamily protein	K06941	6.13	4.45	3.37	5	5.1	6.3	6.9	6.9	6.6	4.8	4.9	4.2	4.5	3.9	4.4	5.7	2	2.9	2.6	3.3	3.7	0.49	0.0448736	-0.35	0.160225
Cre02.g086600.t1.2			36.6	52.63	55.7	32.5	38.3	40.2	35.9	36.3	36.4	36.2	45.9	64	62	50.6	57.1	40.9	54.3	65.3	50.7	62.9	60.1	-0.51	0.0360483	0.04	0.866954
Cre02.g086650.t1.2	structural maintenance of chromosomes 2	K06674	0.42	3.32	2.08	0.5	0.3	0.3	0.5	0.5	0.4	3.6	4.7	3.2	3.1	2.5	2.8	1.4	1.5	3.2	2.3	2.5	1.6	-2.98	2.01982e-28	-0.69	0.00535088
Cre02.g086700.t1.2	conserved oligomeric Golgi complex component-related / COG complex component-related	K20294	8.4	5.58	7.05	6.1	7.7	8.2	9.1	10.4	8.9	5	5.5	5.1	7.1	5.7	5.1	5.7	7.9	6.9	5.8	10.2	5.8	0.6	0.0137439	0.36	0.142491
Cre02.g086750.t1.1	DNA-directed RNA polymerases	K03004	8.05	5.95	6.25	10	10.2	7.2	6.5	6.6	7.8	7.8	8.5	4.5	5	5.3	4.6	8.2	7.1	5.8	3.6	6.2	6.6	0.42	0.0863527	0.03	0.888309
Cre02.g086800.t1.2			2.12	1.08	0.75	2.2	1.7	2.1	2	2.2	2.5	1.8	1.1	1	0.9	0.8	0.9	1.2	1	0.6	0.6	0.4	0.7	1	7.72e-05	-0.45	0.0781358
Cre02.g086850.t1.1			31.45	20.2	18.93	37.6	45.7	24.4	25.6	27.9	27.5	21.2	28.8	16.8	20.9	16.5	17	21.8	24.2	15.3	13.5	19.3	19.5	0.68	0.0050126	-0.11	0.640225
Cre02.g086887.t2.1			3.75	2.12	1.95	4.1	4.4	4.3	3.1	3.4	3.2	1.8	2.2	2.3	2.1	2.2	2.1	1.8	2.1	2	2.1	2	1.7	0.75	0.00221498	-0.15	0.546809
Cre02.g086887.t3.1			6.37	4.98	5.1	8.7	6.9	5.1	5.1	6	6.4	3.5	5.2	5.5	6.5	4.4	4.8	5	6.1	3.9	4.1	6.6	4.9	0.41	0.0877758	0.1	0.69421
Cre02.g087000.t1.1			0.63	1.07	0.63	0.4	0.3	0.8	0.6	1	0.7	1.3	1	0.9	0.8	1.3	1.1	0.8	0.1	1	1	0.4	0.5	-0.72	0.00397038	-0.7	0.00502991
Cre02.g087050.t1.1			0.37	0.27	0.28	0.4	0.3	0.4	0.5	0.3	0.3	0.2	0.2	0.2	0.4	0.2	0.4	0.2	0.4	0.2	0.2	0.4	0.3	0.54	0.0581314	0.21	0.461635
Cre02.g087100.t1.2			7.45	12.07	12.9	6.7	5.2	8	8.4	7.7	8.7	12.4	11	12.6	12.8	12	11.6	15.9	9.9	12.2	13	12.1	14.3	-0.66	0.00642112	0.07	0.777348
Cre02.g087150.t1.2			5.55	12.6	18.03	5	4.9	5.3	6.4	5.8	5.9	7.2	8.7	14.5	16.5	14.2	14.5	10.4	14.9	16.8	20.7	24.2	21.2	-1.25	3.56657e-07	0.48	0.0496845
Cre02.g087200.t1.1			6.55	5.5	5.33	5.1	5.2	8.6	6.4	7.3	6.7	6.1	6.1	6.1	4.6	5.1	5	5.2	5.1	5.2	4.3	6.2	6	0.3	0.218181	0.02	0.921224
Cre02.g087250.t1.1			59.68	58.93	71.22	37.1	49.5	62.4	76.1	60.3	72.7	46.7	49.7	69.8	75.7	50.7	61	45.3	69.6	67.5	64.1	102.2	78.6	0.03	0.896666	0.26	0.27653
Cre02.g087300.t1.1	D-isomer specific 2-hydroxyacid dehydrogenase family protein	K12972	8.4	7.45	8.57	7.8	7.2	8.6	9	9.6	8.2	7.7	7.4	7.3	7.9	7.4	7	8.8	8.2	6.5	8.9	11.2	7.8	0.15	0.537941	0.18	0.454743
Cre02.g087324.t1.1			2.13	1.88	1.97	2.9	2.4	1.5	2.2	1.9	1.9	2.3	1.5	1.6	1.7	2.2	2	1.9	2.8	1.2	1.3	2.9	1.7	0.2	0.423451	0.06	0.805686
Cre02.g087350.t1.1			10.83	5.25	9.53	8	7.6	12.3	13.1	11.9	12.1	6.1	5.2	4.9	5.1	4.6	5.6	12.4	7.9	8.9	8.2	9.4	10.4	1	4.21144e-05	0.82	0.000824393
Cre02.g087400.t1.2			0.65	0.42	0.43	0.3	0.4	0.6	0.8	0.9	0.9	0.6	0.5	0.4	0.4	0.3	0.3	0.8	0.3	0.2	0.4	0.3	0.6	0.78	0.00466585	0.2	0.483932
Cre02.g087450.t1.2	Protein of unknown function (DUF155)		9.97	7.12	8.4	11.1	12.1	9.6	8.2	8.2	10.6	6.8	7.2	8.2	8.1	6	6.4	8.2	9.8	8.5	5.7	9.5	8.7	0.5	0.0411812	0.2	0.411274
Cre02.g087500.t1.1			8.87	5.82	16	4.6	4.9	11.1	14.4	8.9	9.3	4.7	4.3	7.2	7.5	6.2	5	12.5	11.3	26.9	20	11.3	14	0.54	0.0273419	1.44	9.0669e-09
Cre02.g087551.t1.1	VPS54	K17600	6.75	4.7	5.98	8.1	6.5	6.1	6.5	7.6	5.7	5.2	4.3	4	3.9	6	4.8	8.2	5.6	5.6	7.5	4.7	4.3	0.53	0.0277417	0.36	0.138329
Cre02.g087600.t1.1	SNF2 domain-containing protein / helicase domain-containing protein	K14439	6.77	8.88	7.6	4.9	5.9	7.6	7.2	7.7	7.3	10.9	9.9	6.8	7.4	8.3	10	8.4	7.2	6.6	7	7.2	9.2	-0.41	0.0918048	-0.26	0.277385
Cre02.g087633.t1.1			0.7	0.2	0.08	1	0.7	0.4	0.7	0.6	0.8	0.3	0.1	0.3	0.2	0.1	0.2	0.1	0	0.1	0.1	0.1	0.1	1.98	2.94962e-11	-0.9	0.011936
Cre02.g087666.t1.1		K03909	0.07	0	0	0	0	0.1	0	0.2	0.1	0	0	0	0	0	0	0	0	0	0	0	0	3.01	4.55351e-05	-0.6	0.59827
Cre02.g087700.t1.2	stromal ascorbate peroxidase	K00434	187.83	68.12	68.48	104.6	179	236.8	195.4	194.8	216.4	56.7	72.2	76.7	71	60.1	72	65.2	54.4	66.5	48.8	90.9	85.1	1.4	1.1397e-08	0.01	0.981721
Cre02.g087750.t1.2	Protein kinase superfamily protein with octicosapeptide/Phox/Bem1p domain		2.88	1.88	4.4	3.1	2	3.2	3.6	3	2.4	2.2	1.7	1.8	1.7	1.9	2	5.8	4.1	4.1	4.8	3.1	4.5	0.63	0.0109048	1.24	5.45765e-07
Cre02.g087800.t1.1	Protein kinase superfamily protein		2.03	3.07	3.37	2.1	1.6	2.1	2.4	1.9	2.1	3.5	2.7	2.6	2.8	3.6	3.2	4.9	3	2.9	3.7	2.8	2.9	-0.58	0.0179888	0.14	0.570583
Cre02.g087850.t1.1	Protein kinase family protein		0.75	3.43	2.5	0.3	0.6	0.6	1	0.7	1.3	2.1	2.5	3.9	3.6	4.3	4.2	1.9	1.8	2.4	2.5	2.8	3.6	-2.21	1.32174e-17	-0.45	0.0643176
Cre02.g087900.t1.1	Protein kinase superfamily protein with octicosapeptide/Phox/Bem1p domain		1.08	0.17	0.25	2.1	1.2	0.8	0.9	0.7	0.8	0.1	0.1	0.2	0.2	0.2	0.2	0.2	0.3	0.2	0.2	0.2	0.4	2.71	2.53588e-22	0.47	0.0969111
Cre02.g087950.t1.2	methionine--tRNA ligase, putative / methionyl-tRNA synthetase, putative / MetRS, putative	K01874	38.05	15.62	17.08	44.5	54.9	31.3	32.2	31.6	33.8	11.8	14.3	16.3	18.5	16.6	16.2	18.2	20.3	14.9	15.1	16.1	17.9	1.19	1.06172e-06	0.07	0.764057
Cre02.g088000.t1.2	prohibitin 1	K17081	70.52	45.05	43.47	97.4	107.7	64.4	48.8	52.5	52.3	39.6	46.2	53.6	42	44.8	44.1	43	56.7	46	41.6	35.5	38	0.69	0.00423739	0	0.987767
Cre02.g088050.t1.2	Polymerase/histidinol phosphatase-like	K03539	2.7	3.18	3.58	2.3	2.5	2.5	3.2	2.5	3.2	3.2	3.3	3.1	3.9	2.7	2.9	3.4	3.7	3	3.3	4.2	3.9	-0.22	0.370185	0.17	0.499165
Cre02.g088100.t1.2			3.33	2.77	3.43	3.7	4.8	2.2	3.3	3.2	2.8	3.4	3.9	2.6	2.6	2	2.1	3.4	5.4	2.6	2.5	4	2.7	0.27	0.275299	0.32	0.198203
Cre02.g088151.t1.1			22.35	33.82	24.52	17.9	19.1	22.7	22.4	25.6	26.4	31.5	32.8	32.1	34.1	32	40.4	20.8	19.1	29.8	23.3	25.1	29	-0.57	0.018938	-0.44	0.0672296
Cre02.g088200.t1.2	PDI-like 1-4	K09580	343.9	182.77	194.77	303.6	327.6	341.7	346.5	350.2	393.8	161.3	166.1	197.4	205.5	164	202.3	179.9	147.6	205.5	161	249.4	225.2	0.86	0.00036882	0.06	0.811766
Cre02.g088250.t1.2	catalytics;transferases;[acyl-carrier-protein] S-malonyltransferases;binding	K00645	1.42	1.28	1.2	2.4	1.8	1	1.1	1	1.2	1.9	1.7	1.2	1.1	1	0.8	1.9	1.5	0.8	1.1	1	0.9	0.14	0.570882	-0.04	0.884109
Cre02.g088300.t1.1			1.15	1.73	1.75	1.2	1	1.1	1.1	1.1	1.4	1.6	1.6	2	1.6	1.8	1.8	1.8	2.3	1.4	1.7	1.7	1.6	-0.59	0.0226451	-0.03	0.902527
Cre02.g088350.t1.1	SNARE associated Golgi protein family		2.02	3.18	2.87	1.8	1.7	2.1	2.3	2.1	2.1	2.2	2.3	3.6	3.2	3.9	3.9	2.5	1.5	3.3	4.5	2.7	2.7	-0.71	0.00407156	-0.18	0.46453
Cre02.g088400.t1.2	DegP protease 1		23.75	21.12	26.87	19.2	23.1	23.1	26.3	27.4	23.4	17.1	20.3	21.9	22.7	24.7	20	25.3	27.7	23.7	27.2	29.5	27.8	0.18	0.446867	0.37	0.125383
Cre02.g088450.t1.1	Phox-associated domain;Phox-like;Sorting nexin, C-terminal	K17925	2.3	2.25	3.12	2.1	1.8	2.4	2.3	2.9	2.3	1.3	1.2	2.4	2.6	2.7	3.3	1.9	1.6	3.2	4	3.8	4.2	0.04	0.881697	0.43	0.0762913
Cre02.g088500.t1.1	Nuclear transport factor 2 (NTF2) family protein		7.6	5	5.95	12.4	9.7	5.5	5.7	5.5	6.8	8.2	7.4	4.2	3.9	3.1	3.2	10.9	10	2.8	3.9	4	4.1	0.62	0.0113429	0.32	0.195146
Cre02.g088551.t1.1			2.77	13.73	4.27	2.4	2.9	3	2.8	3.2	2.3	30.7	33	4.6	4.8	4.8	4.5	7.5	5.7	3.4	3.8	2.4	2.8	-2.19	7.89954e-18	-1.66	3.25487e-11
Cre02.g088600.t1.2	ATP-citrate lyase B-1	K01648	22.22	13.3	18.43	21.1	26.7	23.2	19.5	21.1	21.7	10.4	13.9	15.4	14.5	11	14.6	13.3	17.9	19.4	14.3	26.6	19.1	0.68	0.00489632	0.46	0.0583992
Cre02.g088650.t1.2			0.35	0.42	0.47	0.1	0.1	0.7	0.4	0.5	0.3	0.5	0.4	0.4	0.6	0.3	0.3	0.6	0.2	0.4	0.8	0.3	0.5	-0.1	0.705802	0.26	0.33337
Cre02.g088651.t1.2			9.87	16.88	16.87	10.8	10.3	10.5	9.9	9.7	8	13.7	11.7	16.4	18.2	23.2	18.1	16.3	10.8	18.2	22.2	17.5	16.2	-0.76	0.00178346	-0.01	0.973172
Cre02.g088700.t1.2			7	7.22	7.72	6.9	8	6	6	7.4	7.7	6.8	6.4	7.2	6.9	7.7	8.3	6.7	7.3	7.5	8.4	8	8.4	-0.07	0.776437	0.11	0.663732
Cre02.g088750.t1.2	phosphotransferases, alcohol group as acceptor;binding;inositol or phosphatidylinositol kinases	K08874	1.58	1.23	1.48	2.5	1.7	1.3	1.2	1.3	1.5	1.2	1	1.4	1	1.3	1.5	1.7	1.6	1.5	1.6	1.4	1.1	0.4	0.103688	0.26	0.281177
Cre02.g088800.t1.2	RNA-binding (RRM/RBD/RNP motifs) family protein		12.47	10.67	9.93	9	11.9	13.3	14.5	12.5	13.6	12.4	10.8	10.6	12.5	9	8.7	8.4	10	10.2	9.3	11.5	10.2	0.17	0.478128	-0.14	0.574621
Cre02.g088850.t1.2	6,7-dimethyl-8-ribityllumazine synthase / DMRL synthase / lumazine synthase / riboflavin synthase	K00794	61.93	93.82	96.35	63.5	84.2	63.9	51.1	50.9	58	86.3	104.4	107.8	87.9	88.2	88.3	98.4	109.3	109.2	88.9	77.6	94.7	-0.56	0.0212811	0.09	0.695398
Cre02.g088900.t1.2	Ribosomal protein L1p/L10e family	K02863	313.43	377.05	348.03	217.2	226.3	392.6	372.8	324.1	347.6	369.8	303.1	397.2	417.7	395.4	379.1	333.6	259.2	432.3	461.5	253.3	348.3	-0.26	0.275917	-0.16	0.506742
Cre02.g088950.t1.2			11.83	8.3	7.78	13.2	12.8	11	9.7	13.5	10.8	9	9.2	7.6	9.3	8	6.7	8.2	8	7.8	5.5	9.9	7.3	0.5	0.0405896	-0.09	0.711095
Cre02.g089000.t1.1			1.65	1.58	0.92	0.4	0	3.3	2.1	2.3	1.8	3.5	1.3	0.8	0.9	1.4	1.6	0.9	0.2	1.3	1.1	0.8	1.2	0.1	0.743885	-0.75	0.0301626
Cre02.g089050.t1.1			2.18	1.73	1.68	3.1	2.5	1.7	1.7	2.1	2	2.1	1.5	1.6	1.7	1.7	1.8	2.1	1.6	1.4	1.2	2.2	1.6	0.27	0.269384	-0.09	0.71739
Cre02.g089100.t1.2	clathrin adaptor complexes medium subunit family protein	K20471	58.92	39.8	34.12	54.8	64.6	65.7	56.6	54.6	57.2	48.5	47.7	34.1	34.8	38.2	35.5	37	34.4	40	37.3	25.5	30.5	0.6	0.0134493	-0.15	0.542773
Cre02.g089150.t1.1	homolog of yeast ADA2 2A	K11314	2.78	2.85	3.25	3.1	3	2.5	2.5	3	2.6	2.6	3.9	3.7	2.3	2.1	2.5	2.8	4.5	3.5	2.5	3.3	2.9	0	0.998554	0.15	0.546045
Cre02.g089200.t1.2	SU(VAR)3-9 homolog 6	K11420	2.52	2.15	2.77	3.5	3.5	1.8	2	2	2.3	2.3	2	2.3	2.7	2	1.6	3.4	3.1	2.7	2.9	2.5	2	0.21	0.391805	0.37	0.137367
Cre02.g089237.t1.1	proteolysis 6	K11978	2.45	1.87	1.8	3.9	2.9	1.8	1.8	2.2	2.1	1.6	1.4	2.1	1.8	2.3	2	1.8	2.2	1.4	1.7	1.9	1.8	0.42	0.0875353	-0.02	0.937585
Cre02.g089274.t1.1	ankyrin repeat family protein / regulator of chromosome condensation (RCC1) family protein		1.17	0.62	2.58	1.5	1.4	0.9	1	1.1	1.1	0.6	0.9	0.6	0.5	0.5	0.6	2.2	6.6	1	1.1	3	1.6	0.96	0.000230109	2.09	2.1719e-15
Cre02.g089311.t1.1			0.82	0.52	7.07	0.5	0.5	0.9	0.8	1.3	0.9	0.8	0.6	0.3	0.4	0.5	0.5	10.6	5.3	7.4	6.7	4.8	7.6	0.69	0.0114895	3.78	7.17955e-41
Cre02.g089350.t1.1			5.25	4.57	5.98	7	5.2	4.8	5	5.1	4.4	6	5.2	4.1	3.8	3.7	4.6	7.3	8.1	3.6	5.5	6.4	5	0.25	0.306179	0.36	0.141092
Cre02.g089400.t1.1			0.55	3.6	0.3	0.2	0.2	1.2	0.6	0.4	0.7	1.9	2.2	3.6	4.5	5.1	4.3	0.1	0.1	0.8	0.4	0.1	0.3	-2.82	9.6278e-26	-3.71	1.40209e-38
Cre02.g089450.t1.2			13.67	12.18	4.48	7.8	9.6	14.6	19	15.1	15.9	6.2	9.1	14.2	19.5	10.5	13.6	3.4	5.6	4.2	5	4.6	4.1	0.21	0.388559	-1.38	3.15026e-08
Cre02.g089500.t1.2			11.8	4.07	162.08	4.2	6.4	14.2	19.3	13.6	13.1	1.1	1.6	4.5	5.8	6	5.4	160.4	137	178.1	171.6	176.5	148.9	1.55	5.04836e-10	5.31	1.19525e-74
Cre02.g089600.t1.1			0.73	0.85	0.73	1.7	1	0.4	0.3	0.5	0.5	1	1.1	0.6	0.6	0.8	1	0.7	1.1	0.6	0.6	0.4	1	-0.17	0.523898	-0.19	0.478044
Cre02.g089608.t1.2	RAD3-like DNA-binding helicase protein	K11136	0.05	0.1	0.07	0	0	0.1	0.1	0	0.1	0.4	0	0.1	0	0.1	0	0.1	0	0.1	0.1	0	0.1	-1.19	0.000617449	-0.72	0.0334879
Cre02.g089650.t1.1			0.85	13.48	7.5	0.5	0.3	1	1.2	1.2	0.9	9.6	7.1	14.3	16.2	17.3	16.4	3.6	3.4	12.6	10.3	7.4	7.7	-4.02	2.34244e-48	-0.87	0.00032847
Cre02.g089700.t1.2			1.02	0.8	1.03	2	1.4	0.8	0.6	0.6	0.7	0.5	0.7	0.7	0.9	1	1	0.9	1.5	1	1.2	0.8	0.8	0.39	0.118584	0.4	0.108074
Cre02.g089750.t1.2		K19721	1.55	1.15	1.38	1.7	1.5	1.6	1.6	1.5	1.4	0.9	0.9	1.6	1.2	1.1	1.2	1.2	1.4	1.3	1.7	1.6	1.1	0.44	0.0749938	0.22	0.374168
Cre02.g089800.t1.1			3.18	4.18	4.08	1.9	3.1	3.9	3.4	4	2.8	3.7	4.3	3.7	4.4	5.3	3.7	3.5	2.9	4.8	5.3	4.4	3.6	-0.43	0.0814767	-0.04	0.856997
Cre02.g089850.t1.2	high mobility group		0.82	1.53	1.62	1.1	1.1	0.5	0.5	0.9	0.8	1.7	2.1	1.2	1.1	1.5	1.6	1.3	2.1	1.9	1.6	1.5	1.3	-0.86	0.000853808	0.12	0.645092
Cre02.g089900.t1.2	secretory carrier 3	K19995	63.2	25.17	45.65	65	48	67.8	68.4	64.8	65.2	22	21.6	29.1	26.7	24	27.6	43.3	36.7	52.6	47.9	43.3	50.1	1.27	2.0816e-07	0.83	0.000668513
Cre02.g089950.t1.2		K16473	16.82	64.2	52.68	14.2	15	18.4	19.1	16.3	17.9	47.9	83.2	57.9	76.9	56.9	62.4	43.5	59.4	58.1	44.2	62.6	48.3	-1.89	4.33956e-14	-0.21	0.383617
Cre02.g090000.t1.1			0.82	1.93	1.98	1	0.9	0.8	0.8	0.7	0.7	1.5	1.7	2.3	2	2.2	1.9	1.9	2	2	2.1	1.9	2	-1.22	9.13029e-07	0	0.995763
Cre02.g090050.t1.1			5.75	49.47	28.98	2.4	4.2	8	8.2	5.5	6.2	43.5	44.4	45.1	50.8	55.8	57.2	10.9	7	52.2	54.4	25.3	24.1	-3.17	1.51657e-33	-0.83	0.000592745
Cre02.g090100.t1.2	DHHC-type zinc finger family protein	K20003	1.82	1.42	1.73	1.9	2.2	1.4	1.7	2.1	1.6	2	1.5	1.4	0.9	1.5	1.2	2.9	1.7	1.5	1.3	1.8	1.2	0.35	0.173757	0.28	0.271842
Cre02.g090150.t1.2	homolog of bacterial PANC	K01918	1.67	1.35	0.87	0.2	0.2	2.8	2.2	2.8	1.8	2.6	1.1	0.7	0.7	1.6	1.4	0.8	0.1	1.6	1.6	0.1	1	0.3	0.280152	-0.64	0.0273519
Cre02.g090200.t1.1			0.23	0.57	0.45	0.1	0	0.3	0.6	0.2	0.2	1.1	0.2	0.5	0.4	0.9	0.3	0.5	0	0.8	0.9	0.1	0.4	-1.1	0.00289121	-0.23	0.495959
Cre02.g090276.t1.1	Polynucleotidyl transferase, ribonuclease H-like superfamily protein	K01148	2.78	3.18	3.18	2.4	3.5	2.5	2.3	3	3	3.1	3.6	3.2	3.2	2.9	3.1	3.4	3.8	2.5	2.5	3.4	3.5	-0.15	0.545601	-0.02	0.930802
Cre02.g090350.t1.1		K16761	0.28	0.52	0.43	0.2	0.3	0.4	0.2	0.3	0.3	0.9	0.5	0.5	0.4	0.5	0.3	0.4	0.4	0.6	0.4	0.6	0.2	-0.85	0.00169083	-0.2	0.45424
Cre02.g090400.t1.2			2.6	1.95	2.22	2.7	3.6	2.3	2.4	2.3	2.3	2.5	2.6	2.2	1.7	1.4	1.3	3.4	3.1	1.5	1.3	2.1	1.9	0.45	0.0777459	0.21	0.408606
Cre02.g090451.t1.1			0.8	0.58	0.68	1.2	0.9	0.7	0.6	0.7	0.7	0.6	0.8	0.3	0.6	0.7	0.5	0.4	0.8	0.9	0.5	1	0.5	0.49	0.0607674	0.18	0.496943
Cre02.g090500.t1.1	RNAhelicase-like 8	K13131	1.62	0.87	1.13	2.4	1.8	1.3	1.2	1.2	1.8	1.2	1.1	0.8	0.7	0.7	0.7	1.6	1.4	0.9	0.9	1	1	0.86	0.000631699	0.38	0.132182
Cre02.g090526.t1.1			0.15	0.53	0.33	0.3	0.2	0	0	0.1	0.3	1.6	1.4	0	0	0.1	0.1	1.5	0.2	0.1	0	0	0.2	-1.66	4.95944e-05	-0.69	0.0665548
Cre02.g090550.t1.1			0.85	0.43	0.63	1.2	1.2	0.8	0.6	0.7	0.6	0.6	0.4	0.3	0.3	0.4	0.6	0.8	0.7	0.6	0.5	0.6	0.6	0.9	0.000537453	0.47	0.0723487
Cre02.g090600.t1.2	Transducin/WD40 repeat-like superfamily protein		3.1	2.57	2.3	3.7	4.2	3	2.5	2.3	2.9	3.7	4.2	2.2	2	1.7	1.6	1.9	3.9	2.8	1.4	2	1.8	0.32	0.205459	-0.11	0.656538
Cre02.g090650.t1.1	Sec20 family protein	K08497	2.92	1.35	1.25	3.6	2.8	3.2	3	2.7	2.2	2.6	1.2	1.2	0.9	1.2	1	1.7	1.4	1	1.8	0.7	0.9	1.11	7.23552e-06	-0.16	0.507595
Cre02.g090689.t1.2			1.38	0.65	2.28	1.6	1.2	1.3	1.3	1.5	1.4	0.7	0.9	0.7	0.6	0.4	0.6	3.4	3.9	1.2	1.1	2.3	1.8	1.04	8.23954e-05	1.77	2.40493e-11
Cre02.g090700.t1.1	Protein kinase superfamily protein		0.15	0.08	0.05	0.1	0.1	0.1	0.3	0.2	0.1	0.2	0.1	0	0	0.1	0.1	0.2	0	0	0.1	0	0	0.8	0.00644857	-0.48	0.130598
Cre02.g090750.t1.2			3.28	1.93	2.38	4.8	3.8	2.3	2.8	3.1	2.9	2.1	1.9	1.9	1.9	1.8	2	2.5	2.3	2	2.3	2.8	2.4	0.71	0.00391776	0.27	0.270028
Cre02.g090850.t1.1	casein lytic proteinase B3	K03695	54.53	24.48	26.12	38.2	51.7	61.4	57	58.8	60.1	17.1	19.3	26.2	27	30.5	26.8	23.2	26.5	23.2	29.6	28.4	25.8	1.17	1.63272e-06	0.14	0.552466
Cre02.g090900.t2.1			2.17	2.48	1.92	1.4	2.2	2.4	2.3	2.4	2.3	2.7	3.6	2.6	1.9	1.9	2.2	2.2	1.3	1.9	1.4	2.1	2.6	-0.17	0.50195	-0.4	0.124311
Cre02.g090950.t1.1			0.43	1.05	0.95	0.4	0.4	0.5	0.5	0.5	0.3	0.7	0.6	1.2	1.1	1.4	1.3	0.7	0.7	1.3	1.4	0.8	0.8	-1.39	2.90148e-08	-0.25	0.313473
Cre02.g091000.t1.2			1.55	1.22	1.57	2.1	1.7	1.2	1.4	1.4	1.5	1.2	1.4	1.3	1.3	1.1	1	1.7	2.2	0.9	1.2	1.9	1.5	0.37	0.134934	0.39	0.115336
Cre02.g091050.t1.2	Aldolase superfamily protein	K01698	189.62	170.92	179.15	110.9	153.2	225.6	205	216.6	226.4	155.2	187.2	162.1	157.8	167.3	195.9	172.9	168.1	156.8	158.7	190.3	228.1	0.14	0.572564	0.03	0.902078
Cre02.g091100.t1.2	Ribosomal protein L23/L15e family protein	K02877	1238.9	1506.8	2007.87	455.5	572.9	1420.6	1493.8	1646.2	1844.4	1401.3	1259.9	1567.7	1707.4	1309.9	1794.6	1679.9	1133.8	2433.7	2009.8	2409	2381	-0.25	0.298714	0.47	0.0533239
Cre02.g091150.t1.1	Sec23/Sec24 protein transport family protein	K14007	10.78	7.55	8.07	15.1	16.3	7.4	7.7	9.3	8.9	7	9.6	7.3	8.2	6.2	7	6.9	11.3	6.5	6.2	10.6	6.9	0.54	0.0254099	0.06	0.791117
Cre02.g091193.t1.2	DnaJ/Hsp40 cysteine-rich domain superfamily protein		9.57	24.03	24.97	3.2	3.5	14	13.2	10.6	12.9	9.1	13.6	27.7	31.9	28	33.9	11.8	10.2	39.1	22.3	31.1	35.3	-1.4	2.27931e-08	0.02	0.926087
Cre02.g091200.t1.1	homogentisate 1,2-dioxygenase	K00451	9.33	20.75	30.72	7.1	6.9	10.6	11.7	9	10.7	7.5	8.2	28.1	30.2	24.7	25.8	17.2	19.3	34.5	48	33	32.3	-1.11	6.21843e-06	0.62	0.0106328
Cre02.g091250.t1.2			21.93	30.6	31.62	23.5	25.2	20.4	21	21.8	19.7	30.4	34.1	26.9	34.5	30.5	27.2	32.5	29.1	34	29.8	32	32.3	-0.48	0.0495299	0.04	0.875982
Cre02.g091300.t1.1			10.6	12.1	7.82	6.6	7.9	11.9	11.3	13.3	12.6	11.5	13.7	11	10.4	13.7	12.3	8.3	5.6	9.4	6.6	6.3	10.7	-0.22	0.368461	-0.63	0.0112307
Cre02.g091350.t1.1			9.63	10.4	8.38	11.2	8.8	9	9	8.9	10.9	10.4	10.6	10.4	11.3	9.5	10.2	10	8.7	8.8	7.1	6.9	8.8	-0.09	0.721463	-0.34	0.165395
Cre02.g091400.t1.1	casein lytic proteinase B4		0.57	0.87	0.88	0.7	0.6	0.5	0.5	0.6	0.5	1.1	1.1	0.7	0.9	0.7	0.7	1	1.1	0.8	1	0.7	0.7	-0.62	0.015284	-0.02	0.940683
Cre02.g091450.t1.1			4.53	3.42	3.25	3.5	5.4	5.3	4	4.2	4.8	4.1	4	3.5	2.9	2.8	3.2	4.4	4.9	3	2.5	2.5	2.2	0.45	0.0725414	-0.02	0.930838
Cre02.g091500.t1.1			0.12	0.33	0.25	0.2	0.1	0.1	0.1	0.1	0.1	0.6	0.3	0.3	0.2	0.3	0.3	0.2	0.1	0.3	0.5	0.2	0.2	-1.53	7.34717e-09	-0.55	0.0316921
Cre02.g091550.t1.2	ssDNA-binding transcriptional regulator		16.77	12.58	15.87	20.2	20.6	14.6	13.6	18.6	13	12	15.8	11.3	13.4	11.2	11.8	13.9	18.2	13.7	15.6	18	15.8	0.4	0.100178	0.33	0.178881
Cre02.g091567.t1.1			0.25	0.22	0.17	0	0.2	0.4	0.5	0.1	0.3	0.7	0	0.1	0	0.4	0.1	0.7	0	0.2	0.1	0	0	0.26	0.43297	-0.43	0.238077
Cre02.g091650.t1.1			1.43	1.23	1.33	1.5	1.4	1.2	1.7	1.2	1.6	1.5	1	1.1	1.2	1.1	1.5	1.4	1.9	1	1.5	1.3	0.9	0.18	0.480635	0.06	0.812497
Cre02.g091700.t1.2			50.02	117.67	97.62	39.9	40.2	63.7	53.7	50.5	52.1	100	108.2	105	126.1	142.3	124.4	77.2	61.6	140.1	141.8	83.4	81.6	-1.21	8.08514e-07	-0.2	0.408957
Cre02.g091750.t3.1			23.33	15.8	17.03	32.8	29.6	20.6	19.2	19.6	18.2	17	21.8	15.4	13	14.3	13.3	24.4	24.3	16.3	14.8	9.8	12.6	0.58	0.0176774	0.07	0.769924
Cre02.g091850.t1.2	ATP-dependent caseinolytic (Clp) protease/crotonase family protein	K05607	20.48	11.37	14.65	18.7	22.9	19.1	24	17.6	20.6	9.4	10.6	12.6	13.8	10.8	11	13.8	13.2	14.1	13.6	17	16.2	0.81	0.000874885	0.37	0.127619
Cre02.g091900.t1.1			4.37	9.52	8.43	5.8	4.5	3.2	4.1	4.7	3.9	7.1	8.5	8.9	10.6	12.8	9.2	7.8	9.1	9.7	10	7.4	6.6	-1.1	6.96014e-06	-0.15	0.546635
Cre02.g091950.t1.1			3	11.13	8.52	2.9	3	3.1	2.8	3.1	3.1	12	12	10.4	9.5	11.5	11.4	9	10.3	6.2	6.9	8.8	9.9	-1.9	2.89351e-14	-0.42	0.0850015
Cre02.g092000.t1.1	DegP protease 10		0.52	0.67	0.58	0.6	0.8	0.5	0.5	0.3	0.4	1	0.8	0.7	0.4	0.6	0.5	0.5	0.9	0.4	0.6	0.5	0.6	-0.39	0.143187	-0.15	0.5647
Cre02.g092050.t1.1	Mitochondrial substrate carrier family protein	K15121	5.65	7.33	7.57	4.9	5.8	5.3	6.1	5.9	5.9	8.8	10	6.9	5.7	5.3	7.3	8.5	10.1	7.3	7.2	6.3	6	-0.31	0.203664	0.03	0.903834
Cre02.g092076.t1.1			0.05	0.22	0.22	0	0.1	0.1	0	0.1	0	0.3	0.2	0.2	0.1	0.3	0.2	0.2	0.2	0.3	0.2	0.2	0.2	-2.19	8.51111e-15	-0.16	0.543754
Cre02.g092100.t1.2			12.47	13.8	12.37	8.7	10.6	14.7	13.9	12.7	14.2	17	13.3	13.2	17.6	9.6	12.1	15.2	9.3	11.9	10.7	12.5	14.6	-0.11	0.650805	-0.11	0.643486
Cre02.g092150.t1.2	Protein kinase family protein with leucine-rich repeat domain		16.17	16	18.4	16.9	15.3	16.3	17	16.2	15.3	13.3	13	15.5	17	21.6	15.6	17.4	16.7	19.3	21.4	19.7	15.9	0.03	0.906344	0.19	0.422533
Cre02.g092200.t1.2			1.88	1.27	1.43	0.9	1.3	2	2	2.5	2.6	1.5	1.4	1	0.8	1.5	1.4	1.7	0.9	1.3	1.5	1.8	1.4	0.52	0.0383482	0.2	0.421727
Cre02.g092250.t1.2	FKBP-type peptidyl-prolyl cis-trans isomerase family protein		3.87	7.1	5.27	3.9	4.4	3.4	3.5	3.4	4.6	10.1	10	5.9	6	5.1	5.5	6.9	5.9	4.9	3.9	5.3	4.7	-0.83	0.000777485	-0.45	0.0644202
Cre02.g092284.t2.1			5.25	6.47	6	6.7	5.6	4.7	5	5	4.5	8.4	8	5.5	5.1	5.9	5.9	7.2	8.1	5.9	5.7	4.4	4.7	-0.36	0.139302	-0.16	0.519482
Cre02.g092350.t1.2	CYTOCHROME P450 51G1	K05917	104.78	32.58	32.72	80.7	107.8	121	110.3	101.3	107.6	31.4	37	34.5	31.9	30.3	30.4	33	32.3	33.2	25.9	37.8	34.1	1.72	3.69456e-12	0.06	0.802684
Cre02.g092400.t1.1	Nuclear transport factor 2 (NTF2) family protein with RNA binding (RRM-RBD-RNP motifs) domain		36.47	22.5	17.55	32.9	37.8	38.9	37.3	34.9	37	22.8	25.1	23.7	24.9	21	17.5	22.1	13.6	18.8	20.6	11.9	18.3	0.7	0.00388165	-0.4	0.100806
Cre02.g092451.t1.1			11.23	10.53	10.83	13.3	11.1	8.9	11.3	11.5	11.3	10.5	14.3	10.4	11	8.6	8.4	13.3	12.5	9.7	8.5	11.2	9.8	0.08	0.735273	0.04	0.867961
Cre02.g092550.t1.1	Tetratricopeptide repeat (TPR)-like superfamily protein		12.77	9.88	9.08	11.8	12.7	12.5	11.4	14.4	13.8	11.5	11.3	8.7	9.7	8.5	9.6	11.1	10.4	7.8	6.9	9	9.3	0.39	0.108188	-0.1	0.670001
Cre02.g092600.t1.2	Coproporphyrinogen III oxidase	K00228	18.72	21.1	20	20.5	18.2	17.7	18.3	16.8	20.8	22.2	28.9	19	19.4	17.6	19.5	23	25.4	17.5	13.2	19.3	21.6	-0.23	0.336674	-0.12	0.607925
Cre02.g092650.t1.1			11.82	12.83	10.58	8.8	9.9	12.4	13.7	11.7	14.4	13.2	16.8	13.2	12.5	10.8	10.5	11.2	8	10.9	8.6	12.3	12.5	-0.07	0.764823	-0.19	0.425926
Cre02.g092700.t1.2			13.68	43.62	38.32	7.3	8.7	20	15.1	15.4	15.6	32.2	35	49.2	47.5	50.2	47.6	21.8	18.3	69.1	49.8	32.8	38.1	-1.66	1.96821e-11	-0.25	0.306095
Cre02.g092750.t1.1		K14590	1.68	1.63	1.62	1.6	1.4	2	1.9	1.6	1.6	1.9	1.2	1.6	1.5	1.9	1.7	2.2	1.4	1.6	2	1	1.5	0.01	0.969674	-0.01	0.955215
Cre02.g092800.t1.2			13.6	21.5	18.08	11.2	10.8	12.4	16.5	15.1	15.6	17.7	19.3	19.9	23.7	26.8	21.6	15.6	15.6	20.3	19.8	20.1	17.1	-0.64	0.00843898	-0.22	0.357652
Cre02.g092850.t1.2	Outer arm dynein light chain 1 protein	K10411	16.58	48.37	39.48	12.5	12.2	18.6	17.9	17.6	20.7	40.4	42.4	46.1	53.6	52.1	55.6	29.7	25.1	50.8	39.3	42.6	49.4	-1.56	3.03309e-10	-0.33	0.169953
Cre02.g092900.t1.2	GMP synthase (glutamine-hydrolyzing), putative / glutamine amidotransferase, putative	K01951	36.3	39.35	32.6	33.2	33.1	36.2	38	35.9	41.4	48.8	43.7	37	35.2	36.2	35.2	38.4	26.4	33.8	30.2	30.3	36.5	-0.09	0.708512	-0.22	0.363311
Cre02.g092926.t1.1			0.1	0.2	0.08	0.2	0	0.1	0.1	0.1	0.1	0.2	0	0.2	0.2	0.2	0.4	0.1	0	0	0	0.2	0.2	-1.18	0.0263848	-1.16	0.0334763
Cre02.g092950.t1.2			17.8	7.1	7.43	17	15.7	21.5	18.6	17.3	16.7	7.5	7.5	7.9	6	7.5	6.2	8.7	9.7	6.9	6.5	5.6	7.2	1.28	2.15578e-07	0.07	0.78662
Cre02.g093017.t1.1			39.63	13.12	14.18	36.7	41.4	41.2	46.8	34.3	37.4	6.4	6.9	17.2	19.9	13.8	14.5	5.8	8.8	28.4	21.2	9.8	11.1	1.65	2.99736e-11	0.15	0.527467
Cre02.g093150.t2.1			0	0	0	0	0	0	0	0	0	0	0	0	0	0	0	0	0	0	0	0	0	0	1	0	1
Cre02.g093300.t1.1	ARM repeat superfamily protein	K12864	7.73	5.33	5.45	9.7	9.6	6.3	6.3	6.5	8	5.6	6.2	5.2	4.8	4.7	5.5	5.3	6.8	4.5	4.6	6	5.5	0.52	0.0331156	0.04	0.8712
Cre02.g093350.t2.1			9.58	8.52	8.92	11.1	10.3	8.1	9.5	8.2	10.3	11.1	9.4	7.8	7	7	8.8	11.2	9.2	8.9	7.2	9.1	7.9	0.21	0.383501	0.05	0.835213
Cre02.g093401.t1.1			1.48	1.57	0.78	0.4	0.4	2.2	2.4	2.1	1.4	2.8	1.5	1	1.1	1.6	1.4	1.1	0.3	1.3	0.8	0.2	1	-0.08	0.753474	-1.04	7.01063e-05
Cre02.g093450.t1.2	Aldolase superfamily protein	K01623	21.45	31.53	27.48	28.6	28.5	18.8	17.7	18	17.1	34.1	40.5	33.4	28.2	25.2	27.8	32.6	45.6	22.2	21.1	21.5	21.9	-0.51	0.0363186	-0.15	0.54549
Cre02.g093500.t2.1			0.02	0.03	0.03	0	0	0	0.1	0	0	0	0	0	0	0.1	0.1	0	0	0.1	0.1	0	0	-0.41	0.411713	-0.03	0.954552
Cre02.g093550.t1.1			2.32	2.63	2.62	2.8	1.9	2.3	2.4	2.6	1.9	3.5	2.3	2.4	2.6	2.9	2.1	3.1	2.9	2.1	3	2.4	2.2	-0.2	0.408693	0	0.994488
Cre02.g093600.t1.2			27.72	5.45	11.65	14.1	17.1	33	32.7	34.2	35.2	0.5	1.5	8.5	6.4	7.8	8	2	2.3	11.7	12.5	19.9	21.5	2.39	7.70997e-21	1.12	6.07061e-06
Cre02.g093650.t1.2	Rieske (2Fe-2S) domain-containing protein		182.67	338.25	303.05	139.9	161.5	185.9	210.9	183.4	214.4	264.1	366.1	376.2	386.8	259.6	376.7	273.7	313	240	174	439.5	378.1	-0.94	0.000118627	-0.2	0.410767
Cre02.g093700.t2.1			6.63	6.63	7.08	9.6	11.8	4.9	4.5	4.5	4.5	9.5	12.7	3.6	4.6	5.1	4.3	9.4	13.5	4.8	5.6	3.9	5.3	0.04	0.874838	0.18	0.470036
Cre02.g093750.t1.2	DC1 domain-containing protein	K17609	391.3	58.27	60.83	191.7	300.6	498.6	435	451.6	470.3	21.5	29.9	81.1	74.5	65.7	76.9	23.6	31.3	94	61.4	82	72.7	2.77	5.34764e-27	0.01	0.952705
Cre02.g093800.t1.2	DC1 domain-containing protein		82.53	19.98	18.48	65.9	66.5	86.3	107.9	79.4	89.2	6.6	6	26.7	30.8	22.9	26.9	8.5	11.9	22.4	22.2	23.5	22.4	2.01	1.12822e-15	-0.12	0.616874
Cre02.g093850.t1.1	Leucine-rich repeat (LRR) family protein		1.93	3.05	3.05	2.3	1.9	1.8	1.8	2	1.8	1.7	1.7	3.3	3.4	4.2	4	2.1	1.8	3.1	4.2	4.4	2.7	-0.63	0.00951328	0.03	0.91389
Cre02.g093900.t1.2			0.03	0.07	0.02	0.1	0.1	0	0	0	0	0	0.1	0.1	0	0	0.2	0	0	0	0.1	0	0	-0.54	0.332019	-0.96	0.115214
Cre02.g093950.t1.2	Amino acid kinase family protein	K09903	50.75	40.93	52.75	41	39.1	55.9	55.6	54.1	58.8	42	34.9	41.8	44.3	42	40.6	47	39.2	57	55.5	52.2	65.6	0.33	0.167042	0.42	0.0848432
Cre02.g093975.t1.1	U2 snRNP auxilliary factor, large subunit, splicing factor	K12837	2.05	2.33	2.52	1.9	1.8	2.1	2.1	2.2	2.2	2.3	1.7	2.3	2.2	2.5	3	2.5	3.1	1.7	2.5	3.2	2.1	-0.16	0.522308	0.08	0.742602
Cre02.g094050.t1.1	Alkaline-phosphatase-like family protein	K05288	0.8	1.32	1.15	0.5	0.4	1.3	1	0.8	0.8	1.9	1	1.6	0.9	1.3	1.2	0.9	0.6	1.7	1.3	1.2	1.2	-0.82	0.00122499	-0.23	0.358662
Cre02.g094100.t1.2	DC1 domain-containing protein	K17609	32.27	18.62	25.13	21.5	24.8	38.4	38	34.3	36.6	17.4	16.2	19.6	22.1	16.8	19.6	23.5	22.5	27	22.4	29.3	26.1	0.82	0.000717976	0.48	0.048109
Cre02.g094150.t1.2	pseudo-response regulator 9	K12130	4.38	5.33	7.33	4	3.7	4.9	4.9	4.9	3.9	6.6	5	4.4	5.1	6.2	4.7	8.2	5.6	7.3	9.6	6.5	6.8	-0.27	0.259925	0.46	0.0603042
Cre02.g094200.t1.1	Major facilitator superfamily protein		1.65	1.52	1.37	1.7	1.9	1.3	1.6	1.3	2.1	1.7	1.7	1.4	1.5	1.3	1.5	1.5	1.9	1.1	0.9	1.3	1.5	0.12	0.635535	-0.13	0.615173
Cre02.g094250.t1.1	Mitochondrial substrate carrier family protein	K13354	134.48	51.08	146.47	134.9	121.3	142	128.7	129.6	150.4	37.3	40	55	50.7	64.3	59.2	180.3	107.4	145.4	149.1	127.4	169.2	1.42	7.13243e-09	1.48	1.71831e-09
Cre02.g094300.t1.2	electron-transfer flavoprotein:ubiquinone oxidoreductase	K00311	11.43	11	14.42	14.3	13.6	10.1	9.3	10.4	10.9	9.9	13	10.3	12.1	11.1	9.6	15.4	19	12	11.6	15.6	12.9	-0.01	0.958724	0.34	0.16113
Cre02.g094350.t1.1	importin alpha isoform 6		4.07	8.92	8.12	3.6	3.7	5.4	4.5	3.3	3.9	6.2	7.7	10.5	9.6	9.9	9.6	6.2	7.1	11.4	8.9	8.1	7	-1.09	9.59518e-06	-0.08	0.738889
Cre02.g094400.t1.2			3.45	4.05	4.25	2.1	2.3	4.1	4.1	3.9	4.2	3.8	3.7	4	5.1	3.9	3.8	4.1	2.7	4.3	5.2	4	5.2	-0.22	0.375339	0.04	0.881978
Cre02.g094450.t1.2			120.37	171.7	129.27	51.6	60.7	136.1	155.9	180.4	137.5	95.8	124.3	181.7	202.6	225.4	200.4	72.9	59.4	171.7	206.4	140.3	124.9	-0.56	0.0209398	-0.42	0.0809285
Cre02.g094500.t1.2		K02970	21.03	20.08	16.53	11.4	14.5	22.7	23.3	25.6	28.7	21.3	22.7	15.9	19.3	18.5	22.8	17.3	11.2	17.7	14.2	17.4	21.4	0.08	0.727202	-0.26	0.284845
Cre02.g094551.t1.1			0.1	0.1	0.1	0.2	0.1	0.1	0.1	0	0.1	0.1	0	0.1	0.1	0.2	0.1	0	0.2	0.1	0.1	0.1	0.1	-0.21	0.470758	-0.13	0.655191
Cre02.g094600.t1.1			1.45	2.87	1.82	1.2	1.3	1.6	1.7	1.5	1.4	3	2.8	2.6	2.6	3.4	2.8	1.9	1.8	1.7	2.5	1.5	1.5	-0.95	0.000102838	-0.61	0.0117903
Cre02.g094650.t1.2	GTP-binding protein Obg/CgtA	K03979	0.93	1	0.63	0.6	0.4	1.3	1	1.5	0.8	1.3	1	0.9	0.8	0.9	1.1	0.7	0.6	0.4	0.8	0.8	0.5	-0.1	0.705051	-0.72	0.00673213
Cre02.g094700.t1.2			1.52	4.07	2.05	1.2	1.3	1.7	1.7	1.8	1.4	4	3.4	3.8	4.6	4.3	4.3	1.4	1.2	3.3	2.9	1.6	1.9	-1.46	5.57586e-09	-1.02	3.62943e-05
Cre02.g094750.t1.2			22.87	10.63	5.73	20	24.9	22.4	22.7	24.4	22.8	8.1	8.1	11.4	11.2	14	11	3.8	3.8	8.6	7.9	5.2	5.1	1.13	3.73334e-06	-0.85	0.000470542
Cre02.g094801.t1.1			0.27	0.27	0.43	0.3	0.2	0.3	0.3	0.3	0.2	0.4	0.1	0.3	0.2	0.3	0.3	0.6	0.4	0.3	0.5	0.3	0.5	0.16	0.517351	0.65	0.0100557
Cre02.g094850.t1.1			0.77	0.98	0.68	1	0.7	0.7	0.7	0.8	0.7	1.2	1.1	0.8	0.9	0.9	1	0.9	0.9	0.5	0.6	0.6	0.6	-0.33	0.193933	-0.44	0.0845836
Cre02.g094900.t1.1	Tetratricopeptide repeat (TPR)-like superfamily protein		3.18	4.05	3.6	3.8	3.2	3.5	3	2.9	2.7	4.9	3.9	3.7	3.5	4.4	3.9	4	3.5	3.2	4.4	3.6	2.9	-0.31	0.201226	-0.2	0.40308
Cre02.g095000.t1.2	phospholipase A2-beta		24.15	15.17	15.53	25.8	26.1	29.2	21	21.8	21	19	21	14.3	12.1	13.4	11.2	18.8	20	15.9	12.5	11.5	14.5	0.62	0.0117554	0.02	0.918391
Cre02.g095036.t1.1			0	0	0	0	0	0	0	0	0	0	0	0	0	0	0	0	0	0	0	0	0	0	1	1.93	0.0914726
Cre02.g095037.t1.1			0.83	0.63	0.42	0.8	1	0.9	1.1	0.7	0.5	0.1	0.3	0.6	0.9	1.1	0.8	0.1	0.2	0.8	0.5	0.4	0.5	0.38	0.15711	-0.62	0.0265988
Cre02.g095038.t1.1			5.8	2.13	1.4	3.9	5.2	5.2	8.5	5.5	6.5	1	1.6	2.4	3.3	2.3	2.2	0.9	0.7	2.6	1.4	1.4	1.4	1.41	2.20281e-08	-0.6	0.0190786
Cre02.g095039.t1.1			0	0	0	0	0	0	0	0	0	0	0	0	0	0	0	0	0	0	0	0	0	-0.06	0.949999	0.07	0.943361
Cre02.g095041.t1.1			0	0.02	0.05	0	0	0	0	0	0	0	0	0	0	0.1	0	0.1	0	0	0.1	0.1	0	-1.54	0.0149079	0	0.994956
Cre02.g095042.t1.1			5.95	7.43	6.62	4.7	5.6	6.8	6.7	6.5	5.4	5.1	6	8.6	6.3	9.2	9.4	5.9	3.3	7.3	7.4	7.5	8.3	-0.28	0.246717	-0.1	0.687739
Cre02.g095043.t1.1			0.18	0.13	0.15	0.1	0.2	0.4	0.1	0.2	0.1	0.2	0.1	0	0.2	0.2	0.1	0.2	0.1	0.1	0.3	0.1	0.1	0.67	0.0404547	0.22	0.513784
Cre02.g095045.t1.1	RING/FYVE/PHD zinc finger superfamily protein		2.27	2.13	2.47	3	2.5	2	1.9	2.4	1.8	2.4	1.6	2.2	2.2	2.3	2.1	2.1	2.6	1.9	2.7	3.2	2.3	0.09	0.713728	0.2	0.411006
Cre02.g095046.t1.1			9.28	16.58	15.92	12.5	9.7	7.4	8.1	8.7	9.3	13.2	13.6	16.9	17.8	18.7	19.3	17.6	19	12.7	16.4	14.3	15.5	-0.79	0.00115664	-0.03	0.917155
Cre02.g095047.t1.1			1.47	2.85	1.62	1.7	1.7	1.3	2.6	0.5	1	4.3	4.6	1.6	2.3	2.1	2.2	3.2	2.9	1.5	0.8	0.7	0.6	-0.98	0.000142924	-0.86	0.000832014
Cre02.g095048.t1.1			4.57	6.9	5.45	6.7	4.9	4.4	4	3.8	3.6	7.6	7.3	5.4	6	8.7	6.4	6.2	6.3	4.2	6.1	5.6	4.3	-0.58	0.0167801	-0.28	0.254175
Cre02.g095049.t1.1			0.35	0.82	0.3	0	0.1	0.6	0.5	0.7	0.2	2.5	0.7	0.3	0.1	1	0.3	0.8	0	0.1	0.6	0.1	0.2	-1.22	9.86641e-05	-1.41	1.29125e-05
Cre02.g095050.t2.1			3.02	2.88	2.4	1.8	2.1	3.8	4.3	3	3.1	4.2	3.2	2.6	2.5	2	2.8	2.1	1.9	3.1	2.6	2.1	2.6	-0.01	0.982826	-0.28	0.260515
Cre02.g095051.t1.1			0.1	0.1	0.08	0.1	0.1	0.3	0	0.1	0	0.2	0	0	0	0.3	0.1	0.2	0	0	0.2	0	0.1	0.16	0.75065	-0.4	0.478211
Cre02.g095052.t1.1	RING/FYVE/PHD zinc finger superfamily protein		0.25	0.57	0.25	0	0.1	0.3	0.3	0.3	0.5	1.9	0.2	0.3	0.2	0.7	0.1	0.4	0.1	0.2	0.4	0.2	0.2	-1.34	5.14889e-05	-1.27	0.000145369
Cre02.g095053.t1.1			4.15	6.27	5.7	6.3	3.5	3.7	4.4	3.7	3.3	7.9	5.2	6	5.6	6.3	6.6	7.1	7.1	4	5.1	5.8	5.1	-0.59	0.0155612	-0.07	0.776389
Cre02.g095054.t2.1			0.6	1.4	1.02	0.2	0.1	1.1	0.8	0.8	0.6	2.4	0.9	1.1	1	2.1	0.9	1.6	1.3	0.5	1.3	0.7	0.7	-1.09	3.74705e-05	-0.5	0.0553098
Cre02.g095055.t1.1			4.43	5.28	5.47	4.2	4	5.7	4.4	4.5	3.8	5.4	4.2	5.5	5.6	5.8	5.2	4	6	6.1	5.5	6.6	4.6	-0.31	0.196891	0.03	0.910498
Cre02.g095058.t1.1			1	1.27	0.8	0.2	0.1	1.9	1.6	1.3	0.9	2.8	0.5	0.7	0.4	2.1	1.1	1.1	0.1	1.2	1.8	0.3	0.3	-0.43	0.0817304	-0.73	0.00359548
Cre02.g095059.t1.1			0.48	1.08	0.62	0.3	0.4	0.6	0.6	0.5	0.5	1.4	0.8	1	1.1	1.3	0.9	0.8	0.4	0.5	0.8	0.6	0.6	-1.18	3.699e-06	-0.83	0.00112583
Cre02.g095060.t1.1			0.23	1.5	0.92	0.1	0.1	0.3	0.3	0.4	0.2	2.3	1.4	1.1	1	1.8	1.4	0.7	0.7	1.2	1.2	0.7	1	-2.68	9.39036e-22	-0.72	0.00488355
Cre02.g095061.t1.1			1.15	2.27	2.58	0.6	0.8	1.4	1.7	1.3	1.1	3.1	1.9	2.1	2.5	2.1	1.9	2.3	1.4	3.1	3	2.5	3.2	-0.92	0.000510705	0.18	0.493436
Cre02.g095062.t1.1			0.15	2.12	1.32	0.1	0.1	0.1	0.2	0.3	0.1	4	2.3	1.4	1.3	2.1	1.6	1	1.4	1.6	1.8	0.9	1.2	-4	5.51824e-41	-0.71	0.00462006
Cre02.g095063.t1.1			3.83	11.92	9.07	4.3	4.8	3.9	3.3	3.3	3.4	9.2	9.9	16.1	12.1	11.7	12.5	7.4	9.2	9.5	8.5	10.7	9.1	-1.59	1.33465e-10	-0.33	0.171842
Cre02.g095064.t1.1			0.3	0.63	0.43	0.1	0	0.1	0.6	0.5	0.5	1.4	0.5	0.4	0.3	0.9	0.3	0.3	0	0.6	0.9	0.4	0.4	-1.08	0.000763063	-0.63	0.0428718
Cre02.g095065.t1.1			0.15	2.55	1.33	0.1	0.1	0.1	0.2	0.3	0.1	4.9	2.7	1.4	1.8	2.7	1.8	1	0.9	1.8	2.2	1	1.1	-4.01	3.69212e-42	-0.9	0.000303774
Cre02.g095066.t1.1			3.53	10.92	8.48	4	4.1	3.2	2.9	3.4	3.6	8.9	8.2	11.9	11.4	11.3	13.8	6.9	8.1	8.5	8.1	10.1	9.2	-1.59	1.58181e-10	-0.34	0.159697
Cre02.g095067.t1.1			0.17	2.22	1.37	0.3	0.1	0.3	0.1	0.1	0.1	3.9	2.6	1.6	1.6	1.9	1.7	1.4	0.5	2.2	1.9	1.2	1	-3.9	4.80277e-40	-0.71	0.00475246
Cre02.g095068.t1.1			0.57	0.62	0.47	0.8	0.5	0.5	0.6	0.5	0.5	0.6	0.7	0.5	0.6	0.7	0.6	0.6	0.6	0.2	0.5	0.4	0.5	-0.05	0.830867	-0.27	0.287168
Cre02.g095069.t1.1	2-cysteine peroxiredoxin B	K03564	8.77	12.87	11.1	8.8	12.9	7.3	7.7	7.8	8.1	17.2	23	10.8	8.3	8.9	9	14.5	21	8.2	6.1	9.1	7.7	-0.53	0.0302035	-0.25	0.303473
Cre02.g095070.t1.1	signal recognition particle 19 kDa protein, putative / SRP19, putative	K03105	15.23	11.45	14.78	21	24.3	10.7	12.4	11	12	12.1	14.8	11.6	13	8.1	9.1	14.2	22.3	11.4	10.7	16.7	13.4	0.4	0.102179	0.39	0.106208
Cre02.g095071.t1.1	Polynucleotidyl transferase, ribonuclease H-like superfamily protein	K01148	2.1	2.32	2.6	1.9	2.1	1.8	2.1	2.2	2.5	2.4	2.3	2.4	2.1	2.8	1.9	2.5	3	2.1	2.3	3.6	2.1	-0.13	0.606405	0.19	0.43336
Cre02.g095072.t1.1			15.08	33.4	34.33	11	13.6	16.3	15.4	16.5	17.7	21.9	26.1	32.5	33.2	42.7	44	18.9	21.6	47.1	43.7	32.4	42.3	-1.15	3.01855e-06	0.02	0.944723
Cre02.g095073.t1.1			63.13	80.47	75.57	45.2	41.6	76.6	73.3	72.9	69.2	72.2	51.4	89.9	81.1	96.2	92	71	40.9	92.7	98	61	89.8	-0.32	0.180369	-0.05	0.846974
Cre02.g095074.t1.1	vacuolar protein sorting 11	K20179	2.47	1.48	1.33	2.6	3.3	2.2	2	2.2	2.5	1.6	2.1	1.2	1.3	1.1	1.6	1.2	1.6	1	1.1	1.5	1.6	0.78	0.00160663	-0.17	0.494353
Cre02.g095075.t1.1			25.48	9.13	9.48	17.9	17.2	35.5	27.2	27.1	28	10.5	9.9	8.4	7	10.1	8.9	9.6	7.2	12	9.6	7.3	11.2	1.42	9.26265e-09	0.04	0.859653
Cre02.g095076.t1.1	zinc induced facilitator 1		61.73	12.18	42.97	54.9	41.9	76.2	75.4	60.5	61.5	1	1.6	16.6	17.6	19.3	17	14.3	11.6	53.3	68.4	52.5	57.7	2.38	6.3862e-21	1.87	6.58977e-14
Cre02.g095077.t1.1	Putative thiol-disulphide oxidoreductase DCC		97.08	28.5	30.28	74.6	76.1	115.1	109.7	112	95	20.1	17.5	29.1	30.8	39.1	34.4	21.4	18.8	36.7	41.5	33.8	29.5	1.78	7.0943e-13	0.07	0.764767
Cre02.g095078.t1.1			3.13	3.17	2.85	2.7	2.7	3.5	3.3	3.1	3.5	4	4.2	2.7	2.4	2.9	2.8	2.7	2.7	2.8	3.2	2.8	2.9	-0.04	0.870899	-0.14	0.565644
Cre02.g095079.t1.1			3.07	2.67	3	4.1	3.6	2.8	2.7	2.5	2.7	4.3	3.1	1.9	2.3	2.2	2.2	4.2	4.1	2.2	2.7	2.1	2.7	0.25	0.312863	0.16	0.518817
Cre02.g095080.t1.1			22.2	8.05	5.78	19.3	25.4	20.5	22.9	22.5	22.6	2.8	4.3	9.5	11.4	10	10.3	3	3.1	6.7	6.2	8.8	6.9	1.37	2.59608e-08	-0.51	0.034953
Cre02.g095081.t1.1		K19881	3.3	2.28	2.68	4.9	4.4	3	2.5	2.4	2.6	1.7	1.8	2.6	2.9	2.3	2.4	2.2	3.6	2.5	2	3.2	2.6	0.58	0.0181392	0.27	0.274872
Cre02.g095082.t1.1	nucleosome assembly protein 1;2		18.97	31.07	35.23	13.6	13	20.9	22.3	21.1	22.9	20.9	21.4	37.8	40.3	32.6	33.4	22.8	18.4	37.8	47.7	40.4	44.3	-0.7	0.00409046	0.15	0.534665
Cre02.g095083.t1.1			4.22	0.7	0.8	5.3	2.9	3.8	5.9	4.6	2.8	0.5	0.2	0.9	0.6	1.1	0.9	1	0.8	0.4	1	0.8	0.8	2.54	1.55872e-21	0.15	0.560164
Cre02.g095084.t1.1			118.37	72.22	91.92	94.7	172.9	89.5	112.6	101.9	138.6	9.5	9.3	92	126	89.8	106.7	30.2	53.7	46.2	31.9	211.9	177.6	0.77	0.00159776	0.36	0.132319
Cre02.g095085.t1.1	Sodium Bile acid symporter family	K14347	50.27	27.97	39.17	54.6	73.4	39.5	48.5	36.6	49	8.7	5.1	36.3	48.8	31.4	37.5	16.6	25.6	20	14.9	90.1	67.8	0.79	0.00112224	0.45	0.0657252
Cre02.g095086.t1.1	Sodium Bile acid symporter family	K14347	27.63	17.45	17.68	23.1	27.2	32.1	30	26.4	27	15.1	14.3	17.7	18.2	21	18.4	19.3	18.1	14.2	17.1	18.1	19.3	0.68	0.00507928	0.07	0.767406
Cre02.g095087.t1.1	Cysteine proteinases superfamily protein		116.23	44.53	149.47	67.8	81.9	150.8	132.2	133.7	131	19.7	21.7	59	50.3	59	57.5	115.6	100.9	197.7	199.2	129.2	154.2	1.4	1.17555e-08	1.71	5.66179e-12
Cre02.g095088.t1.1			0.22	1.38	0.88	0.2	0.3	0.3	0.2	0.2	0.1	2.1	1.3	1.3	1.1	1.1	1.4	0.6	0.6	1.3	1.4	0.7	0.7	-2.75	7.02551e-23	-0.65	0.00967724
Cre02.g095089.t1.1	Inosine triphosphate pyrophosphatase family protein	K01519	17.42	20.4	22.05	15.6	18.7	16.1	18.4	18.3	17.4	17.7	21.1	21.1	23.6	19.9	19	20.5	22.8	19.6	20.3	26.7	22.4	-0.22	0.374518	0.13	0.597341
Cre02.g095090.t1.1	S-adenosyl-L-methionine-dependent methyltransferases superfamily protein		8.3	30.58	26.88	5.9	5.7	9.4	8.9	10.5	9.4	38.2	34.3	26.6	22.7	33.1	28.6	30.4	22.6	26.9	32.8	19.7	28.9	-1.9	3.05294e-14	-0.22	0.371784
Cre02.g095091.t1.1			3.72	5.62	2.58	3.9	2.7	4	3.9	3.9	3.9	7.4	5	5.3	5.3	5.3	5.4	2.6	2.5	2.1	3.4	2.2	2.7	-0.56	0.0211482	-1.05	1.97244e-05
Cre02.g095092.t1.1	PHYTOENE SYNTHASE	K02291	36.13	56.65	41.13	32.1	31.3	43	38.3	37.4	34.7	67.4	64.8	52.3	47.5	54.8	53.1	57	43.9	37.3	38.1	30.7	39.8	-0.59	0.0142385	-0.48	0.0454999
Cre02.g095093.t1.1		K10881	100.83	63.05	52.17	69.6	93.8	126.9	112.1	100.8	101.8	66.8	59.1	67.3	61.2	66.8	57.1	52	38.4	73.6	55.3	40.4	53.3	0.62	0.0108992	-0.29	0.225822
Cre02.g095095.t1.1			13.6	68.72	33.17	5.9	6.5	16.2	20.6	17.2	15.2	38.3	43.6	76.4	92.1	80.6	81.3	23.1	12.8	49.9	48.6	30.4	34.2	-2.32	5.16168e-20	-1.01	3.13789e-05
Cre02.g095096.t1.1			0.08	0.58	0.3	0.1	0	0.1	0.1	0.1	0.1	0.6	0.5	0.6	0.5	0.7	0.6	0.2	0	0.6	0.3	0.4	0.3	-2.78	4.07841e-18	-0.94	0.000730693
Cre02.g095097.t1.1	FKBP-like peptidyl-prolyl cis-trans isomerase family protein		14.9	26.87	36.38	15.9	17.2	13.5	10.9	15.3	16.6	22.8	29.3	27.6	26.7	26.3	28.5	36.1	54	32.7	28.5	31.8	35.2	-0.87	0.00036096	0.45	0.062976
Cre02.g095098.t1.1	MD-2-related lipid recognition domain-containing protein		43.02	30.12	56.28	35.4	45.7	42.1	42.9	41.1	50.9	23.5	30.7	34.3	32.3	27.7	32.2	55.5	64.4	47	38.5	72	60.3	0.54	0.025659	0.88	0.00030249
Cre02.g095099.t1.1	Protein kinase superfamily protein		0.28	1.53	0.98	0.2	0.3	0.3	0.3	0.3	0.3	2.3	1.7	1.2	1.4	1.3	1.3	0.8	0.8	1.1	1.2	1	1	-2.58	4.86916e-22	-0.68	0.00641958
Cre02.g095100.t1.1	Pyridoxamine 5\'-phosphate oxidase family protein		22.27	17.28	21.95	18.9	22.5	24.8	23.6	21.2	22.6	16.6	20.9	19.4	17.6	14.4	14.8	22.4	24.5	20.2	14.4	25.5	24.7	0.41	0.0936277	0.4	0.0999744
Cre02.g095101.t1.1	splicing factor-related		6.08	6.55	7.9	8.4	7.7	5	5	4.8	5.6	4.6	4	8.1	8.1	7.3	7.2	5.4	6.7	8.3	10.8	8.5	7.7	-0.09	0.704125	0.23	0.333745
Cre02.g095102.t1.1	sorting nexin 2A	K17919	5.1	3.33	3.6	5.9	5.6	4.8	4.6	5.5	4.2	3.3	2.8	3.5	3.6	3.7	3.1	3.9	4	3.2	4	3.3	3.2	0.59	0.0152556	0.11	0.646436
Cre02.g095103.t1.1			0.47	0.2	1.05	0.4	0.4	0.4	0.5	0.5	0.6	0.1	0.3	0.1	0.2	0.2	0.3	1.1	0.9	0.7	0.5	1.6	1.5	1.42	2.03618e-06	2.54	6.33625e-18
Cre02.g095104.t1.1	SPT2 chromatin protein	K15193	14.9	8.6	11	24	15.2	12.7	13.2	11.3	13	7.1	6.6	9.5	9.2	9.1	10.1	9	12.1	13.2	9.9	11.5	10.3	0.72	0.0032074	0.33	0.178069
Cre02.g095105.t1.1	Uncharacterized conserved protein (DUF2358)		26.9	18.13	24.57	22.2	27.8	27.5	28.5	25.4	30	16.7	17.6	17.6	18.9	19.2	18.8	25.7	21.2	23.5	23.6	28.5	24.9	0.59	0.0149717	0.5	0.0385564
Cre02.g095106.t1.1	phosphatidylglycerolphosphate synthase 2	K00995	33.47	19.7	28.47	30.8	34.8	35.1	33.9	32.4	33.8	11.5	16.5	24	22.5	20.4	23.3	19.5	27.3	33.8	24.9	35.4	29.9	0.78	0.00129212	0.49	0.0440907
Cre02.g095107.t1.1	Nucleotide-sugar transporter family protein		14.65	8.9	8.08	17.6	17.3	13.2	16.5	12	11.3	10.7	11	9.2	8	7.3	7.2	9	10.2	8.2	6.8	7.1	7.2	0.69	0.00500227	-0.13	0.600819
Cre02.g095109.t1.1	Nucleotide-sugar transporter family protein		2.35	1.57	0.72	0.4	0.3	4.2	4.8	3.2	1.2	3.6	1.2	0.7	0.8	2	1.1	0.8	0	1.9	1.1	0	0.5	0.6	0.0252366	-1.04	0.000347887
Cre02.g095110.t1.1	inhibitor-3	K17553	176.88	340.42	280.73	151.1	167.2	179.9	177.8	180.3	205	251.6	287.1	366.9	355.9	354.8	426.2	207.9	199.9	305.2	267.7	331.6	372.1	-0.95	9.22764e-05	-0.32	0.188094
Cre02.g095111.t1.1	vacuolar sorting receptor 4		8.83	5.57	9.58	9.2	11.6	7.7	7.2	8.8	8.5	6.6	5.8	5.5	4.9	5.2	5.4	11.5	11.4	7.9	6.8	10.4	9.5	0.68	0.00518164	0.84	0.000617314
Cre02.g095112.t1.1			7.52	10.72	10.12	7.3	8.2	7.3	6.9	7.1	8.3	5.9	10.2	11.5	13.1	11.4	12.2	8.3	11.4	6.9	9.2	11.9	13	-0.48	0.0488519	-0.12	0.623138
Cre02.g095113.t1.1	tubulin folding cofactor E / Pfifferling (PFI)		0.58	0.72	0.4	0.1	0.1	1.2	0.7	0.6	0.8	0.8	0.4	0.7	0.6	1.2	0.6	0.3	0	0.9	0.8	0.1	0.3	-0.39	0.13956	-0.85	0.0019801
Cre02.g095114.t1.1			5.3	5.15	2.57	5.5	3.9	6.2	6.1	5.9	4.2	7.6	5.2	4.4	4.6	4.7	4.4	3.4	1.9	3.4	3.7	1.1	1.9	0.05	0.852508	-1.01	4.78787e-05
Cre02.g095115.t1.1			2.45	2.85	2.65	1.8	2	2.8	2.6	2.5	3	2.1	1.9	2.9	3.5	3.8	2.9	1.7	2.6	2.9	2.4	3.9	2.4	-0.2	0.414162	-0.12	0.629176
Cre02.g095116.t1.1			0.07	0.83	0.35	0	0	0.1	0.1	0.1	0.1	0.9	0.7	0.9	0.7	0.9	0.9	0.1	0.2	0.5	0.4	0.5	0.4	-3.47	5.99825e-31	-1.24	2.16118e-06
Cre02.g095117.t2.1			15.73	10.13	11.22	26.4	16.7	12.7	12.4	12.4	13.8	11	10.4	8.7	9.7	10.8	10.2	13.2	17.2	8.2	9.6	9.4	9.7	0.66	0.00661811	0.13	0.59924
Cre02.g095118.t1.1			0	0.07	0.05	0	0	0	0	0	0	0	0	0	0.2	0.1	0.1	0	0	0.1	0	0.1	0.1	-3.54	0.000889648	-0.3	0.686889
Cre02.g095119.t1.1			2.05	2.18	1.87	2.1	2.3	2.2	1.6	2.1	2	2.4	2.3	2.5	1.7	2.3	1.9	1.9	2.1	1.4	1.5	2.5	1.8	-0.04	0.878678	-0.17	0.494181
Cre02.g095121.t1.1	pseudouridine synthase family protein		3.02	2.15	3.3	3.6	5.2	2.3	2.2	2.2	2.6	1.7	3	2.1	2.2	2	1.9	3.2	6	2	2.6	3.3	2.7	0.49	0.048669	0.59	0.0176449
Cre02.g095122.t1.1	FKBP-like peptidyl-prolyl cis-trans isomerase family protein		19.57	23.32	22.05	22.9	22	17.4	19	20.4	15.7	26.3	26.1	20.6	23.2	23.5	20.2	22.4	24.6	23.8	22.7	18.9	19.9	-0.27	0.272658	-0.08	0.756478
Cre02.g095123.t1.1			0.32	0.17	0.53	0.1	0.3	0.3	0.3	0.4	0.5	0.1	0.1	0.2	0.1	0.2	0.3	0.5	0.3	0.5	0.6	0.6	0.7	0.81	0.00403592	1.64	3.81089e-09
Cre02.g095124.t1.1	ubiquitin-specific protease 17		0.95	0.6	0.72	1	0.7	1	0.9	1.1	1	0.7	0.5	0.8	0.6	0.5	0.5	0.9	0.8	0.4	0.7	0.8	0.7	0.6	0.0173924	0.19	0.457977
Cre02.g095125.t1.1	Regulator of chromosome condensation (RCC1) family protein		0.83	1.28	1.15	1	1	0.7	0.8	0.9	0.6	1	1.1	1.2	1.7	1.4	1.3	1.2	1.3	0.9	1.6	0.9	1	-0.57	0.0206316	-0.06	0.795106
Cre02.g095126.t1.1	disproportionating enzyme 2	K00705	5.93	6.55	7.5	7.7	7.7	5.4	4.3	5.5	5	6.6	7.9	7	5.7	5.9	6.2	8.2	9	7.7	7.8	6	6.3	-0.14	0.570622	0.15	0.523399
Cre02.g095127.t1.1	NAD(P)-linked oxidoreductase superfamily protein		7.32	7.5	7.65	6.2	8.2	7.1	8.5	6.9	7	8.7	7.2	7.9	7.9	6.5	6.8	7.2	5.8	8.5	7.7	8.7	8	-0.07	0.763424	0.02	0.924842
Cre02.g095128.t1.1			5.92	6.13	5.68	7.6	6.3	4.3	5.4	5.8	6.1	6.5	7.4	5.7	6.5	5.3	5.4	6.9	8.1	4.1	4.9	5.2	4.9	-0.04	0.865408	-0.1	0.678513
Cre02.g095129.t1.1	Protein kinase superfamily protein with octicosapeptide/Phox/Bem1p domain		6.23	5.45	5.23	8.5	6.7	5.8	5.6	5.6	5.2	5.6	4.8	4.9	5	6.2	6.2	5.6	4.3	5	6.6	4.2	5.7	0.2	0.41702	-0.08	0.750749
Cre02.g095130.t1.1			22.03	27.42	42.57	33.5	23.8	19.4	17.5	18.5	19.5	31.2	22.9	26.7	23	31.9	28.8	58.5	43.8	44	52.6	23.4	33.1	-0.31	0.202271	0.69	0.00465497
Cre02.g095131.t1.1			0.17	0.45	0.25	0.1	0.1	0.5	0.2	0	0.1	1.1	0.1	0.2	0.1	0.9	0.3	0.2	0	0.3	0.9	0	0.1	-1.4	2.47365e-06	-0.82	0.00443373
Cre02.g095132.t1.1			1.33	3.92	2.82	1.2	1.2	1.7	1.4	1.2	1.3	2.8	2.3	4.6	4.2	5.3	4.3	1.9	2.3	4.2	4	2.5	2	-1.6	1.74386e-10	-0.52	0.0337357
Cre02.g095133.t1.1	NAD(P)-binding Rossmann-fold superfamily protein		14.33	13.3	15.02	14.9	18.5	12.3	13.9	13	13.4	10.8	16.8	13.5	16.9	10.3	11.5	16.7	19.5	11.7	11.5	15.2	15.5	0.16	0.498732	0.23	0.341362
Cre02.g095134.t1.1			0.45	0.33	0.18	0.7	0.4	0.4	0.5	0.4	0.3	0.4	0.3	0.3	0.3	0.5	0.2	0.2	0.2	0.2	0.3	0.1	0.1	0.44	0.12533	-0.81	0.00846703
Cre02.g095135.t1.1			0.75	0.87	0.78	0.6	0.7	0.7	0.7	1	0.8	1.3	1.1	0.9	0.7	0.5	0.7	0.7	1.3	0.4	0.5	0.9	0.9	-0.24	0.369598	-0.17	0.522662
Cre02.g095136.t1.1			1.23	1.37	2.12	1.9	1	1.1	1	1	1.4	1.5	1.7	0.9	1.3	1.1	1.7	2.3	3.6	1.3	1.5	2.4	1.6	-0.08	0.766379	0.65	0.0107228
Cre02.g095137.t1.1			5.27	0.7	12.12	3.4	4.2	6.2	6.2	5.9	5.7	0.6	0.3	0.6	0.8	1	0.9	13.6	15.2	8	10	13.7	12.2	2.81	1.05232e-26	4.01	5.3327e-48
Cre02.g095138.t1.1			2.27	2.53	2.32	1.5	2	2.8	2.6	2.1	2.6	2.1	2.4	3.1	2.8	2.4	2.4	2.3	3.1	2.5	1.5	2.3	2.2	-0.14	0.580413	-0.08	0.746258
Cre02.g095139.t1.1			0.02	0	0.02	0	0	0	0.1	0	0	0	0	0	0	0	0	0	0	0.1	0	0	0	0.35	0.646286	0.7	0.359423
Cre02.g095140.t1.1			38.95	170.27	262.13	16.6	19.8	52.3	52	51.6	41.4	99.7	92	196.5	208	220.1	205.3	140.4	178.3	287.1	366.1	335	265.9	-2.17	6.73775e-18	0.6	0.0124576
Cre02.g095141.t1.1			1.53	0.72	0.7	2	1.5	1.2	1.1	1.6	1.8	1.1	0.8	0.5	0.6	0.7	0.6	0.9	1.2	0.5	0.6	0.4	0.6	1.09	2.01978e-05	0.01	0.980036
Cre02.g095142.t1.1	ubiquitin-specific protease 16		0.32	0.23	0.17	0.3	0.3	0.4	0.3	0.2	0.4	0.3	0.3	0.2	0.2	0.2	0.2	0.2	0.2	0.1	0.1	0.2	0.2	0.3	0.266719	-0.57	0.043291
Cre02.g095143.t1.1	ubiquitin-specific protease 17		0.45	0.3	0.38	0.6	0.6	0.4	0.4	0.4	0.3	0.4	0.4	0.2	0.3	0.3	0.2	0.5	0.8	0.1	0.3	0.2	0.4	0.66	0.0134326	0.42	0.11892
Cre02.g095144.t1.1			9.8	17.85	17.37	6.9	7	12.2	10.4	11.7	10.6	16.8	15.7	20.2	16	19.7	18.7	16.1	13.7	21.7	21	16.1	15.6	-0.85	0.000454682	-0.08	0.735991
Cre02.g095145.t1.1			0.98	2.33	11.18	0.4	0.9	1.4	1.2	0.9	1.1	2.2	2	2.6	1.8	2.8	2.6	20.3	6.5	10	11.5	6.9	11.9	-1.27	1.16463e-06	2.24	3.81071e-18
Cre02.g095146.t1.1			25.13	28.87	25.58	23.7	26.5	22.8	24.6	26.4	26.8	33	32.3	28.6	29.1	26.2	24	24	26.8	24	23.9	29.3	25.5	-0.19	0.421656	-0.16	0.501141
Cre02.g095147.t1.1	UDP-Glycosyltransferase superfamily protein	K03843	6.23	3.12	3.07	4.8	6.6	6.9	6.9	6.1	6.1	4.5	4.4	2.5	1.6	3	2.7	2.9	4.1	3.2	2.7	2.6	2.9	0.98	8.16431e-05	-0.06	0.812875
Cre02.g095148.t1.1			3.3	1.87	2.68	5.3	4.6	2.1	2	2.3	3.5	1.9	2.2	2.1	1.9	1.4	1.7	3.5	4.3	2.2	1.4	2.6	2.1	0.83	0.00109579	0.58	0.0220419
Cre02.g095149.t1.1			8.65	18.95	21.63	7.6	7.5	8.6	10	8.7	9.5	11.8	15.1	21.1	25.1	19.2	21.4	11.5	18.3	24.8	20.5	31.1	23.6	-1.1	7.28584e-06	0.17	0.493394
Cre02.g095150.t1.2			21.58	75.77	51.3	10.4	12.6	30.3	27	24.8	24.4	59.7	62.2	82.5	76.4	89.6	84.2	36	32.8	81.3	69.8	40.7	47.2	-1.87	5.09948e-14	-0.59	0.0143739
Cre02.g095151.t1.1	ABC-2 and Plant PDR ABC-type transporter family protein		0.93	0.95	0.83	0.7	0.7	1	1.3	0.9	1	0.6	0.7	1	1.1	1.1	1.2	0.6	0.5	0.7	0.8	1.2	1.2	0	0.988339	-0.09	0.727156
Cre02.g095152.t1.1			0.3	0.32	0.08	0	0.1	0.4	0.5	0.6	0.2	0.3	0.1	0.3	0.2	0.7	0.3	0.1	0	0.1	0.2	0	0.1	-0.15	0.630986	-1.85	2.0146e-06
Cre02.g095153.t1.1			0.02	0.02	0.18	0	0	0	0	0.1	0	0	0	0.1	0	0	0	0.2	0	0	0.1	0.7	0.1	-1.09	0.193335	2.1	0.000187134
Cre02.g095200.t1.2	general control non-repressible 3		55.02	10.32	9.42	61.8	57.2	51.8	53.8	51.4	54.1	3.5	4.5	12.9	12.5	13.9	14.6	7	6	9.1	8.9	11.8	13.7	2.43	1.20165e-21	-0.16	0.505413
Cre02.g095250.t1.1	ATPases;nucleotide binding;ATP binding;nucleoside-triphosphatases;transcription factor binding		0.13	0.05	0.02	0	0	0.3	0.2	0.2	0.1	0.2	0	0	0	0.1	0	0	0	0	0.1	0	0	1.2	4.77037e-06	-0.67	0.0146724
Cre02.g095294.t1.2	Zinc finger (C3HC4-type RING finger) family protein		8.13	3.3	3.8	11.8	9.3	7.3	5.8	7.3	7.3	2.3	3.1	4.6	2.9	3.4	3.5	2.4	4.3	5	4.1	4.2	2.8	1.37	4.46444e-08	0.27	0.275198
Cre02.g095300.t1.1	Protein kinase superfamily protein	K08824	0.33	0.17	0.17	0.4	0.4	0.4	0.3	0.3	0.2	0.3	0.2	0.1	0.1	0.2	0.1	0.2	0.3	0.1	0.2	0.1	0.1	0.87	0.00136437	-0.13	0.640713
Cre02.g095350.t1.1	P-loop containing nucleoside triphosphate hydrolases superfamily protein		8.35	10.12	10.93	6	6.9	9.5	9.8	10.4	7.5	12.6	9.7	9.5	9.8	10.2	8.9	9.9	10.9	9.7	13.2	10.8	11.1	-0.31	0.20095	0.1	0.672457
Cre02.g095400.t1.2	Ribosomal RNA processing Brix domain protein	K14820	12.07	10.75	12.95	16.6	17.6	8.8	8.5	11.1	9.8	10.1	11.9	10	10.5	10	12	13.4	17.3	11.9	10.5	12.2	12.4	0.21	0.391355	0.29	0.237254
Cre02.g095450.t1.2	FKBP-like peptidyl-prolyl cis-trans isomerase family protein		2.97	2.78	3	4.2	3.3	2.3	2.5	2.8	2.7	3.7	3.3	2.5	2.5	2.1	2.6	4.6	3.2	2.6	2.6	2.1	2.9	0.03	0.898907	0.06	0.806813
Cre02.g095500.t1.1			3	3.9	5	2.8	2.5	3	3.5	2.8	3.4	4.7	5.1	3.3	3.7	3.2	3.4	4.7	6.9	3.6	4.1	6	4.7	-0.34	0.171889	0.43	0.0759754
Cre02.g095550.t1.1	ATPases;nucleotide binding;ATP binding;nucleoside-triphosphatases;transcription factor binding		0.47	0.25	0.28	0.4	0.3	0.5	0.5	0.6	0.5	0.1	0.1	0.3	0.3	0.4	0.3	0.2	0.3	0.2	0.3	0.4	0.3	0.79	0.00128631	0.07	0.772745
Cre02.g095600.t1.2			2.03	4.02	11.27	1.8	2	2	1.9	2.1	2.4	5.1	4.9	3.8	3.8	2.7	3.8	11.9	13	12.7	11.1	9.2	9.7	-0.99	7.81251e-05	1.5	1.71495e-09
Cre02.g095650.t1.1	FAD/NAD(P)-binding oxidoreductase family protein		5.13	10.97	20.67	5.2	3.9	4.7	5.6	5.8	5.6	8.8	10	11.2	12.2	12.5	11.1	20.7	20.3	17	17.5	27	21.5	-1.09	1.01702e-05	0.94	0.000124234
Cre02.g095700.t1.2			0.98	0.67	2.42	0.6	0.8	1	1.2	1	1.3	0.6	0.6	0.7	0.6	0.7	0.8	3.2	3.1	1.6	1.3	3	2.3	0.57	0.0359232	1.84	6.61964e-12
Cre02.g095750.t1.2	zeaxanthin epoxidase (ZEP) (ABA1)		4.67	1.13	4.95	6.2	5.2	3.9	3.6	3.8	5.3	1.5	1	1.1	1.3	1	0.9	7	6.9	2.4	2.4	5.2	5.8	2.06	1.54289e-15	2.18	4.11245e-17
Cre02.g095800.t1.2			4.65	2.7	2.98	9	7.4	2.6	2.3	3.2	3.4	2.7	3.9	2.3	2.6	2.4	2.3	2.4	4.7	2.6	3.1	3	2.1	0.82	0.000957633	0.12	0.618323
Cre02.g095850.t1.1			2.95	2.12	3.38	6.2	5.8	1.1	1.6	1.1	1.9	2.7	3.5	2.1	1.5	1.5	1.4	3.5	8	2.8	2.5	1.8	1.7	0.47	0.0639396	0.66	0.00852176
Cre02.g095900.t1.2			18.67	22.87	26.28	12.1	13.3	22.7	21.7	21.2	21	16	18.4	26.1	29.1	22.8	24.8	20.5	19.1	28.8	28.9	30.2	30.2	-0.26	0.286569	0.25	0.297693
Cre02.g095950.t1.1	PLATZ transcription factor family protein		0.55	0.18	0.17	1	0.6	0.4	0.4	0.6	0.3	0.3	0.2	0.1	0.1	0.2	0.2	0.2	0.2	0.1	0.3	0.1	0.1	1.7	9.45942e-11	0	0.986359
Cre02.g096000.t1.1	white-brown complex homolog protein 11		12.43	6.35	7.2	16.2	12.9	9.5	11.7	11.2	13.1	3.6	5.3	6.6	7.6	7	8	5.5	9.4	7.1	8	6.6	6.6	0.95	9.75724e-05	0.2	0.407133
Cre02.g096050.t1.1			0.18	0.22	0.2	0.2	0.2	0.1	0.3	0.1	0.2	0.4	0.4	0.1	0.1	0.2	0.1	0.3	0.2	0.1	0.3	0.1	0.2	-0.24	0.477081	-0.14	0.676296
Cre02.g096100.t1.2			10.72	11.62	10.98	13.4	12.6	10.5	9.5	9.5	8.8	14.2	11.6	11.2	10.4	12.1	10.2	12.7	11.2	11.9	11.7	8.5	9.9	-0.18	0.450484	-0.12	0.617365
Cre02.g096150.t1.2	manganese superoxide dismutase 1	K04564	429.62	282.6	221.8	250	383.3	527.4	459.4	455.3	502.3	259.9	316.8	319.4	270.3	267.7	261.5	230.2	196.3	257.5	178.5	229.8	238.5	0.64	0.00784643	-0.29	0.224539
Cre02.g096200.t1.2		K06990	20.45	10.72	18.25	26	24.1	17.6	18.4	16.4	20.2	8.1	9	11.6	13.3	11.1	11.2	16.2	16.5	18.3	18.2	20	20.3	0.94	0.000115572	0.75	0.00222639
Cre02.g096250.t1.2	FAD/NAD(P)-binding oxidoreductase family protein		4.3	3.15	5.15	3.1	3.6	4.8	4.5	6	3.8	3.3	3.8	3.2	3.2	2.6	2.8	4.9	6.4	4.5	5.3	5.7	4.1	0.41	0.0987296	0.71	0.00430905
Cre02.g096300.t1.1	Regulator of CO2-responsive genes; Master regulator of CO2-responsive genes including low-CO2 inducible genes necessary for CO2-concentrating mechanism, also known as CIA5		18.13	28.92	24.63	19.9	17.6	18.8	14.8	20.2	17.5	35.1	25.4	25.6	24.3	31.7	31.4	30.5	21	24.2	30.4	18.5	23.2	-0.64	0.00837145	-0.2	0.410179
Cre02.g096350.t1.1		K00273	3.62	2.75	2.83	5.2	4.1	3.3	3.1	2.9	3.1	3.5	2.4	2.9	2.6	2.6	2.5	3.5	3	2.6	2.5	2.4	3	0.32	0.187868	0	0.999116
Cre02.g096400.t1.2	Protein of unknown function (DUF185)	K18164	3.5	3.5	4.15	6.1	5.2	2.3	2.1	2.7	2.6	5.1	4.6	2.7	3.1	2.6	2.9	4.8	7.4	3.6	3.2	2.8	3.1	0.02	0.949885	0.31	0.212369
Cre02.g096450.t1.1			0.75	0.82	1.05	1	0.9	0.8	0.8	0.4	0.6	0.8	0.7	0.9	1	0.7	0.8	0.7	1.6	0.6	0.6	2.2	0.6	-0.16	0.575301	0.28	0.323465
Cre02.g096455.t1.2			0.55	1.3	0.55	0.2	0.2	0.6	1.2	0.5	0.6	2	1.5	0.9	1	1	1.4	0.8	0.2	0.6	1	0.3	0.4	-1.28	6.30625e-06	-1.24	1.22829e-05
Cre02.g096500.t2.1			9.1	7.77	5.1	10.8	8.7	6.9	10.4	9.1	8.7	8	7	7.1	8.1	8.2	8.2	6	5.4	4.9	5.6	4.5	4.2	0.24	0.33079	-0.59	0.0159168
Cre02.g096551.t1.1			0.08	0.05	0.12	0.1	0.1	0	0.1	0.1	0.1	0	0.1	0	0	0.1	0.1	0.2	0.2	0	0.1	0.2	0	0.65	0.0672849	1.22	0.000463532
Cre02.g096601.t1.1	stress-inducible protein, putative		0.78	0.58	0.47	0.7	0.9	0.7	0.8	0.8	0.8	1.5	0.6	0.3	0.3	0.3	0.5	0.7	0.2	0.4	0.8	0.1	0.6	0.48	0.097242	-0.27	0.361632
Cre02.g096650.t1.2			0	0	0	0	0	0	0	0	0	0	0	0	0	0	0	0	0	0	0	0	0	0.29	0.543106	-0.43	0.423634
Cre02.g096700.t1.1	BTB-POZ and MATH domain 6	K10481	4.85	12.22	11.05	3.7	4.2	5.3	4.8	5.7	5.4	15.7	18.7	10.9	10.2	8.2	9.6	10.4	11.1	10.4	9.7	13.1	11.6	-1.38	2.07867e-08	-0.14	0.553142
Cre02.g096750.t1.2			13.3	7.45	9.15	14.1	15	12.5	12.6	12.4	13.2	5.9	7.7	7.8	8.8	7	7.5	6.9	12.8	7.3	8.8	11.6	7.5	0.89	0.000299103	0.35	0.152692
Cre02.g096800.t1.2			0.65	0.48	0.68	1.1	0.6	0.6	0.5	0.5	0.6	0.8	0.6	0.2	0.6	0.3	0.4	1	0.8	0.5	0.7	0.7	0.4	0.42	0.120258	0.5	0.0631717
Cre02.g096850.t1.2	Protein of unknown function (DUF788)		8.87	4.53	3.62	6.5	6	9.4	11	8.5	11.8	6.4	6.3	3.8	3	3.7	4	3.2	3.3	4.5	2.4	3.5	4.8	0.93	0.000165459	-0.33	0.188414
Cre02.g096900.t1.2	splicing endonuclease 1	K15322	2.15	1.78	2.32	3.6	2.7	1.6	1.6	1.2	2.2	2.4	2.4	1.4	1.4	1.4	1.7	3.1	3.1	2.1	1.9	2.1	1.6	0.31	0.227808	0.37	0.145857
Cre02.g096950.t1.2			0.12	0.7	0.43	0.1	0.2	0.1	0.1	0.1	0.1	1.2	1	0.5	0.6	0.4	0.5	0.5	0.5	0.3	0.4	0.5	0.4	-2.75	1.44199e-21	-0.75	0.00369779
Cre02.g097000.t1.2	pyrimidine 2	K01464	3.75	3.32	4.42	4.8	4.7	3.8	3.1	3.1	3	2.6	3.7	4.7	2.8	2.9	3.2	4.9	7.4	3.6	3	4.1	3.5	0.23	0.348243	0.47	0.0558539
Cre02.g097050.t1.2	zinc finger (C3HC4-type RING finger) family protein		45.2	48.05	38.92	31.3	30.8	56.5	58.4	47.9	46.3	54.2	42.1	48.6	46.5	51.8	45.1	46.7	29.5	47.8	49.7	22.9	36.9	-0.09	0.70295	-0.35	0.144039
Cre02.g097100.t1.2	zinc finger (C3HC4-type RING finger) family protein		11.9	10.85	31.3	13.4	14	9.5	12.5	12.6	9.4	13.6	14.1	10.1	10.1	9.2	8	39.6	42.3	21.3	25.2	30.8	28.6	0.12	0.617214	1.53	6.12301e-10
Cre02.g097150.t1.2			13.18	10.55	11.13	8.6	10	14	14	14.7	17.8	10.3	9.5	9.5	11.1	11.7	11.2	10.4	8	11	11.3	10.9	15.2	0.34	0.156392	0.1	0.674466
Cre02.g097200.t1.1			0.05	0.12	0.2	0	0.1	0.1	0.1	0	0	0.1	0.2	0.1	0.1	0.1	0.1	0.1	0.3	0	0.1	0.5	0.2	-1.06	0.0264333	0.98	0.0114675
Cre02.g097213.t1.2			3.72	4	13.25	5.4	4.9	2.6	3.3	3.4	2.7	4.9	5.8	3.4	3.2	3.3	3.4	20.9	16.8	10.2	12.6	8.3	10.7	-0.08	0.748287	1.79	9.11251e-13
Cre02.g097221.t1.1			0.13	0.23	0.42	0	0	0.4	0.1	0.2	0.1	0.8	0	0.1	0	0.4	0.1	0.6	0.1	0.8	0.7	0	0.3	-0.73	0.0444971	0.75	0.0202429
Cre02.g097227.t1.2			1.52	2.78	2.77	1.5	1.5	1.5	1.9	1.1	1.6	2	1.5	3.2	3.1	3.4	3.5	1.5	2	3.4	3.5	3.8	2.4	-0.92	0.000246879	-0.04	0.880334
Cre02.g097250.t1.1	ARM repeat superfamily protein	K15436	10.02	5.02	6.05	18.4	14.3	5.9	7	7.8	6.7	4.4	5.3	5.3	5.4	5.7	4	6.3	8.6	5.4	5.7	5.3	5	1.03	2.6144e-05	0.29	0.229548
Cre02.g097300.t2.1			4.48	3.53	4.27	7.1	6.7	3	3.5	3.2	3.4	3.7	4.3	3.6	3.6	2.8	3.2	4.6	7.8	2.5	2.6	3.7	4.4	0.33	0.183691	0.24	0.337954
Cre02.g097334.t2.1			9.78	10.6	8.4	8.5	7.8	10.8	12.3	8.5	10.8	12.6	9.3	12.4	9.7	9.4	10.2	7.9	5.7	11.5	6.2	9.6	9.5	-0.08	0.733359	-0.28	0.259697
Cre02.g097400.t1.2	eukaryotic elongation factor 5A-1	K03263	1751.05	1061.32	1217.18	1522.9	2087.7	1761	1689	1764.8	1680.9	1128.1	1156	997.8	972.2	1051.1	1062.7	1515.2	1197.4	1293	1177.2	987.9	1132.4	0.77	0.00154259	0.18	0.459082
Cre02.g097450.t1.2	Dihydroneopterin aldolase	K01633	14.27	11.02	10.32	14.1	14.1	15.9	12.2	14.8	14.5	11.5	11.3	11.2	12.2	9.8	10.1	9.2	11.6	10.2	8.9	11.3	10.7	0.32	0.194204	-0.11	0.665607
Cre02.g097500.t1.1	protein tyrosine kinase family protein		9.17	8.92	11.8	8.6	7.4	10	10.3	9.7	9	8.3	7.8	10.4	9.9	8.5	8.6	12.5	10.2	11.5	13.5	11.3	11.8	0.07	0.767145	0.44	0.0692029
Cre02.g097550.t1.2	YebC-related		19.07	26.57	26.98	19.4	25.4	16.5	16.9	19.4	16.8	32.7	38.8	19	25.8	22.9	20.2	34.7	36	18.7	18.4	28.6	25.5	-0.48	0.0480013	0.01	0.951367
Cre02.g097600.t1.1			1.77	0.85	0.98	2.2	1.8	1.6	1.3	1.8	1.9	1.1	0.7	0.7	0.5	0.9	1.2	1.4	1.3	0.9	0.7	0.6	1	1.03	6.10973e-05	0.25	0.329555
Cre02.g097650.t1.2	non-ATPase subunit 9	K03036	19.97	9.18	9.93	24.8	24.5	17.4	16.2	16.6	20.3	9.3	9.1	8.6	9.5	8.8	9.8	8.4	12.9	10.8	8.5	10.4	8.6	1.16	2.56096e-06	0.11	0.647103
Cre02.g097800.t1.1	Multidrug resistance-associated protein (MRP) 2; Bicarbonate ABC transporter; Associated with bicarbonate uptake for CO2-cocentrating mechanism; high light-induced, requiring both high light and low CO2 (ambient) levels for activation; MRP subfamily of ABC transporters; HLA3 is regulated by CCM1; localized at plasma membrane	K05666	10.9	152.12	40.9	9.8	7.4	11.8	14.2	12	10.2	298.2	254.4	88.8	81.8	103.5	86	32.5	41.2	32.9	62.7	35.6	40.5	-3.82	1.9034e-45	-1.9	2.73782e-14
Cre02.g097850.t1.1	CCCH-type zinc finger family protein		0.62	0.68	0.58	1	0.9	0.6	0.3	0.5	0.4	0.9	0.8	0.7	0.4	0.6	0.7	0.4	0.7	0.8	0.4	0.7	0.5	-0.12	0.642656	-0.13	0.601769
Cre02.g097900.t1.2	aspartate aminotransferase 5	K00811	55.32	35.2	28.77	46.1	53.6	61.5	60.4	52.3	58	38.3	41.2	35.8	34	31.3	30.6	35.4	28.6	29.2	29.2	21.1	29.1	0.65	0.00740617	-0.33	0.174819
Cre02.g097950.t1.2			10.73	17.08	18.25	10.8	10.2	10.3	10	13.6	9.5	19.5	21.3	15.9	15.5	17.4	12.9	21.4	17.9	16.5	18.3	17.4	18	-0.69	0.00432146	0.1	0.691215
Cre02.g098000.t1.2	Glycosyl hydrolase superfamily protein	K19355	0.08	0.17	0.77	0.1	0.1	0.1	0.1	0	0.1	0	0.3	0.2	0.1	0.3	0.1	1.2	1.6	0.4	0.4	0.6	0.4	-1.02	0.0054529	2.07	1.03959e-11
Cre02.g098050.t1.2	acyl-CoA sterol acyl transferase 1		1.67	0.83	0.72	3.4	1.5	1.3	1.4	1.3	1.1	1.1	1	0.6	0.5	0.9	0.9	1.1	1	0.4	0.9	0.4	0.5	0.95	0.000224069	-0.26	0.330238
Cre02.g098100.t1.2	Transducin/WD40 repeat-like superfamily protein		1.32	1.28	1.38	2.3	1.5	1	1	1	1.1	1.3	1.9	1.2	1.3	1	1	1.3	2.6	0.9	1	1.8	0.7	0.09	0.742324	0.2	0.446309
Cre02.g098150.t1.2	xylulose kinase-1		5.48	4.65	6.35	6.6	7.2	4.7	4.8	4.6	5	4.3	5.9	5	4	4.5	4.2	6.5	9.6	5.9	4.7	6	5.4	0.26	0.297337	0.42	0.0906802
Cre02.g098200.t1.1	proteolysis 1		2.75	1.35	1.88	3.4	3.2	2.4	2.4	2.3	2.8	1.1	1.4	1.4	1.6	1.2	1.4	1.4	2.3	2	1.9	2.1	1.6	1.02	4.56359e-05	0.49	0.0501011
Cre02.g098250.t1.2	FMN binding		28.58	21.13	19.8	25.6	30.8	27	29	32.1	27	21.1	21.6	18.9	21.7	21.8	21.7	22.6	21.7	19.1	20.3	17.6	17.5	0.44	0.0669509	-0.08	0.748116
Cre02.g098300.t1.2		K11547	0.23	2.65	2.28	0.2	0.2	0.3	0.2	0.3	0.2	3.9	3.2	2.1	2	2.5	2.2	1.4	1.4	3.5	2.5	2.7	2.2	-3.46	1.03736e-32	-0.27	0.284396
Cre02.g098350.t1.1	Laccase/Diphenol oxidase family protein		0.45	0.58	1.57	0.2	0.3	0.5	0.7	0.5	0.5	1.2	0.6	0.3	0.3	0.6	0.5	3.5	0.5	2.1	1.4	0.5	1.4	-0.32	0.254501	1.47	4.00951e-08
Cre02.g098400.t1.2			16.28	18.32	35.4	19.7	20.6	14	14.9	13.5	15	20.7	26.3	15.8	17.4	13.7	16	43.8	66.8	24.6	22.4	28.6	26.2	-0.12	0.613916	0.9	0.000210812
Cre02.g098450.t1.2	eukaryotic translation initiation factor 2 gamma subunit	K03242	63.03	32.15	40.83	74.9	76.9	65.2	47.8	57.3	56.1	30.2	32.6	36.3	31.1	32.1	30.6	35	49.4	44.3	38.9	39.2	38.2	0.92	0.000166255	0.33	0.17524
Cre02.g098500.t1.2	PLANT CADMIUM RESISTANCE 11		25.8	16.6	20.12	17.9	17	31.2	33	27.8	27.9	12.2	14.5	18.2	21.4	15.6	17.7	18	16.8	22.4	24.6	18.9	20	0.66	0.00624459	0.32	0.185642
Cre02.g098550.t1.1	PAS domain-containing protein tyrosine kinase family protein		0.97	1.47	1.3	0.2	0.3	1.5	1.5	1.3	1	2.2	0.9	1.1	0.9	2.2	1.5	1.6	0.3	1.8	2.2	0.5	1.4	-0.59	0.0193258	-0.2	0.425345
Cre02.g098600.t2.1			3.75	3.8	3.6	4.6	3.4	3.6	3.8	3.2	3.9	3.8	3.4	4	3.1	4.6	3.9	4.6	2.7	3.7	4.1	2.8	3.7	-0.04	0.884365	-0.07	0.782515
Cre02.g098650.t1.1			9.55	6.93	7.25	11.3	11.3	8.6	8.6	8.4	9.1	8.3	7.8	6.2	6.9	6.2	6.2	9.5	9.4	5.8	5.7	6.4	6.7	0.5	0.0400307	0.04	0.867077
Cre02.g098700.t1.2	ABC-2 type transporter family protein		0.87	0.62	0.9	1	1.2	0.8	0.9	0.6	0.7	0.7	0.7	0.6	0.5	0.7	0.5	0.8	1.5	0.5	0.7	1.2	0.7	0.43	0.0914489	0.5	0.0487859
Cre02.g098750.t1.1	STELAR K+ outward rectifier		1.18	2.13	1.85	1.5	1.5	1.3	1	0.9	0.9	1.7	1.7	2.8	2.1	2.2	2.3	2	1.6	1.9	1.9	1.9	1.8	-0.8	0.00110248	-0.12	0.629159
Cre02.g098800.t1.2	thioredoxin family protein	K09586	24.52	17.6	18.7	19.2	23	24.7	27.1	24.8	28.3	10.4	13.2	19.5	27.2	17	18.3	13.2	18	18.8	16.1	24.2	21.9	0.5	0.0385178	0.08	0.727446
Cre02.g098850.t1.1	NADPH-dependent thioredoxin reductase A	K00384	31.25	30.53	22.05	26.1	26.6	32.5	35.6	37	29.7	23.3	21.3	31.9	34.1	37.7	34.9	14.7	14.8	23.1	32.8	24.7	22.2	0.01	0.979821	-0.49	0.0449703
Cre02.g098900.t1.1			0.9	1.23	1.27	0.8	0.6	1	0.9	1.2	0.9	1.7	0.9	1.2	0.9	1.2	1.5	1.3	1.5	1.1	1.6	1	1.1	-0.42	0.0906634	0.05	0.842084
Cre02.g098950.t1.2	syntaxin of plants 71	K08506	11.67	8.67	11.05	18.9	13.6	9.8	10.4	9.4	7.9	11.2	8.8	9	7.8	7.1	8.1	15	15.1	10.2	8.6	6.8	10.6	0.36	0.133963	0.31	0.200428
Cre02.g099000.t1.2	syntaxin of plants 71	K08506	25.9	15.92	17.8	19.9	25.5	28.7	27.3	27.7	26.3	14	13.5	16.2	17.1	17.8	16.9	14.9	17.9	20.9	22.1	14.7	16.3	0.72	0.00305321	0.22	0.36866
Cre02.g099050.t1.1			0.1	0.55	0.2	0.1	0.1	0.1	0.1	0.1	0.1	0.6	0.7	0.5	0.4	0.5	0.6	0.1	0.2	0.3	0.3	0.2	0.1	-2.34	4.68015e-16	-1.49	5.43064e-08
Cre02.g099055.t1.2			1.07	0.43	1.02	0.6	0.6	1.2	1.4	1.2	1.4	0.4	0.3	0.4	0.5	0.5	0.5	0.8	0.7	1.3	1.4	1.1	0.8	1.26	4.91762e-07	1.23	7.98595e-07
Cre02.g099100.t1.1	ubiquitin-protein ligase 1	K10587	0.3	0.25	0.37	0.2	0.2	0.3	0.4	0.4	0.3	0.3	0.4	0.2	0.2	0.2	0.2	0.3	0.3	0.4	0.4	0.5	0.3	0.06	0.821054	0.29	0.284106
Cre02.g099150.t1.2	alpha-soluble NSF attachment protein 2	K15296	54.95	40.17	40.7	62.8	59	52.7	50.4	49.1	55.7	35.9	43.1	40.6	39.7	40.7	41	29.7	45.9	44	35	47.1	42.5	0.44	0.0666186	-0.01	0.956008
Cre02.g099200.t1.1	HEAT repeat-containing protein	K06100	2.42	2.75	2.88	3.7	2.6	2.1	1.8	2	2.3	2.6	2	2.8	3	3.1	3	3.1	2.7	2.5	3.1	2.8	3.1	-0.19	0.427105	0.13	0.593072
Cre02.g099251.t1.1			1.35	1.48	1.08	0.2	0.5	1.8	1.8	1.8	2	2.8	1	1.2	0.7	1.9	1.3	1.2	0.4	1.7	1.9	0.4	0.9	-0.06	0.815507	-0.42	0.11127
Cre02.g099300.t1.2	Ankyrin repeat family protein		12.92	13.15	18.03	18	19	10.5	9	9.5	11.5	14.6	17.8	12.5	12.9	9.6	11.5	17.7	25.5	17.3	12.6	18.5	16.6	-0.07	0.759599	0.44	0.0691717
Cre02.g099350.t1.1			1.18	2.18	2.2	1.1	0.8	1.3	1.4	1.4	1.1	2.7	2.3	1.8	2.4	1.8	2.1	2.6	1.9	1.9	2	2.1	2.7	-0.88	0.00041586	0.04	0.86903
Cre02.g099400.t1.1	exostosin family protein		0.28	2.5	0.92	0.2	0.3	0.4	0.3	0.2	0.3	3	1.9	2.1	2.6	2.8	2.6	1.2	1.3	0.7	1.1	0.7	0.5	-3.1	4.06047e-29	-1.43	2.13405e-08
Cre02.g099500.t2.1	Vacuolar iron transporter (VIT) family protein		39.57	40.32	50.02	31.7	29.4	39.9	43.2	41	52.2	24.5	26.6	46.3	49.7	46.3	48.5	32.4	33.6	51.3	47.4	66.7	68.7	-0.06	0.817985	0.31	0.201685
Cre02.g099550.t1.1	PAS domain-containing protein tyrosine kinase family protein		8.87	8.13	5.37	8.3	7.8	10.1	8.5	8.8	9.7	9.2	6.6	7.9	7.1	9.4	8.6	6.8	3.7	5.3	6.5	4.2	5.7	0.17	0.486278	-0.62	0.0108859
Cre02.g099601.t1.1	binding	K11267	0.73	0.28	0.23	1	0.7	0.8	0.7	0.6	0.6	0.4	0.3	0.3	0.2	0.3	0.2	0.3	0.3	0.2	0.2	0.2	0.2	1.35	1.25337e-07	-0.26	0.320343
Cre02.g099650.t1.2		K20724	7.98	4.33	4.78	9.5	9.8	7	6.9	6.8	7.9	3.8	5	3.7	4.7	3.9	4.9	5.1	8.9	4	3.8	3.2	3.7	0.93	0.000192884	0.18	0.460909
Cre02.g099700.t1.2			13.92	8.97	10.23	13.1	13.3	12.9	14.2	14.3	15.7	11.1	9.3	8.1	11.1	6.4	7.8	10.5	10.6	8.6	9.6	13.1	9	0.64	0.00871716	0.17	0.484608
Cre02.g099750.t1.1	Protein kinase superfamily protein with octicosapeptide/Phox/Bem1p domain		1.05	1.7	0.83	1.4	1.2	1	0.9	1	0.8	2.4	1.9	1.5	1.2	1.7	1.5	0.7	0.6	0.9	1.5	0.6	0.7	-0.66	0.00676437	-0.99	5.69486e-05
Cre02.g099800.t1.1			8.37	4.73	4.63	11.1	10.9	6.7	5.9	7.2	8.4	5.5	5	3.9	4.7	3.7	5.6	5.4	7.6	3.4	4.1	3.3	4	0.86	0.000483226	-0.01	0.978862
Cre02.g099850.t1.1	pyruvate dehydrogenase E1 alpha	K00161	80.5	115.15	124.03	101.9	109.4	67.1	61.5	67.2	75.9	95.1	111	126.2	133.1	101.1	124.4	133	138.3	112.7	107	123	130.2	-0.58	0.0173527	0.07	0.776804
Cre02.g099879.t1.2			17.58	18.18	10.12	16.1	15	21.9	18.3	17.4	16.8	25.7	20.2	15.3	12.8	19.6	15.5	12.8	9.5	10.9	11.6	6.7	9.2	-0.01	0.981078	-0.77	0.00146774
Cre02.g099900.t1.2			8.3	7.07	8.38	4	3.6	12.2	10.6	10	9.4	4.1	4.9	8.7	8.2	8.4	8.1	5.1	4.3	13	10.8	7.7	9.4	0.25	0.301741	0.19	0.423298
Cre02.g099950.t1.2			18.93	12.03	25.3	6.6	7.9	24.2	28.1	23	23.8	9	9.6	12.9	14.3	12.3	14.1	22.5	13.2	26.4	24.6	33.1	32	0.6	0.014156	1.07	1.29874e-05
Cre02.g100000.t1.2	Replication protein A, subunit RPA32	K10739	8.72	7.17	7.23	10.7	10.7	6.8	8.2	8	7.9	6.8	8.7	7.1	7.9	6.5	6	5.7	9.2	9.4	6.5	6.9	5.7	0.3	0.224507	0.03	0.908154
Cre02.g100050.t1.2	Oxoglutarate/iron-dependent oxygenase		2.63	1.9	3	3.8	3.8	1.9	1.8	2.4	2.1	2	2.3	1.8	1.7	1.7	1.9	3.2	5.3	1.8	1.6	3.1	3	0.48	0.0542869	0.63	0.0110595
Cre02.g100100.t1.1	AINTEGUMENTA-like 5		0.85	0.97	0.9	1.8	0.8	0.7	0.7	0.5	0.6	1.2	0.7	0.9	0.8	1	1.2	1.1	0.9	0.8	0.9	0.8	0.9	-0.15	0.533238	-0.05	0.853007
Cre02.g100150.t1.2			0.55	1.08	0.97	0.1	0.5	0.6	0.4	1.1	0.6	1.1	0.5	1.8	0.8	1.1	1.2	0.6	0.5	1	1.1	1.1	1.5	-0.95	0.00164535	-0.13	0.640405
Cre02.g100200.t1.2			123.15	127.78	99	91.1	110.7	154.7	124.3	122.5	135.6	138.4	144.5	132.8	117.1	113.8	120.1	89.8	88.2	128.6	88.6	88.6	110.2	-0.11	0.641977	-0.38	0.110992
Cre02.g100250.t1.2	soluble N-ethylmaleimide-sensitive factor adaptor protein 30	K18211	14.02	10.25	7.08	10.1	10.6	16.2	16.8	14.7	15.7	8.7	7.6	11.4	14.1	8.8	10.9	5.6	5.9	7.7	7.1	8.5	7.7	0.49	0.045622	-0.48	0.0495671
Cre02.g100300.t1.1	Phosphatidylinositol 3- and 4-kinase family protein		80.57	86.97	108.93	77.1	72.7	89.4	79.4	88.6	76.2	70.5	62.1	87.3	90.9	118.9	92.1	91.1	73.1	115.4	138.8	128.9	106.3	-0.1	0.692725	0.31	0.198325
Cre02.g100350.t1.2			1.1	1.08	1.32	1.1	1.2	1.1	0.7	1.2	1.3	0.9	1	1.5	1	0.9	1.2	1.1	1.2	1	1.2	2	1.4	0.01	0.955257	0.3	0.248499
Cre02.g100400.t1.2			85.15	45.48	43.57	138.7	109.4	70.3	60.2	59.8	72.5	53.9	47.7	39.1	40.9	41.8	49.5	58	53.4	41.8	40.1	28	40.1	0.94	0.00011551	-0.08	0.733242
Cre02.g100450.t1.1			3.97	5.87	5.23	5.5	4.9	3.8	3.2	3.5	2.9	6.3	5	5.6	5.4	7.2	5.7	6.4	4.3	5.6	7.2	3.3	4.6	-0.65	0.00775215	-0.2	0.406343
Cre02.g100566.t1.1			0	0.02	0	0	0	0	0	0	0	0	0	0	0	0.1	0	0	0	0	0	0	0	-1.87	0.0916518	-1.87	0.104771
Cre02.g100600.t1.1			0	0	0.03	0	0	0	0	0	0	0	0	0	0	0	0	0	0	0	0.1	0.1	0	1.89	0.0590844	3.33	9.44514e-05
Cre02.g100633.t1.1			0	0	0	0	0	0	0	0	0	0	0	0	0	0	0	0	0	0	0	0	0	1.82	0.104266	0	1
Cre02.g100666.t1.1			0	0	0	0	0	0	0	0	0	0	0	0	0	0	0	0	0	0	0	0	0	0	1	0	1
Cre02.g100700.t1.1			0	0	0	0	0	0	0	0	0	0	0	0	0	0	0	0	0	0	0	0	0	0.72	0.456653	0.86	0.379434
Cre02.g100750.t1.2			0.82	0.83	0.68	1	0.8	0.7	0.6	0.6	1.2	0.7	1.3	0.9	0.6	0.8	0.7	0.5	0.6	0.9	0.7	0.8	0.6	0.02	0.941268	-0.2	0.462757
Cre02.g100800.t1.1	TBP-associated factor 5		0.33	0.25	0.22	0.3	0.5	0.3	0.3	0.3	0.3	0.2	0.4	0.1	0.4	0.2	0.2	0.2	0.3	0.4	0.1	0.2	0.1	0.43	0.125398	-0.19	0.503575
Cre02.g100850.t1.1	organic cation/carnitine transporter4		0.92	0.97	1.15	1.5	1.4	0.6	0.7	0.6	0.7	1.7	1.5	0.6	0.8	0.6	0.6	2.1	1.8	0.6	0.9	0.6	0.9	-0.09	0.728653	0.28	0.267498
Cre02.g100900.t1.2			1.05	0.7	0.4	0.7	0.6	1.2	1.1	1.5	1.2	1.1	0.8	0.5	0.4	0.6	0.8	0.6	0.2	0.6	0.4	0.1	0.5	0.54	0.0354458	-0.79	0.00301391
Cre02.g100950.t1.1			0.45	0.6	0.57	0.5	0.4	0.4	0.4	0.5	0.5	0.5	0.5	0.5	0.6	0.6	0.9	0.6	0.5	0.4	0.7	0.6	0.6	-0.48	0.0509131	-0.09	0.720247
Cre02.g101000.t1.1	P-loop containing nucleoside triphosphate hydrolases superfamily protein		5.38	5.58	4.28	6.9	6.5	4.1	4.7	4.8	5.3	8	6.8	4.1	4.7	4.4	5.5	4.6	6.3	4	3.5	3.8	3.5	-0.02	0.923854	-0.3	0.230501
Cre02.g101050.t1.1			1.68	1.85	1.47	1.9	2	1.4	2	1.3	1.5	2.3	2.8	1.3	1.6	1.3	1.8	1.8	1.9	1.2	1.6	1.1	1.2	-0.06	0.821209	-0.34	0.176907
Cre02.g101100.t1.1			5.2	3.18	4.2	6.5	8.4	4.6	3.2	3.8	4.7	2.6	4.6	2.8	4	3	2.1	2.8	7.4	4.7	3.1	3.8	3.4	0.65	0.00869284	0.36	0.145065
Cre02.g101150.t1.2			4.52	6.67	6.68	5.6	4.3	4.7	4.2	4.7	3.6	7.1	7	7	7	6.4	5.5	6.6	6.1	7.3	8.8	4.5	6.8	-0.53	0.0289375	0.03	0.902494
Cre02.g101200.t1.2	SEC14 cytosolic factor family protein / phosphoglyceride transfer family protein	K19996	4.37	3.35	2.98	6	5.2	3.9	3.8	3.7	3.6	4.7	3.8	2.4	3.5	3.1	2.6	3.6	3.7	2.5	2.2	3.1	2.8	0.39	0.112231	-0.18	0.463581
Cre02.g101250.t1.2	F-box family protein		0.3	0.18	0.13	0.2	0.2	0.4	0.3	0.3	0.4	0.2	0.2	0.2	0.1	0.2	0.2	0.2	0.2	0.1	0.1	0	0.2	0.59	0.0439806	-0.43	0.175856
Cre02.g101300.t1.2	BTB-POZ and MATH domain 6		3.52	3.07	2.6	3.3	2.5	3.8	3.7	3.7	4.1	4.5	3.2	2.8	2.2	3	2.7	4.4	2.3	2.2	1.9	2.4	2.4	0.24	0.329559	-0.27	0.279187
Cre02.g101350.t1.2	Ribosomal protein L1p/L10e family	K02865	1424.63	1791.45	1725.12	503.6	1073.3	1412.4	1953.1	1748.5	1856.9	1627.1	1819.2	1777.2	1945.3	1614.8	1965.1	1514	1093.6	1941.9	1314.6	2364.9	2121.7	-0.38	0.117151	-0.08	0.724845
Cre02.g101400.t1.2	Clathrin, heavy chain	K04646	30.12	21.65	22.4	23.6	30.7	35	29.8	30.5	31.1	18	21.1	26.7	22.7	20.3	21.1	18.3	22.9	22.3	19.5	28.5	22.9	0.52	0.0317013	0.11	0.65049
Cre02.g101500.t1.2	magnesium transporter 1	K16075	10.9	8.92	32.47	12.5	11.1	10.1	10.6	10.6	10.5	6.6	7.8	9.6	11.3	9.2	9	26.1	31.3	33.7	40.8	31.4	31.5	0.31	0.205016	1.84	1.86247e-13
Cre02.g101550.t1.1	BTB-POZ and MATH domain 5		2	1.97	2.3	2.1	2.1	1.5	1.9	2	2.4	2.5	2.4	1.7	1.7	1.8	1.7	2.6	2.3	2	2.2	2.8	1.9	0.01	0.962545	0.22	0.381592
Cre02.g101600.t1.1			0.23	0.45	0.28	0.2	0.2	0.2	0.2	0.3	0.3	0.5	0.4	0.5	0.4	0.5	0.4	0.4	0.3	0.2	0.1	0.4	0.3	-0.9	0.000968454	-0.6	0.0262076
Cre02.g101635.t1.2			1.3	0.98	0.95	1.2	1.4	1.1	1.5	1.6	1	1.7	1.5	0.8	0.2	0.7	1	1.3	0.7	1	0.9	0.8	1	0.41	0.124359	-0.09	0.736532
Cre02.g101650.t1.1			3.23	9.8	5.55	2.4	3.8	3.2	2.7	3.5	3.8	16.5	14.9	6.6	8	6.6	6.2	6.8	4.8	5.9	4.6	6.1	5.1	-1.55	8.45311e-10	-0.72	0.00340411
Cre02.g101700.t1.1			1.75	21.2	11.22	0.7	1.6	1.9	2.3	2.2	1.8	24.4	26.9	23.7	18.2	16.6	17.4	4.9	6.2	24.4	13.3	9.1	9.4	-3.56	1.09315e-38	-0.99	5.45428e-05
Cre02.g101750.t1.1	Family of unknown function (DUF566)		0.5	1.67	0.97	0.7	0.6	0.4	0.5	0.4	0.4	2	2	1.7	1.8	1.1	1.4	0.9	1.1	1.2	0.9	0.6	1.1	-1.77	4.75179e-11	-0.79	0.00216993
Cre02.g101800.t1.1	Class I peptide chain release factor	K15033	9.23	8.17	7.65	13.4	12.8	6.4	7.5	7.3	8	11.1	11.5	6.6	7.8	6.6	5.4	9.4	12.5	5.3	5.3	6.4	7	0.19	0.434457	-0.09	0.727434
Cre02.g101850.t1.2	Acyl-CoA N-acyltransferases (NAT) superfamily protein	K20793	34.87	19.75	24.2	33.7	37.8	31.9	33.5	34	38.3	17.6	21.6	21.5	18.2	19	20.6	21.9	23.5	21.5	17.8	28.9	31.6	0.81	0.000906294	0.25	0.309576
Cre02.g101900.t1.1	Polynucleotidyl transferase, ribonuclease H-like superfamily protein		1.82	1.63	1.7	2.9	2.1	1.5	1.4	1.5	1.5	2.5	1.9	1.3	1.4	1.5	1.2	2.3	2.8	1.2	1	1.3	1.6	0.17	0.490219	0.12	0.623419
Cre02.g101950.t1.2	zinc finger (CCCH-type) family protein	K15332	3.67	5.08	5.38	2.8	3.1	4.3	4	3.9	3.9	5	7.1	4.5	4.7	4.3	4.9	4.7	4.8	5.1	3.9	8	5.8	-0.41	0.0941243	0.09	0.726156
Cre02.g102000.t1.2	ADP-ribosylation factor C1	K07950	5.67	4.82	3.03	1.1	1.3	10.7	6.8	7.4	6.7	7.8	5.5	3.6	2.5	5.2	4.3	4.9	0.2	4.8	3.7	0.7	3.9	0.16	0.511313	-0.66	0.0101707
Cre02.g102050.t1.1			14.07	5.15	25.62	9.5	10.5	17.2	17.8	14.8	14.6	3.5	4.9	6	6.3	4.9	5.3	45	20.2	24.3	28.9	15.2	20.1	1.48	1.96031e-09	2.36	1.74926e-20
Cre02.g102100.t1.1			1.82	1.62	2	1.7	2.2	1.5	1.7	2.4	1.4	2	1.8	1.8	1.2	1.7	1.2	2.2	2.6	1.4	2.2	2.2	1.4	0.14	0.569338	0.28	0.275425
Cre02.g102150.t1.1			69.27	55.27	59.25	67.9	79.9	56.6	69.2	62.8	79.2	42.8	54.9	60.5	60.7	58.3	54.4	49.9	60.1	72.6	50.7	61.2	61	0.31	0.205542	0.11	0.645248
Cre02.g102200.t1.1			70.18	85.45	82.12	57.4	59	71.7	94.1	65.6	73.3	70.2	75.5	85.8	104.1	91.5	85.6	74.8	53.6	127.6	100.4	64.1	72.2	-0.25	0.292224	-0.08	0.729334
Cre02.g102250.t1.2	Ribosomal protein S3 family protein	K02985	1291	1231.18	1891.77	737.3	1180.8	1211.4	1603.4	1392.3	1620.8	699.5	1207	1327.1	1672.3	1174.1	1307.1	1276.8	2121.3	1878.7	1341.7	2843.9	1888.2	0.01	0.977542	0.57	0.0176215
Cre02.g102300.t1.2	Pathogenesis-related thaumatin superfamily protein		1.95	1.25	1.17	1.5	1.5	2.2	2.5	2.1	1.9	0.9	1.5	1	1.4	1.5	1.2	1.1	1	1.1	1	1.1	1.7	0.68	0.0101638	-0.05	0.857109
Cre02.g102350.t1.2	autophagy 3 (APG3)	K08343	35.92	19.12	26.27	27.8	35.1	38.1	41.9	31.9	40.7	10.9	11.6	23.3	27.5	20.4	21	20.9	17.8	29.3	31.8	27.2	30.6	0.93	0.000137391	0.44	0.0702268
Cre02.g102400.t1.2	DNA-directed RNA polymerase, subunit M, archaeal	K03019	27.27	26.98	29.1	21.7	32.9	25	28.3	30	25.7	29.4	30.5	26.3	27.8	24.5	23.4	34.4	26.5	29	22.5	31.5	30.7	0	0.98773	0.11	0.650094
Cre02.g102450.t1.2	Transducin/WD40 repeat-like superfamily protein		13.78	9.33	8.32	9.7	13.8	13.1	13.3	14.8	18	6.1	7	10	11.1	9.3	12.5	7.4	8.3	8.6	6	9.6	10	0.6	0.0141443	-0.14	0.559687
Cre02.g102500.t1.1	RAS associated with diabetes protein 51C	K10870	5.8	5.28	6.88	8.3	5.6	4.8	5	5.7	5.4	6.3	5.2	5	5.2	4.7	5.3	7.1	7	6	5.7	8.1	7.4	0.07	0.785399	0.34	0.165486
Cre02.g102551.t1.1			0.05	0	0.05	0	0	0.1	0	0.1	0.1	0	0	0	0	0	0	0	0.1	0.1	0.1	0	0	1.33	0.00859292	1.45	0.00395814
Cre02.g102600.t1.1	RING/U-box superfamily protein		2.48	1.07	2.13	1.9	2.9	2.6	2.3	2.6	2.6	1	1	1.4	1.1	1.1	0.8	2.1	3.3	1.7	1.7	1.8	2.2	1.26	5.33272e-07	0.99	8.06958e-05
Cre02.g102650.t1.1	Protein kinase superfamily protein		4.27	3.95	6.9	5.8	4.1	4.5	4.5	3.5	3.2	6.3	3.4	3.3	3.1	4.5	3.1	10.3	7.8	6	9.2	3.9	4.2	0.08	0.743161	0.8	0.00106502
Cre02.g102700.t1.1			8.23	7.27	3.38	6	6.4	8.1	9.8	10	9.1	3.7	4.4	8.4	9.7	9.5	7.9	2.7	3.5	2.9	3	4.8	3.4	0.2	0.40136	-1.07	1.38165e-05
Cre02.g102750.t1.1		K05535	1.73	1.23	0.98	2	1.5	1.5	1.8	1.9	1.7	1.6	1.3	0.8	0.9	1.3	1.5	1.2	1.4	1	1	0.7	0.6	0.51	0.044081	-0.34	0.183865
Cre02.g102776.t1.1			0.2	0.37	0.3	0.3	0.2	0.2	0.2	0.2	0.1	0.7	0.4	0.2	0.3	0.2	0.4	0.4	0.3	0.1	0.5	0.3	0.2	-0.88	0.00108225	-0.21	0.424511
Cre02.g102800.t1.2	RNA polymerase Rpb8	K03016	26.23	22.25	20.4	31.8	31.6	23.3	23.6	22	25.1	24.5	28.8	21.5	21.5	17.6	19.6	22.4	24.1	17.7	17.3	21.3	19.6	0.28	0.241511	-0.14	0.554361
Cre02.g102850.t1.1			0.55	0.65	0.78	0.5	0.7	0.6	0.6	0.4	0.5	0.7	0.7	0.6	0.6	0.7	0.6	0.6	1.3	0.6	0.8	0.8	0.6	-0.28	0.281605	0.26	0.30665
Cre02.g102900.t1.1	ACT-like protein tyrosine kinase family protein		0.15	0.03	0.02	0.1	0.1	0.3	0.2	0.1	0.1	0	0	0	0.1	0.1	0	0	0	0	0	0	0.1	1.64	9.14779e-07	-0.84	0.0463662
Cre02.g102950.t1.1	C-terminal domain phosphatase-like 3	K18999	4.8	3.63	2.85	8.8	7.7	3.5	3.5	2.8	2.5	4.9	5.1	3	3.1	2.6	3.1	3.6	4.4	2.3	2	2.6	2.2	0.4	0.105774	-0.34	0.166593
Cre02.g103000.t1.2			9.03	7.9	7.55	6	8.6	8.5	10.3	10	10.8	8	9.3	7.9	7.7	6.5	8	8.9	8	7	5.3	7.7	8.4	0.16	0.500824	-0.06	0.810898
Cre02.g103050.t1.2			1.5	1.65	0.88	0.2	0.3	2.3	2.6	2.1	1.5	4.3	1.8	0.8	0.7	1.2	1.1	1.4	0	1.6	1.3	0.3	0.7	-0.01	0.957654	-0.9	0.000842149
Cre02.g103100.t1.1	NAD(P)-binding Rossmann-fold superfamily protein	K11165	18.33	17.72	16.22	11	17.3	18.5	21.2	19.7	22.3	18.3	21.9	17.8	18.6	14.6	15.1	16.5	18.9	15.3	10.8	18.4	17.4	0	0.998565	-0.17	0.487755
Cre02.g103150.t1.1			10.73	14.67	28.13	10.5	8.9	11.8	10.5	11	11.7	10.3	12.5	17.6	16.5	14.9	16.2	18.4	28.8	27.3	24	36	34.3	-0.4	0.096212	1	4.59829e-05
Cre02.g103200.t1.1			1.1	0.73	0.83	0.8	0.7	1.3	1.4	1.2	1.2	0.5	0.2	0.8	0.8	1.1	1	0.6	0.3	1	1.5	0.6	1	0.57	0.0199422	0.11	0.661454
Cre02.g103250.t1.1	multidrug resistance-associated protein 2	K05666	1.87	2.37	4.95	1.9	2	1.6	1.7	2.2	1.8	2.1	2.3	2.4	2.8	2.4	2.2	3.7	5.5	4.1	4.7	6.7	5	-0.38	0.123237	1.04	2.50636e-05
Cre02.g103300.t1.1			0.83	0.75	0.7	0.7	0.5	0.7	1	0.8	1.3	0.8	0.7	0.7	0.7	0.9	0.7	0.7	0.8	0.6	0.6	0.9	0.6	0.19	0.479952	-0.09	0.74411
Cre02.g103350.t1.1	fatty acid amide hydrolase		3.48	3.25	3.35	4.1	2.7	3.2	3.4	3.7	3.8	3.9	3.1	3	3	3	3.5	4.1	3.6	2.6	3.3	3	3.5	0.04	0.879583	0.01	0.968967
Cre02.g103400.t1.2			0.42	0.3	0.38	0.8	0.7	0.3	0.1	0.3	0.3	0.3	0.4	0.2	0.3	0.3	0.3	0.4	0.6	0.3	0.4	0.4	0.2	0.58	0.0287761	0.49	0.0637089
Cre02.g103426.t1.1			0.2	0.3	0.35	0.3	0.2	0.1	0.2	0.2	0.2	0.2	0.3	0.3	0.3	0.3	0.4	0.3	0.4	0.4	0.3	0.5	0.2	-0.49	0.115344	0.18	0.553353
Cre02.g103450.t1.1	myb domain protein 88	K09422	1.9	7.73	6.38	1.4	1.7	1.7	2.3	2.1	2.2	5.4	6.4	8.7	9.9	8.2	7.8	5	4.6	7.8	7.4	6.3	7.2	-2.06	5.62845e-16	-0.28	0.242423
Cre02.g103500.t1.2	sphingoid base hydroxylase 2	K04713	21.07	11.18	10.12	15.7	14.5	23.7	26.4	24.5	21.6	15.2	13.9	8.8	9.9	10.4	8.9	13	9.3	11.8	9.3	8	9.3	0.91	0.000201324	-0.14	0.578517
Cre02.g103550.t1.2	Nucleic acid-binding, OB-fold-like protein	K03236	356.57	256.22	347.77	344.3	378.6	358.4	343.5	345	369.6	236.4	263.4	257.6	246.8	270.3	262.8	335.3	304.7	365.3	308.3	329.1	443.9	0.47	0.0533747	0.4	0.0963465
Cre02.g103600.t1.1			1.57	2.13	2.55	2.2	2	1.4	1.1	1.2	1.5	2.6	2.3	2	2	1.9	2	2.6	3.9	2.4	1.8	2.5	2.1	-0.43	0.086735	0.33	0.186639
Cre02.g103650.t1.1			0.87	1.47	1.42	0.7	0.8	0.9	1.1	0.9	0.8	1.1	0.9	1.5	2.1	1.6	1.6	1.3	1.1	1.1	1.7	1.9	1.4	-0.74	0.00317711	-0.08	0.744222
Cre02.g103700.t1.1			42.23	28.3	27.1	30.9	44.6	48.8	45.4	41.7	42	27.6	33.3	30.3	26.8	25.7	26.1	24.9	27.9	32.8	18.2	26.9	31.9	0.52	0.0310523	-0.08	0.749818
Cre02.g103750.t1.2			1.87	6.92	6.1	1.7	2.2	1.8	2	1.7	1.8	10.6	10.6	6	5.3	4.6	4.4	10.4	8.4	4.7	4.6	4.4	4.1	-1.86	2.06934e-13	-0.17	0.488536
Cre02.g103770.t1.2			0.87	2.77	1.58	0.7	0.5	0.9	1.2	1.1	0.8	3.8	2.5	2.2	2.3	3.2	2.6	1.7	0.8	2.1	1.8	1.7	1.4	-1.67	1.28794e-10	-0.8	0.00154598
Cre02.g103784.t1.2			6.53	3.98	2.75	6	5.7	7	6.7	6.3	7.5	5.8	5.5	3	2.8	3.2	3.6	4.3	2.6	1.8	2.1	2.2	3.5	0.68	0.00554512	-0.54	0.0297503
Cre02.g103800.t1.1	RAN GTPase activating protein 1		1.52	1.95	2.72	1.5	1.4	1.5	1.4	1.5	1.8	1.2	1.2	2.4	2.3	1.9	2.7	1.9	2.4	2.2	2.7	3.9	3.2	-0.34	0.166821	0.45	0.0647827
Cre02.g103850.t1.2	HISTIDINE BIOSYNTHESIS 5B	K01693	81.28	42.2	42.12	59.9	89.7	83.6	86	80.1	88.4	42.1	42.9	39.3	43.3	44.6	41	44.2	35.5	46.8	38.6	39.2	48.4	0.88	0.000282814	-0.04	0.863517
Cre02.g103900.t1.1	ACT-like protein tyrosine kinase family protein		1.57	1.48	0.85	1.1	1.5	2.3	1.9	1.4	1.2	2.6	1.2	1.4	0.7	1.8	1.2	1.8	0.4	0.7	1.1	0.4	0.7	0.11	0.669262	-0.74	0.00368326
Cre02.g103950.t1.2			5.35	11.5	11.85	5.2	5.4	5.7	5.8	4.7	5.3	8	7.3	12.7	14.1	13.7	13.2	7.1	9.8	15.2	18.5	10.4	10.1	-1.09	8.78308e-06	0	0.992486
Cre02.g104000.t1.2			6.77	12.32	13.12	5.3	7	7.1	6.6	7.9	6.7	10.4	13.6	12.6	13.4	12.2	11.7	11.1	14.4	11.1	11.9	16.6	13.6	-0.89	0.000328613	0.08	0.739329
Cre02.g104050.t1.2			0	0.02	0.05	0	0	0	0	0	0	0	0	0	0	0	0.1	0	0.1	0.1	0	0.1	0	-1.14	0.289574	0.93	0.282611
Cre02.g104100.t1.2	2-oxoglutarate (2OG) and Fe(II)-dependent oxygenase superfamily protein		2.17	2.6	3.35	2.2	1.8	2.3	1.9	1.9	2.9	2.9	3.5	1.9	2.6	2.2	2.5	3.2	4	3.6	2.5	2.9	3.9	-0.33	0.189555	0.33	0.188704
Cre02.g104126.t1.1			0	0.02	0.02	0	0	0	0	0	0	0	0.1	0	0	0	0	0.1	0	0	0	0	0	-0.88	0.161854	-0.42	0.492696
Cre02.g104150.t1.1			0.88	1.45	1.32	0.9	0.9	0.9	0.8	1	0.8	1.7	2	1.2	1.3	1.2	1.3	1	1.1	2	1.4	1.2	1.2	-0.72	0.00357918	-0.21	0.397929
Cre02.g104201.t1.1	Protein kinase superfamily protein	K08849	4.15	5.18	4.68	1.8	2.4	5.8	6.4	4.5	4	4.8	4.5	5.1	5.3	5.8	5.6	4.1	2.9	6.2	7.6	3.3	4	-0.38	0.117571	-0.18	0.459821
Cre02.g104250.t1.1		K04809	0.85	0.57	0.72	0.7	0.6	0.8	1	1.2	0.8	0.6	0.6	0.5	0.5	0.7	0.5	0.8	0.8	0.6	0.7	0.8	0.6	0.58	0.0211412	0.35	0.161158
Cre02.g104300.t1.1			8.28	12.68	12.35	5.4	7.1	10.4	9.3	9.1	8.4	12	9.8	13.3	11.2	15.5	14.3	13.3	8.1	11.8	15.1	10.4	15.4	-0.63	0.0101429	-0.07	0.769243
Cre02.g104350.t2.1			33.52	20.05	21.07	25.4	30.2	32.9	37	36.8	38.8	17.8	16.3	22	24	19.2	21	20.1	18.2	20.6	19.2	22.8	25.5	0.76	0.00171219	0.12	0.619386
Cre02.g104400.t1.1			1.37	1.27	1.23	4.7	2.9	0.1	0.2	0.1	0.2	3.3	2.6	0.4	0.4	0.5	0.4	3.1	2.8	0.5	0.4	0.3	0.3	0.18	0.467398	-0.05	0.847176
Cre02.g104450.t1.1	U-box domain-containing protein kinase family protein		0.38	1.08	0.13	0.5	0.6	0.3	0.4	0.3	0.2	0.8	0.6	1.2	1.4	1.3	1.2	0.2	0.1	0.3	0.1	0	0.1	-1.52	7.61011e-09	-3.02	7.44822e-25
Cre02.g104500.t1.1	DNAJ heat shock N-terminal domain-containing protein		6.25	8.7	9.77	7.1	4.8	6.9	7.6	5.2	5.9	10	10.6	8.2	9	6.6	7.8	10	10.3	10	10.4	8.1	9.8	-0.46	0.0629409	0.2	0.420348
Cre02.g104550.t1.2	PLANT HOMOLOGOUS TO PARAFIBROMIN	K15175	4.85	4.83	4.57	7.1	5.7	3.9	4.8	4	3.6	5.2	6	4.5	4.8	4.6	3.9	4.2	5.4	4.2	4.5	5.5	3.6	0.01	0.953718	-0.1	0.686281
Cre02.g104600.t1.2	Ankyrin repeat family protein		3.33	1.88	2.08	4.5	2.6	2.7	2.9	3.1	4.2	0.8	2.1	2.2	2.6	1.9	1.7	1.9	3	1	1.8	2.2	2.6	0.81	0.00171728	0.15	0.571417
Cre02.g104650.t2.1			3.93	3.42	5.25	6.6	5.6	3	2.5	2.6	3.3	3.9	4	3.2	3.3	2.9	3.2	4.7	8.4	3.4	3.3	6.9	4.8	0.24	0.333314	0.62	0.0111763
Cre02.g104700.t1.2	squamosa promoter-binding protein-like 12		21.35	29.03	30.97	7.4	12.2	29.2	26.9	27.8	24.6	23.6	18.2	31.7	31.2	36.4	33.1	22.6	12.2	38.3	42.3	33.8	36.6	-0.49	0.042714	0.07	0.785753
Cre02.g104725.t1.1			0.08	0.55	0.33	0	0	0.2	0.1	0.1	0.1	0.6	0.5	0.6	0.5	0.5	0.6	0.2	0.2	0.4	0.5	0.3	0.4	-2.59	3.95234e-18	-0.59	0.0251776
Cre02.g104750.t1.1			3.72	3	2.73	3	2.7	4.5	4.5	3.7	3.9	1.6	1.3	3.5	3.4	3.9	4.3	1.7	1.3	3.2	4.7	3	2.5	0.31	0.198559	-0.19	0.428875
Cre02.g104800.t1.1	Histone superfamily protein		4.68	17.23	12.72	4	4.9	5.4	5.1	4.8	3.9	17	18.1	16.3	19	17.5	15.5	7.4	8.7	18.9	14.9	14.9	11.5	-1.89	5.19392e-14	-0.44	0.071377
Cre02.g104850.t1.2			18.93	14.4	13.43	20.8	19	16.5	16.8	19.7	20.8	18.1	16.6	11.4	11.7	13.4	15.2	14.8	17.7	11.7	12.7	12.5	11.2	0.42	0.0824227	-0.08	0.745428
Cre02.g104876.t1.1			0.43	0.45	1.07	0.8	0.9	0.1	0.1	0.1	0.6	0.4	0.6	0.6	0.3	0.4	0.4	1.2	2	0.5	0.6	1.6	0.5	-0.18	0.585164	1.15	0.000142097
Cre02.g104900.t1.2	GTP binding	K19788	68.37	56.18	86.08	86.6	108.1	52.8	46.9	55.9	59.9	46.9	59.2	58.2	63.2	53.2	56.4	88.7	111.1	80.4	82	79.5	74.8	0.28	0.249505	0.67	0.00561467
Cre02.g104950.t1.1			2.13	2.45	1.92	3	2.3	2.2	1.4	2	1.9	2.8	2.7	2.8	1.9	2.2	2.3	2.2	1.8	2.3	1.9	1.4	1.9	-0.2	0.420631	-0.4	0.107097
Cre02.g104951.t1.2			0.77	0.82	0.58	0.3	0.4	1	1	1.1	0.8	1.8	0.9	0.6	0.4	0.6	0.6	0.7	0.3	0.6	0.8	0.6	0.5	-0.16	0.531529	-0.47	0.062826
Cre02.g105000.t1.1			0.98	1.2	0.78	0.6	0.5	1.1	1.1	1.4	1.2	1.4	1.2	1	1	1.6	1	0.9	0.6	0.7	0.7	1	0.8	-0.32	0.204664	-0.64	0.0109043
Cre02.g105050.t1.1	double-stranded DNA binding		1.33	2.45	2.05	0.8	1.3	1.2	1.2	1.6	1.9	3.8	3.2	1.5	1.9	2	2.3	2.1	1.9	2.6	1.5	1.8	2.4	-0.92	0.000366888	-0.3	0.242178
Cre02.g105100.t1.2			442.85	938.68	943.92	279.9	258.7	560.4	527.1	492.5	538.5	571.2	443.1	1107.6	1071	1170.2	1269	631	470.7	1318.2	1476.2	746.4	1021	-1.06	1.26635e-05	0.05	0.831639
Cre02.g105150.t1.1			3.22	4.33	8.93	2	2.7	3.5	3.9	3.6	3.6	3.2	3.5	5	4.6	4.9	4.8	6.7	8.2	8.3	9.7	11.1	9.6	-0.4	0.104617	1.01	3.93628e-05
Cre02.g105200.t1.2	saposin B domain-containing protein	K12382	55.67	42.55	113.43	43.7	58.2	59.1	53.5	57.1	62.4	28.3	38.5	51.9	48	43.9	44.7	88.8	139	114.3	89.7	132.5	116.3	0.33	0.16916	1.4	1.23402e-08
Cre02.g105250.t1.1			1.1	1	0.58	0.7	0.5	1.7	1.4	1.1	1.2	1.3	0.6	0.9	0.9	1.2	1.1	0.9	0.3	0.5	0.9	0.5	0.4	0.13	0.596245	-0.73	0.00395325
Cre02.g105287.t1.2	D111/G-patch domain-containing protein		0.98	1.18	0.65	0.6	1	1	1.1	1.2	1	2.1	1.2	0.5	1.1	1.2	1	0.9	0.1	1	0.7	0.6	0.6	-0.25	0.339783	-0.82	0.00232826
Cre02.g105300.t1.1	ankyrin repeat family protein		14.37	31.8	26.68	8.2	9.5	16.4	17.3	17	17.8	21.5	24.2	33.6	37.4	33.9	40.2	15.4	16	29.9	25.1	37.6	36.1	-1.17	1.74063e-06	-0.26	0.285371
Cre02.g105350.t1.2	Protein of unknown function (DUF300)		5.52	9.57	8.65	6.6	5.1	5.3	5.2	5.4	5.5	9.8	8.6	9.3	9.9	9.6	10.2	7.9	9.6	7.1	8.6	10.1	8.6	-0.76	0.00180852	-0.16	0.514421
Cre02.g105400.t1.1	PTEN 3	K06639	17.53	18.28	25.53	23.6	23.8	14.3	14.3	15.5	13.7	19.8	20.9	17.7	16.4	19.1	15.8	31.7	31.9	23.6	25.1	19	21.9	-0.14	0.5577	0.43	0.074672
Cre02.g105450.t1.1			2.18	2.72	2.77	2	2.2	2.4	1.8	2.5	2.2	2.9	3.1	2.6	2.6	2.5	2.6	3.3	3.3	3.9	2.1	2.2	1.8	-0.28	0.266418	0.07	0.773367
Cre02.g105500.t1.2	Peptidase M20/M25/M40 family protein	K01438	15.6	14.82	14.78	10.8	11.4	18.2	19.4	16.3	17.5	10.7	8.9	17.4	18.4	16.7	16.8	11.3	8.5	16	20.3	15.1	17.5	0.09	0.715655	-0.04	0.877155
Cre02.g105550.t1.1			0.22	2.1	1.12	0.2	0.2	0.2	0.2	0.3	0.2	2.4	2.4	1.9	2.1	1.9	1.9	0.9	0.9	1.5	1.3	1	1.1	-3.29	3.16124e-31	-0.91	0.000304164
Cre02.g105600.t1.1			21.15	49.4	29.83	10.4	12.6	27.4	22.9	26.9	26.7	48.7	42.2	45.5	41.8	59.8	58.4	26.9	20.7	35.4	36.7	25.7	33.6	-1.2	9.88424e-07	-0.7	0.00404054
Cre02.g105650.t1.2	low psii accumulation2		33.1	24.82	26.5	40.7	30.8	31.9	30.1	30.6	34.5	32.5	28.9	23.7	21.8	18.9	23.1	35.4	33.5	23.1	22.4	21.9	22.7	0.36	0.138704	0.06	0.810033
Cre02.g105700.t1.1		K15442	2.05	1.32	1.58	2.1	2.2	2	2.2	2	1.8	1.1	1.9	1	1.6	1.3	1	2.2	2.5	1.2	1	1.2	1.4	0.69	0.00762449	0.35	0.179268
Cre02.g105750.t1.1			5.65	8.9	9.85	5.1	3.5	6.2	6.6	6	6.5	5.8	5	11.8	9.8	10.8	10.2	6.1	6.6	13.1	11.7	11.3	10.3	-0.63	0.00959536	0.1	0.672245
Cre02.g105800.t1.1	XB3 ortholog 1 in Arabidopsis thaliana		2.43	3.77	15.73	2.6	2.2	2.3	2.4	2.5	2.6	5.1	5	3.7	3.4	2.7	2.7	16.3	16.3	13.9	17.4	16.1	14.4	-0.64	0.00924859	2.07	1.91448e-16
Cre02.g105851.t1.1			12.53	5.92	3.88	11.3	9.7	12.1	17.5	14	10.6	4.8	5.4	6	6.4	7.5	5.4	3.3	1.6	4.2	5.8	3.9	4.5	1.1	9.60259e-06	-0.58	0.0200591
Cre02.g105900.t1.2	alpha/beta-Hydrolases superfamily protein	K01049	0	0.05	0.05	0	0	0	0	0	0	0	0.1	0	0.1	0.1	0	0.1	0	0	0.1	0.1	0	-1.1	0.0572026	0.15	0.76128
Cre02.g105950.t1.2			24.9	51.95	43.58	32.7	30.8	19.7	20.6	21	24.6	45.6	51.1	50.9	63.1	44.8	56.2	31.8	44.1	51.5	45	45.2	43.9	-1.06	1.51885e-05	-0.2	0.411235
Cre02.g106000.t1.1		K10693	2.88	3.93	2.8	3	2.8	2.7	2.8	3	3	3.3	4	4.1	4.6	3.6	4	2.8	2.6	2.5	2.1	4.1	2.7	-0.42	0.0883601	-0.51	0.0388129
Cre02.g106050.t1.2			1.27	1.4	0.9	2.2	1.6	1.2	1	0.8	0.8	1.2	1	1.6	1.5	1.6	1.5	0.8	1.4	0.5	1.1	0.4	1.2	-0.16	0.535502	-0.62	0.0137059
Cre02.g106100.t1.2			1.1	1.07	0.97	1.3	1.1	1	1.4	1.1	0.7	0.9	1	1.3	1.1	0.9	1.2	1.2	1.3	0.7	0.7	0.9	1	0.06	0.797671	-0.09	0.706833
Cre02.g106150.t1.2	Cyclophilin-like peptidyl-prolyl cis-trans isomerase family protein	K12734	8.77	7.42	7.38	10.7	10.1	8.2	9.9	6.1	7.6	7.2	8.6	6.8	8.1	6.9	6.9	6	10.4	5.9	7.8	8.2	6	0.25	0.316946	-0.02	0.930228
Cre02.g106200.t1.2	Nucleotide-sugar transporter family protein		24.87	22.33	22.23	20.8	18.6	24.7	29	27.1	29	22.7	24.2	22.3	21.7	20	23.1	21.6	20.1	26.2	20.2	21.5	23.8	0.13	0.604679	0	0.985984
Cre02.g106250.t1.2	RNA-binding protein	K15191	35	46.73	56.2	8.6	6.8	43.3	60.4	42.1	48.8	34.5	27.8	52.9	51.5	53.3	60.4	27	22.2	92	81.3	58.2	56.5	-0.38	0.111345	0.26	0.28982
Cre02.g106300.t1.2	Protein of unknown function (DUF1682)		25.18	18.25	14.2	29.6	33.1	20.2	21.5	22.1	24.6	17.9	22	17.6	19.2	17.1	15.7	15.8	16.1	14.8	12.3	12.6	13.6	0.39	0.107888	-0.41	0.0926376
Cre02.g106350.t1.2	Acid phosphatase/vanadium-dependent haloperoxidase-related protein	K09775	33.4	28.6	26.97	27	30.2	38.9	36.3	33.3	34.7	18.8	22.9	36.6	32.1	29.4	31.8	15.9	22.6	28.5	23.6	39.9	31.3	0.27	0.268986	-0.03	0.916358
Cre02.g106400.t1.1	Phospholipid:diacylglycerol acyltransferase; Lecithin:cholesterol acyltransferase; Phospholipid:diacylglycerol acyltransferase / PDAT	K00679	1.62	2.83	2.53	0.8	0.8	2	2.3	1.8	2	2.5	1.9	2.8	3.4	3	3.4	1.8	1.9	2.9	3.4	2.5	2.7	-0.8	0.00129196	-0.21	0.393331
Cre02.g106450.t2.1			273.67	37.55	29.4	292.6	250.5	268.8	295.7	302	232.4	10.9	8.9	46.1	47	59.8	52.6	28.7	22.1	24.4	30.3	33.4	37.5	2.84	3.4666e-28	-0.37	0.130178
Cre02.g106500.t1.2	nudix hydrolase homolog 12	K07766	23.65	24.43	20.77	27.5	22.9	22.7	21.3	24	23.5	28.5	20.9	21.2	21.3	28	26.7	25.3	17.9	23.8	25.7	13.6	18.3	-0.01	0.969172	-0.2	0.408562
Cre02.g106550.t1.2	nucleic acid binding;RNA binding	K12839	19.03	14.15	16.27	23.7	17.2	17.1	18.7	18.3	19.2	15.7	15.6	14.1	13.7	11.9	13.9	17.2	17.5	15.3	12.7	19.4	15.5	0.37	0.129567	0.17	0.486802
Cre02.g106600.t1.2	Ribosomal protein S19e family protein	K02966	3220.55	3356.47	4344.4	4002	4854.3	2325.6	2925.7	2435.4	2780.3	2331.9	3817	3229.4	4009.9	2987.3	3763.3	3867.1	5898.8	4870.5	3495	4121.1	3813.9	-0.06	0.808085	0.43	0.073068
Cre02.g106650.t1.1	Calcium-dependent protein kinase family protein	K13412	2.27	5.13	4.55	2.7	2.3	2.6	2	2.2	1.8	3.2	3.4	6.1	5.2	7.1	5.8	3.2	3.2	6.8	7	3.6	3.5	-1.17	2.07107e-06	-0.23	0.352009
Cre02.g106700.t1.1			3.32	3.68	3.43	4.2	3.7	2.9	3.2	2.5	3.4	3.5	3.8	4.2	3.8	3.4	3.4	3.7	3.6	2.7	3.5	3.4	3.7	-0.17	0.493911	-0.09	0.709462
Cre02.g106750.t1.2	Ribosomal protein S5 domain 2-like superfamily protein	K02996	11.58	9.18	8.72	9.5	11.1	10.6	11.9	13.3	13.1	8.3	9.5	8.2	10.4	10.1	8.6	7.2	8.4	8.5	8.2	11.3	8.7	0.35	0.151977	-0.06	0.814095
Cre02.g106800.t1.2			1.37	1.82	1.13	0.1	0.2	2.4	1.5	2.1	1.9	1.8	1.4	1.9	1.3	1.8	2.7	1.3	0.1	1.2	1.9	0.5	1.8	-0.41	0.10627	-0.69	0.0071349
Cre02.g106850.t1.2	Tetratricopeptide repeat (TPR)-like superfamily protein		16.33	15.33	12.08	17.8	18.3	16.2	16.3	12.4	17	15.6	13.3	15.7	16.7	14.2	16.5	13	10.3	12.2	9.8	13.4	13.8	0.11	0.652576	-0.29	0.227426
Cre02.g106900.t1.2			8.1	9.32	14.15	8.2	8	8	7.8	8.6	8	8	7.9	10.7	8.9	10.1	10.3	13.9	14.4	12.9	15.8	13.8	14.1	-0.16	0.502411	0.57	0.0181195
Cre02.g106950.t1.1			9.12	8.77	18.82	11.8	10.3	10	6.9	7.9	7.8	7.2	8.1	9.5	10	8.6	9.2	15.9	24.8	19.5	17.6	17.9	17.2	-0.01	0.958914	1.08	1.10026e-05
Cre02.g107000.t1.1	cell division control 2	K02206	2.53	4.77	1.63	2.3	1.9	2.3	3.2	2.8	2.7	4	3	5.7	4.8	5.7	5.4	2.8	2	1.1	0.9	1.4	1.6	-0.88	0.000349998	-1.52	1.49155e-09
Cre02.g107050.t1.1		K10408	1.63	2.9	2.3	1.2	1.2	2	1.8	1.9	1.7	2.6	2.2	2.7	2.5	4.1	3.3	2.4	1.4	2	3.5	2.4	2.1	-0.8	0.00111599	-0.35	0.151453
Cre02.g107100.t1.1			1.73	2	1.52	1.7	1.6	1.9	1.7	1.7	1.8	2.3	1.8	1.8	1.7	2.3	2.1	1.8	1.4	1.3	1.6	1.4	1.6	-0.25	0.296367	-0.41	0.0925724
Cre02.g107150.t1.1			122.62	256.98	282.8	120.3	107.6	122.9	130	120.2	134.7	259.3	276.7	252.6	250.7	235.5	267.1	320.2	313.2	258.7	227	275	302.7	-1.03	2.17416e-05	0.12	0.626338
Cre02.g107200.t1.1			65.53	49.98	59.12	61	76.1	61.4	72	58.7	64	32.8	36.3	56.8	63.2	55.3	55.5	41	44	59.4	57.2	78.2	74.9	0.31	0.201706	0.2	0.402601
Cre02.g107256.t1.1			0.67	0.55	0.75	0.4	0.5	0.9	1	0.6	0.6	0.8	0.4	0.6	0.2	0.6	0.7	0.9	0.7	0.7	0.7	0.7	0.8	0.32	0.232064	0.47	0.0814326
Cre02.g107300.t1.2	dihydrodipicolinate synthase	K01714	55.95	50.25	44.12	39.8	51.1	70.7	60.4	56.7	57	60.3	47.3	51.9	46.3	51	44.7	44.1	29.9	52.8	53.2	37.5	47.2	0.15	0.530401	-0.23	0.331306
Cre02.g107350.t1.1	SPT2 chromatin protein	K10408	0.62	0.98	0.8	0.4	0.4	0.8	0.6	0.8	0.7	0.8	0.8	1	0.9	1.1	1.3	0.9	0.5	0.7	1.1	0.8	0.8	-0.66	0.00699936	-0.28	0.253803
Cre02.g107400.t1.1			5.15	4.87	5.72	6.1	6.5	3.9	4.1	4.6	5.7	3.3	4.6	5.5	5.4	4.9	5.5	4.7	5.9	5.5	5.3	6.5	6.4	0.11	0.645592	0.25	0.299457
Cre02.g107450.t1.2	Pseudouridine synthase/archaeosine transglycosylase-like family protein	K00958	42.03	23.88	27.38	44.7	39.9	38.4	43.5	39.7	46	20.1	21.2	27	27.6	22.5	24.9	23.6	25.5	27.9	22.9	34.3	30.1	0.76	0.0018223	0.16	0.503587
[truncated: 14,404 more rows]
