# Supplementary material for: Augmented CO2 tolerance by expressing a single H+-pump enables microalgal valorization of industrial flue gas
Source: Nat Commun. 2021 Oct 18;12:6049. doi: 10.1038/s41467-021-26325-5 (PMC8523702; doi:10.1038/s41467-021-26325-5)
Supplement: Supplementary file 5 — Supplementary Data 2 [file 41467_2021_26325_MOESM5_ESM.xlsx]

## Sheet: Sheet1
Conditions and expressions	ID	Term	Annotated	Significant	Expected	p-value
Upregulated biological process under high CO2	GO:0044265	cellular macromolecule catabolic process	48	14	4.11	2.9e-05
	GO:0006520	cellular amino acid metabolic process	152	28	13.03	6.5e-05
	GO:0030163	protein catabolic process	58	15	4.97	7.1e-05
	GO:0006511	ubiquitin-dependent protein catabolic process	46	13	3.94	8.1e-05
	GO:0019941	modification-dependent protein catabolic process	46	13	3.94	8.1e-05
	GO:0043632	modification-dependent macromolecule catabolic process	46	13	3.94	8.1e-05
	GO:0044257	cellular protein catabolic process	46	13	3.94	8.1e-05
	GO:0051603	proteolysis involved in cellular protein catabolic process	46	13	3.94	8.1e-05
	GO:0009057	macromolecule catabolic process	72	16	6.17	0.00029
	GO:0006418	tRNA aminoacylation for protein translation	39	11	3.34	0.00029
	GO:0043038	amino acid activation	40	11	3.43	0.00037
	GO:0043039	tRNA aminoacylation	40	11	3.43	0.00037
	GO:0051179	localization	502	64	43.04	0.00045
	GO:0006810	transport	494	63	42.35	0.00049
	GO:0051234	establishment of localization	497	63	42.61	0.00059
	GO:1901565	organonitrogen compound catabolic process	81	16	6.94	0.00114
	GO:1901607	alpha-amino acid biosynthetic process	53	12	4.54	0.00137
	GO:0006825	copper ion transport	7	4	0.6	0.00151
	GO:0019752	carboxylic acid metabolic process	234	33	20.06	0.00249
	GO:0043436	oxoacid metabolic process	235	33	20.15	0.00267
	GO:0006082	organic acid metabolic process	237	33	20.32	0.00307
	GO:0000041	transition metal ion transport	9	4	0.77	0.00472
	GO:1901605	alpha-amino acid metabolic process	79	14	6.77	0.00642
	GO:0009073	aromatic amino acid family biosynthetic process	15	5	1.29	0.00657
	GO:0009095	aromatic amino acid family biosynthetic process, prephenate pathway	2	2	0.17	0.00733
	GO:0009072	aromatic amino acid family metabolic process	23	6	1.97	0.01093
	GO:0071705	nitrogen compound transport	139	20	11.92	0.01386
	GO:0008652	cellular amino acid biosynthetic process	70	12	6	0.01457
	GO:0071702	organic substance transport	152	21	13.03	0.01826
	GO:0044248	cellular catabolic process	107	16	9.17	0.01879
	GO:1901575	organic substance catabolic process	126	18	10.8	0.02037
	GO:0006551	leucine metabolic process	3	2	0.26	0.02074
	GO:0006873	cellular ion homeostasis	3	2	0.26	0.02074
	GO:0006875	cellular metal ion homeostasis	3	2	0.26	0.02074
	GO:0009098	leucine biosynthetic process	3	2	0.26	0.02074
	GO:0010035	response to inorganic substance	3	2	0.26	0.02074
	GO:0030003	cellular cation homeostasis	3	2	0.26	0.02074
	GO:0046916	cellular transition metal ion homeostasis	3	2	0.26	0.02074
	GO:0055082	cellular chemical homeostasis	3	2	0.26	0.02074
	GO:0009056	catabolic process	129	18	11.06	0.02533
	GO:0044262	cellular carbohydrate metabolic process	35	7	3	0.02638
	GO:0006399	tRNA metabolic process	68	11	5.83	0.02821
	GO:0016051	carbohydrate biosynthetic process	28	6	2.4	0.02836
	GO:0034637	cellular carbohydrate biosynthetic process	21	5	1.8	0.02905
	GO:0006508	proteolysis	230	28	19.72	0.03409
	GO:0009100	glycoprotein metabolic process	9	3	0.77	0.03552
	GO:0006528	asparagine metabolic process	4	2	0.34	0.03914
	GO:0006529	asparagine biosynthetic process	4	2	0.34	0.03914
	GO:0006561	proline biosynthetic process	4	2	0.34	0.03914
	GO:0006694	steroid biosynthetic process	4	2	0.34	0.03914
	GO:0007585	respiratory gaseous exchange	4	2	0.34	0.03914
	GO:0055065	metal ion homeostasis	4	2	0.34	0.03914
	GO:0055076	transition metal ion homeostasis	4	2	0.34	0.03914
	GO:0030001	metal ion transport	65	10	5.57	0.048
	GO:0019725	cellular homeostasis	24	5	2.06	0.04915
Upregulated biological process under low pH	GO:0006810	transport	494	36	18.44	4e-05
	GO:0051234	establishment of localization	497	36	18.56	4.6e-05
	GO:0051179	localization	502	36	18.74	5.7e-05
	GO:0006811	ion transport	189	17	7.06	0.00057
	GO:0030001	metal ion transport	65	9	2.43	0.00059
	GO:0006812	cation transport	102	9	3.81	0.01314
	GO:0006629	lipid metabolic process	139	11	5.19	0.01391
	GO:0006813	potassium ion transport	16	3	0.6	0.01999
	GO:0007155	cell adhesion	7	2	0.26	0.02571
	GO:0022610	biological adhesion	7	2	0.26	0.02571
	GO:0002181	cytoplasmic translation	1	1	0.04	0.03734
	GO:0002182	cytoplasmic translational elongation	1	1	0.04	0.03734
	GO:0006097	glyoxylate cycle	1	1	0.04	0.03734
	GO:0006826	iron ion transport	1	1	0.04	0.03734
	GO:0006857	oligopeptide transport	1	1	0.04	0.03734
	GO:0017182	peptidyl-diphthamide metabolic process	1	1	0.04	0.03734
	GO:0017183	peptidyl-diphthamide biosynthetic process from peptidyl-histidine	1	1	0.04	0.03734
	GO:0046487	glyoxylate metabolic process	1	1	0.04	0.03734
	GO:1900247	regulation of cytoplasmic translational elongation	1	1	0.04	0.03734
	GO:2000765	regulation of cytoplasmic translation	1	1	0.04	0.03734
	GO:0000041	transition metal ion transport	9	2	0.34	0.04196
Downregulated biological process under high CO2	GO:0006334	nucleosome assembly	103	72	12.78	< 1e-30
	GO:0031497	chromatin assembly	103	72	12.78	< 1e-30
	GO:0034728	nucleosome organization	103	72	12.78	< 1e-30
	GO:0065004	protein-DNA complex assembly	103	72	12.78	< 1e-30
	GO:0071824	protein-DNA complex subunit organization	103	72	12.78	< 1e-30
	GO:0006323	DNA packaging	104	72	12.9	< 1e-30
	GO:0034622	cellular protein-containing complex assembly	125	79	15.51	< 1e-30
	GO:0065003	protein-containing complex assembly	125	79	15.51	< 1e-30
	GO:0043933	protein-containing complex subunit organization	130	79	16.13	< 1e-30
	GO:0022607	cellular component assembly	140	82	17.37	< 1e-30
	GO:0071103	DNA conformation change	113	73	14.02	< 1e-30
	GO:0006333	chromatin assembly or disassembly	113	72	14.02	< 1e-30
	GO:0006325	chromatin organization	120	72	14.89	< 1e-30
	GO:0051276	chromosome organization	136	76	16.87	< 1e-30
	GO:0044085	cellular component biogenesis	173	82	21.46	< 1e-30
	GO:0016043	cellular component organization	202	86	25.06	1.2e-28
	GO:0006996	organelle organization	163	76	20.22	1.8e-28
	GO:0071840	cellular component organization or biogenesis	235	86	29.15	4.3e-23
	GO:0007017	microtubule-based process	62	27	7.69	7.3e-10
	GO:0006928	movement of cell or subcellular component	54	24	6.7	4e-09
	GO:0007018	microtubule-based movement	54	24	6.7	4e-09
	GO:0006468	protein phosphorylation	660	119	81.87	2.9e-06
	GO:0016310	phosphorylation	708	120	87.83	6e-05
	GO:0006260	DNA replication	51	17	6.33	7.6e-05
	GO:0009987	cellular process	2826	386	350.56	0.00012
	GO:0006259	DNA metabolic process	152	34	18.86	0.00034
	GO:0006817	phosphate ion transport	13	7	1.61	0.00038
	GO:0006261	DNA-dependent DNA replication	17	8	2.11	0.00046
	GO:0006793	phosphorus metabolic process	984	151	122.06	0.00096
	GO:0006796	phosphate-containing compound metabolic process	984	151	122.06	0.00096
	GO:0006464	cellular protein modification process	907	140	112.51	0.00125
	GO:0036211	protein modification process	907	140	112.51	0.00125
	GO:0043412	macromolecule modification	943	144	116.98	0.00166
	GO:0006270	DNA replication initiation	9	5	1.12	0.00237
	GO:0006816	calcium ion transport	6	4	0.74	0.00286
	GO:0070838	divalent metal ion transport	6	4	0.74	0.00286
	GO:0072511	divalent inorganic cation transport	7	4	0.87	0.00602
	GO:0051258	protein polymerization	15	6	1.86	0.0066
	GO:0015669	gas transport	11	5	1.36	0.00701
	GO:0015671	oxygen transport	11	5	1.36	0.00701
	GO:0006269	DNA replication, synthesis of RNA primer	2	2	0.25	0.01536
	GO:0006275	regulation of DNA replication	2	2	0.25	0.01536
	GO:0018958	phenol-containing compound metabolic process	2	2	0.25	0.01536
	GO:0030001	metal ion transport	65	14	8.06	0.02558
	GO:0015698	inorganic anion transport	30	8	3.72	0.02593
	GO:0015976	carbon utilization	6	3	0.74	0.02844
	GO:0042221	response to chemical	42	10	5.21	0.02918
	GO:0042737	drug catabolic process	15	5	1.86	0.0299
	GO:0015893	drug transport	32	8	3.97	0.03736
	GO:0042493	response to drug	32	8	3.97	0.03736
	GO:0006310	DNA recombination	11	4	1.36	0.0378
	GO:0051052	regulation of DNA metabolic process	3	2	0.37	0.04229
Downregulated biological process under low pH	GO:0006817	phosphate ion transport	13	7	0.48	1.2e-07
	GO:0006820	anion transport	48	10	1.78	7.1e-06
	GO:0006468	protein phosphorylation	660	44	24.48	3.5e-05
	GO:0015698	inorganic anion transport	30	7	1.11	8.3e-05
	GO:0042221	response to chemical	42	8	1.56	0.00012
	GO:0022607	cellular component assembly	140	15	5.19	0.00017
	GO:0016310	phosphorylation	708	44	26.26	0.00019
	GO:0006334	nucleosome assembly	103	12	3.82	0.00036
	GO:0031497	chromatin assembly	103	12	3.82	0.00036
	GO:0034728	nucleosome organization	103	12	3.82	0.00036
	GO:0065004	protein-DNA complex assembly	103	12	3.82	0.00036
	GO:0071824	protein-DNA complex subunit organization	103	12	3.82	0.00036
	GO:0006323	DNA packaging	104	12	3.86	0.0004
	GO:0006842	tricarboxylic acid transport	5	3	0.19	0.00047
	GO:0015746	citrate transport	5	3	0.19	0.00047
	GO:0042891	antibiotic transport	5	3	0.19	0.00047
	GO:0006811	ion transport	189	17	7.01	0.00053
	GO:0034622	cellular protein-containing complex assembly	125	13	4.64	0.00063
	GO:0065003	protein-containing complex assembly	125	13	4.64	0.00063
	GO:0006333	chromatin assembly or disassembly	113	12	4.19	0.00085
	GO:0071103	DNA conformation change	113	12	4.19	0.00085
	GO:0043933	protein-containing complex subunit organization	130	13	4.82	0.00092
	GO:0015976	carbon utilization	6	3	0.22	0.00092
	GO:0015893	drug transport	32	6	1.19	0.00096
	GO:0042493	response to drug	32	6	1.19	0.00096
	GO:0006793	phosphorus metabolic process	984	53	36.5	0.00138
	GO:0006796	phosphate-containing compound metabolic process	984	53	36.5	0.00138
	GO:0051276	chromosome organization	136	13	5.04	0.0014
	GO:0006325	chromatin organization	120	12	4.45	0.00145
	GO:0044085	cellular component biogenesis	173	15	6.42	0.00165
	GO:0030001	metal ion transport	65	8	2.41	0.00249
	GO:0016043	cellular component organization	202	16	7.49	0.00296
	GO:0006270	DNA replication initiation	9	3	0.33	0.00356
	GO:0017001	antibiotic catabolic process	3	2	0.11	0.004
	GO:0030655	beta-lactam antibiotic catabolic process	3	2	0.11	0.004
	GO:0072340	cellular lactam catabolic process	3	2	0.11	0.004
	GO:0006812	cation transport	102	10	3.78	0.00415
	GO:0006996	organelle organization	163	13	6.05	0.00686
	GO:0030653	beta-lactam antibiotic metabolic process	4	2	0.15	0.00781
	GO:0043605	cellular amide catabolic process	4	2	0.15	0.00781
	GO:0046677	response to antibiotic	4	2	0.15	0.00781
	GO:0072338	cellular lactam metabolic process	4	2	0.15	0.00781
	GO:0006030	chitin metabolic process	12	3	0.45	0.0086
	GO:0006040	amino sugar metabolic process	12	3	0.45	0.0086
	GO:1901071	glucosamine-containing compound metabolic process	12	3	0.45	0.0086
	GO:0006464	cellular protein modification process	907	46	33.64	0.01079
	GO:0036211	protein modification process	907	46	33.64	0.01079
	GO:0071840	cellular component organization or biogenesis	235	16	8.72	0.01257
	GO:0006022	aminoglycan metabolic process	14	3	0.52	0.01348
	GO:0015849	organic acid transport	14	3	0.52	0.01348
	GO:0046942	carboxylic acid transport	14	3	0.52	0.01348
	GO:0043412	macromolecule modification	943	47	34.98	0.01361
	GO:0006816	calcium ion transport	6	2	0.22	0.01858
	GO:0070838	divalent metal ion transport	6	2	0.22	0.01858
	GO:0006813	potassium ion transport	16	3	0.59	0.01964
	GO:0006261	DNA-dependent DNA replication	17	3	0.63	0.02321
	GO:0015711	organic anion transport	17	3	0.63	0.02321
	GO:0072511	divalent inorganic cation transport	7	2	0.26	0.02539
	GO:0008219	cell death	8	2	0.3	0.03304
	GO:0006810	transport	494	26	18.32	0.03872
	GO:0051234	establishment of localization	497	26	18.43	0.0413
	GO:0006026	aminoglycan catabolic process	9	2	0.33	0.04146
	GO:0006032	chitin catabolic process	9	2	0.33	0.04146
	GO:0046348	amino sugar catabolic process	9	2	0.33	0.04146
	GO:1901072	glucosamine-containing compound catabolic process	9	2	0.33	0.04146
	GO:0051179	localization	502	26	18.62	0.04587
