# Supplementary material for: Augmented CO2 tolerance by expressing a single H+-pump enables microalgal valorization of industrial flue gas
Source: Nat Commun. 2021 Oct 18;12:6049. doi: 10.1038/s41467-021-26325-5 (PMC8523702; doi:10.1038/s41467-021-26325-5)
Supplement: Supplementary file 6 — Supplementary Data 3 [file 41467_2021_26325_MOESM6_ESM.xlsx]

## Sheet: Sheet1
Cluster	Subcluster	Alias	Gene identifier	Description	Role and characteristics	References
H+-pump	Plasma membrane H+-ATPase (PMA)	PMA2	Cre10.g459200.t1.2	P-type ATPase/cation transporter, plasma membrane	H+ extrusion extracellularly, controlling pHi and generating H+ gradient across the plasma membrane	1
		PMA3 (PMH1)	Cre03.g164600.t1.2	P-type ATPase/cation transporter, plasma membrane	H+ extrusion extracellularly, controlling pHi and generating H+ gradient across the plasma membrane	2
	Components of vacuolar H+-ATPase (V-ATPase)	ATPvA1	Cre10.g461050.t1.2	Component for V1 complex of V-ATPase	V1 domain is involved in ATP hydrolysis; Subunit A for V1 domain	3,4
		ATPvB	Cre02.g076350.t1.2	Component for V1 complex of V-ATPase	V1 domain is involved in ATP hydrolysis; Subunit B for V1 domain	3,4
		ATPvC	Cre06.g250250.t1.2	Component for V1 complex of V-ATPase	V1 domain is involved in ATP hydrolysis; Subunit C for V1 domain	3,4
		ATPvD2	Cre09.g405050.t1.2	Component for V1 complex of V-ATPase	V1 domain is involved in ATP hydrolysis; Subunit D for V1 domain	3,4
		ATPvE	Cre17.g734500.t1.2	Component for V1 complex of V-ATPase	V1 domain is involved in ATP hydrolysis; Subunit E for V1 domain	3,4
		ATPvF	Cre10.g446550.t1.2	Component for V1 complex of V-ATPase	V1 domain is involved in ATP hydrolysis; Subunit F for V1 domain	3,4
		ATPvG	Cre11.g468550.t1.2	Component for V1 complex of V-ATPase	V1 domain is involved in ATP hydrolysis; Subunit G for V1 domain	3,4
		ATPvH	Cre01.g027800.t1.2	Component for V1 complex of V-ATPase	V1 domain is involved in ATP hydrolysis; Subunit H for V1 domain	3,4
		ATPeV0A	Cre11.g467705.t1.1	Component for V0 complex of V-ATPase	V0 domain functions in proton translocation; Subunit A for V0 domain	3,4
		ATPvA2	Cre09.g402500.t1.2	Component for V0 complex of V-ATPase	V0 domain functions in proton translocation; Subunit A for V0 domain	3,4
		ATPvA3	Cre04.g220350.t2.1	Component for V0 complex of V-ATPase	V0 domain functions in proton translocation; Subunit A for V0 domain	3,4
		ATPvL1	Cre06.g257450.t1.2	Component for V0 complex of V-ATPase	V0 domain functions in proton translocation; Subunit C for V0 domain	3,4
		ATPvL2	Cre12.g529100.t1.2	Component for V0 complex of V-ATPase	V0 domain functions in proton translocation; Subunit C for V0 domain	3,4
		ATPvD1	Cre03.g176250.t1.2	Component for V0 complex of V-ATPase	V0 domain functions in proton translocation; Subunit D for V0 domain	3,4
		ATPeV0E	Cre01.g044050.t1.2	Component for V0 complex of V-ATPase	V0 domain functions in proton translocation; Subunit E for V0 domain	3,4
		VMA21	Cre12.g500600.t1.2	V-ATPase assembly factor	Assembly factor for V-ATPase	3,4
	H+-pyrophosphatase	H+-PPase	Cre09.g394436.t1.1	Vacuolar H+-pyrophosphatase	Translocate H+ using the energy of the phosphoanhydride bond of phosphate molecules	3.4
Carbon concentrating mechanism (CCM)	Carbonic anhydrase	CAH1	Cre04.g223100.t1.2	Carbonic anhydrase 1, alpha type	Catalyzing the reversible reaction of CO2+H2O↔H++HCO3–; located in periplasmic	5
		CAH2	Cre04.g223050.t1.2	Carbonic anhydrase 2, alpha type	Catalyzing the reversible reaction of CO2+H2O↔H++HCO3–; located in periplasmic	5
		CAH3	Cre09.g415700.t1.2	Carbonic anhydrase 3, alpha type	Catalyzing the reversible reaction of CO2+H2O↔H++HCO3–; located in thylakoid lumen	5
		CAH4	Cre05.g248400.t1.2	Carbonic anhydrase 4, beta type	Catalyzing the reversible reaction of CO2+H2O↔H++HCO3–; located in mitochondria	5
		CAH5	Cre05.g248450.t1.2	Carbonic anhydrase 5, beta type	Catalyzing the reversible reaction of CO2+H2O↔H++HCO3–; located in mitochondria	5
		CAH6	Cre12.g485050.t1.2	Carbonic anhydrase 6, beta type	Catalyzing the reversible reaction of CO2+H2O↔H++HCO3–; located in chloroplast stroma	5
	CCM regulation	CCM1 (CIA5)	Cre02.g096300.t1.1	Regulator of CO2-responsive genes	Master regulator of CO2-responsive genes	5
		LCR1	Cre09.g399552.t1.1	Low-CO2 response regulator, Myb-like transcription factor	Transcriptional factor regulating CO2-responsive genes	5
	Dissolved inorganic carbon (DIC) transporters	HLA3	Cre02.g097800.t1.1	Bicarbonate ABC transporter	Associated with HCO3– uptake for CCM; Localized at plasma membrane	5
		LCI1	Cre03.g162800.t1.2	Low-CO2-inducible membrane protein	Low-CO2-inducible gene encoding 21 kDa transmembrane protein; DIC transport	5
		LCIA	Cre06.g309000.t1.2	Inorganic carbon channel localized at chloroplast membrane	HCO3− transport	5
		CemA	Cre06.g260250.t1.2	Chloroplast envelope membrane protein	Chloroplast envelope membrane protein	5
		CCP1	Cre04.g223300.t1.2	Low-CO2-inducible chloroplast envelope protein	DIC transport (putative); Low-CO2-inducible 36 kDa chloroplast envelope protein	5
		CCP2	Cre04.g222750.t1.1	Low-CO2-inducible membrane protein	DIC transport (putative); Related to mitochondrial substrate carrier proteins	5
		RHP1	Cre06.g284100.t1.2	Rhesus protein, CO2-responsive	Rhesus-like protein; CO2 channel	5
		RHP2	Cre06.g284150.t1.1	Rhesus protein	Rhesus-like protein; CO2 channel	5
	CO2 uptake	LCIB	Cre10.g452800.t1.2	Low-CO2 inducible protein B; forms a complex with LCIC	CO2 uptake; Involved in active CO2 uptake in stroma via hydration of CO2 into a HCO3− pool	5
		LCIC	Cre06.g307500.t1.1	Low-CO2 inducible protein C; forms a complex with LCIB	CO2 uptake; Involved in active CO2 uptake in stroma via hydration of CO2 into a HCO3− pool	5
		LCID	Cre04.g222800.t1.2	Low-CO2 inducible protein D	Related to CO2 uptake (putative)	5
		LCIE	Cre04.g223250.t1.1	Low-CO2 inducible protein E	Related to CO2 uptake (putative)	5
	Pyrenoid formation	CIA6	Cre10.g437829.t1.2	Methyltransferase domain protein involved in pyrenoid biogenesis	Pyrenoid formation	5
Cell component modification	Membrane lipid synthesis	MGD1	Cre13.g585301.t1.1	Monogalactosyl diacylglycerol (MGDG) synthase 1	MGDG synthesis from diacylglycerol (DAG)	6,7
		DGD1	Cre13.g583600.t1.2	Digalactosyldiacylglycerol (DGDG) synthase	DGDG synthesis from MGDG	6,7
		SQD2	Cre01.g038550.t1.1	Sulfoquinovosyldiacylglycerol (SQDG) synthase (SQD)	SQDG exists in mostly saturated form in C. reinhardtii	6–8
		SQD3	Cre16.g689150.t1.2	Sulfoquinovosyldiacylglycerol (SQDG) synthase (SQD)	SQDG exists in mostly saturated form in C. reinhardtii	6–8
	Triacylglycerol (TAG) synthesis	DGAT1	Cre01.g045903.t1.1	Diacylglycerol O-acyltransferase	Related to TAG synthesis; Catalyzes the reaction: acyl-CoA + 1,2-diacylglycerol = CoA + triacylglycerol	7,9,10
		DGAT2	Cre02.g079003.t1.1	Diacylglycerol O-acyltransferase	Related to TAG synthesis; Catalyzes the reaction: acyl-CoA + 1,2-diacylglycerol = CoA + triacylglycerol	7,9,10
		-	Cre08.g365950.t1.2	Esterase/lipase/thioesterase family protein	Related to TAG synthesis; Catalyzes the reaction: acyl-CoA + 1,2-diacylglycerol = CoA + triacylglycerol	7,9,10
		-	Cre08.g377300.t1.1	Diacylglycerol O-acyltransferase	Related to TAG synthesis; Catalyzes the reaction: acyl-CoA + 1,2-diacylglycerol = CoA + triacylglycerol	7,9,10
		-	Cre12.g521650.t1.2	Esterase/lipase/thioesterase family protein	Related to TAG synthesis; Catalyzes the reaction: acyl-CoA + 1,2-diacylglycerol = CoA + triacylglycerol	7,9,10
		DGTT1	Cre12.g557750.t1.1	Diacylglycerol O-acyltransferase	Related to TAG synthesis; Catalyzes the reaction: acyl-CoA + 1,2-diacylglycerol = CoA + triacylglycerol	7,9,10
		DGTT2	Cre09.g386912.t1.1	2-acylglycerol O-acyltransferase 2 (MOGAT2, MGAT2)	Related to TAG synthesis; Catalyzes the reaction: acyl-CoA + 1,2-diacylglycerol = CoA + triacylglycerol	7,9,10
		DGTT3	Cre06.g299050.t1.2	Diacylglycerol O-acyltransferase	Related to TAG synthesis; Catalyzes the reaction: acyl-CoA + 1,2-diacylglycerol = CoA + triacylglycerol	7,9,10
		DGTT4	Cre03.g205050.t1.2	Conserved expressed protein related to diacylglycerol acyl transferase	Related to TAG synthesis; Catalyzes the reaction: acyl-CoA + 1,2-diacylglycerol = CoA + triacylglycerol	7,9,10
		DGTT5	Cre02.g079050.t1.1	Diacylglycerol O-acyltransferase	Related to TAG synthesis; Catalyzes the reaction: acyl-CoA + 1,2-diacylglycerol = CoA + triacylglycerol	7,9,10
		PDAT1	Cre02.g106400.t1.1	Phospholipid:diacylglycerol acyltransferase; Lecithin:cholesterol acyltransferase	Phospholipid:diacylglycerol acyltransferase (PDAT); The contribution of PDAT1 in TAG synthesis is not prominent under stress conditions in C. reinhardtii	11
Protein recovery	Heat shock protein (HSP) 90 family	HSP90A	Cre09.g386750.t1.2	Heat shock protein 90A	Functions in preventing protein aggregation and denaturation against cellular stress	12,13
		HSP90B	Cre02.g080650.t1.2	Heat shock protein 90B	Functions in preventing protein aggregation and denaturation against cellular stress	12,13
		HSP90C	Cre12.g514850.t1.2	Heat shock protein 90C	Functions in preventing protein aggregation and denaturation against cellular stress	12,13
	HSP 70 family	HSP70A	Cre08.g372100.t1.2	Heat shock protein 70A	Functions in preventing protein aggregation and denaturation against cellular stress	12,13
		HSP70B	Cre06.g250100.t1.2	Heat shock protein 70B	Functions in preventing protein aggregation and denaturation against cellular stress	12,13
		HSP70C	Cre09.g393200.t1.2	Heat shock protein 70C	Functions in preventing protein aggregation and denaturation against cellular stress	12,13
		HSP70D	Cre12.g535700.t1.1	Heat shock protein 70D	Functions in preventing protein aggregation and denaturation against cellular stress	12,13
		HSP70E	Cre16.g677000.t1.2	Heat shock protein 70E	Functions in preventing protein aggregation and denaturation against cellular stress	12,13
		HSP70F	Cre09.g412880.t1.1	Heat shock protein 70F	Functions in preventing protein aggregation and denaturation against cellular stress	12,13
		HSP70G	Cre10.g439900.t1.2	Heat shock protein 70G	Functions in preventing protein aggregation and denaturation against cellular stress	12,13
		HSP70H	Cre14.g613600.t1.2	Heat shock protein 70H	Functions in preventing protein aggregation and denaturation against cellular stress	12,13
		BIP1	Cre02.g080700.t1.2	Heat shock 70kDa protein 5; HSPA5; Binding immune-globulin protein (BIP) 1	Functions in preventing protein aggregation and denaturation against cellular stress	12,13
		BIP2	Cre02.g080600.t1.2	Heat shock 70kDa protein 5; HSPA5; Binding immune-globulin protein (BIP) 2	Functions in preventing protein aggregation and denaturation against cellular stress	12,13
	HSP 60 family	CPN60A	Cre04.g231222.t2.1	Chaperonin (CPN) 60A	Functions in preventing protein aggregation and denaturation against cellular stress	12,13
		CPN60B1	Cre17.g741450.t1.2	Chaperonin (CPN) 60B1	Functions in preventing protein aggregation and denaturation against cellular stress	12,13
		CPN60B2	Cre07.g339150.t1.1	Chaperonin (CPN) 60B2	Functions in preventing protein aggregation and denaturation against cellular stress	12,13
		CPN60C	Cre06.g309100.t1.2	Chaperonin (CPN) 60C	Functions in preventing protein aggregation and denaturation against cellular stress	12,13
	HSP 20 family	HSP22A	Cre07.g318800.t1.2	Heat shock protein 22A	Functions in preventing protein aggregation and denaturation against cellular stress	12,13
		HSP22B	Cre07.g318850.t2.1	Heat shock protein 22B	Functions in preventing protein aggregation and denaturation against cellular stress	12,13
		HSP22C	Cre03.g145787.t1.1	Heat shock protein 22C	Functions in preventing protein aggregation and denaturation against cellular stress	12,13
		HSP22D	Cre01.g020575.t1.1	Heat shock protein 22D	Functions in preventing protein aggregation and denaturation against cellular stress	12,13
		HSP22E	Cre14.g617450.t1.2	Heat shock protein 22E	Functions in preventing protein aggregation and denaturation against cellular stress	12,13
		HSP22F	Cre14.g617400.t1.2	Heat shock protein 22F	Functions in preventing protein aggregation and denaturation against cellular stress	12,13
		HSP22G	Cre13.g572350.t1.2	Heat shock protein 22G	Functions in preventing protein aggregation and denaturation against cellular stress	12,13
		HSP22H	Cre07.g318600.t1.2	Heat shock protein 22H	Functions in preventing protein aggregation and denaturation against cellular stress	12,13
		-	Cre14.g616400.t1.2	Heat shock protein 20	Functions in preventing protein aggregation and denaturation against cellular stress	12,13
ATP synthesis	Components of ATP synthase	ASA1	Cre07.g340350.t1.1	Mitochondrial F1F0 ATP synthase associated (ASA) protein 1	Component of mitochondrial F1F0 ATP synthase; F0 (membrane-embedded; proton translocation); F1 (water soluble; ATP synthesis)	14–16
		ASA2	Cre09.g415550.t1.2	Mitochondrial F1F0 ATP synthase associated (ASA) protein 2	Component of mitochondrial F1F0 ATP synthase	14–16
		ASA3	Cre07.g338050.t1.2	Mitochondrial F1F0 ATP synthase associated (ASA) protein 3	Component of mitochondrial F1F0 ATP synthase	14–16
		ASA4	Cre13.g581600.t1.2	Mitochondrial F1F0 ATP synthase associated (ASA) protein 4	Component of mitochondrial F1F0 ATP synthase	14–16
		ASA5	Cre17.g721300.t1.2	Mitochondrial F1F0 ATP synthase associated (ASA) protein 5	Component of mitochondrial F1F0 ATP synthase	14–16
		ASA6	Cre02.g079800.t1.2	Mitochondrial F1F0 ATP synthase associated (ASA) protein 6	Component of mitochondrial F1F0 ATP synthase	14–16
		ASA7	Cre09.g416150.t1.2	Mitochondrial F1F0 ATP synthase associated (ASA) protein 7	Component of mitochondrial F1F0 ATP synthase	14–16
		ASA8	Cre09.g402300.t1.2	Mitochondrial F1F0 ATP synthase associated (ASA) protein 8	Component of mitochondrial F1F0 ATP synthase	14–16
		ASA9	Cre09.g395350.t1.1	Mitochondrial F1F0 ATP synthase associated (ASA) protein 9	Component of mitochondrial F1F0 ATP synthase	14–16
		ATP1B	Cre10.g419050.t2.1	Mitochondrial F1F0 ATP synthase, alpha subunit	Component of F1 complex	14–16
		ATP2	Cre17.g698000.t1.2	Mitochondrial F1F0 ATP synthase, beta subunit	Component of F1 complex	14–16
		ATP3	Cre15.g635850.t2.1	Mitochondrial F1F0 ATP synthase, gamma subunit	Component of F1 complex	14–16
		ATP4	Cre11.g467707.t1.1	Mitochondrial F1F0 ATP synthase, delta subunit	Component of F1 complex	14–16
		ATP5	Cre16.g680000.t1.2	Mitochondrial ATP synthase subunit 5, OSCP subunit	Oligomycin sensitivity conferral protein (OSCP) which is a component of the peripheral stalk	14–16
		ATP6	Cre01.g018800.t1.2	Mitochondrial F1F0 ATP synthase subunit 6	Component of mitochondrial F1F0 ATP synthase	14–16
		ATP9B	Cre17.g731950.t1.2	Mitochondrial F1F0 ATP synthase subunit 9, isoform B	Component of mitochondrial F1F0 ATP synthase	14–16
		ATP11	Cre10.g437050.t1.2	Assembly factor 1 for F1 component of mitochondrial ATP synthase	Assembly factor for F1 complex	14–16
		ATP12	Cre17.g726250.t1.2	Assembly factor 2 for F1 component of mitochondrial ATP synthase	Assembly factor for F1 complex	14–16
		ATP15	Cre10.g420700.t1.2	Mitochondrial F1F0 ATP synthase epsilon subunit	Component of F1 complex	14–16
		ATPC	Cre06.g259900.t1.2	ATP synthase CF1 gamma chain	Chloroplast F1 (CF1); Component of chloroplast ATP synthase	14–16
		ATPD	Cre11.g467569.t1.1	ATP synthase CF1 delta chain	Chloroplast F1 (CF1); Component of chloroplast ATP synthase	14–16
		ATPG	Cre11.g481450.t1.2	Chloroplast ATP synthase subunit II	Component of chloroplast ATP synthase	14–16
		ATPI	Cre01.g049600.t1.2	Conserved in the green lineage and diatoms; ATP synthase protein I-related	The role of ATPI is expected to assist the assembly of ATP synthase and improve its stability	14–17
Supple Dataset 3 References
1. Hirooka et al. Acidophilic green algal genome provides insights into adaptation to an acidic environment. Proc. Natl. Acad. Sci. U.S.A. 114, 8304–8313 (2017).
2. Onishi, M., Umen, J. G., Cross, F. R., Pringle, J. R. Cleavage-furrow formation without F-actin in Chlamydomonas. Proc. Natl. Acad. Sci. U.S.A. 117, 18511–18520 (2020).78
3. Zhang, H., Zeng, R., Chen, D., Liu, J. A pivotal role of vacuolar H+-ATPase in regulation of lipid production in Phaeodactylum tricornutum. Sci. Rep. 6, 31318 (2016).
4. Robinson, D. G., Hoppenrath, M., Oberbeck, K., Luykx, P., Ratajczak, R. Localization of pyrophosphatase and V-ATPase in Chlamydomonas reinhardtii. Bot. Acta 111, 108–122 (1998).
5. Wang, Y., Stessman, D. J., Spalding, M. H. The CO2 concentrating mechanism and photosynthetic carbon assimilation in limiting CO2: how Chlamydomonas works against the gradient. Plant J. 82, 429–448 (2015).
6. Li-Bession, Y., Beisson, F., Riekhof, W. Metabolism of acyl-lipids in Chlamydomonas reinhardtii. Plant J. 82, 504–522 (2015).
7. Tatsuwawa, H., Takizawa, E., Wada, M., Yamamoto, Y. Fatty acid and lipid composition of the acidophilic green algal Chlamydomonas sp. J. Phycol. 32, 598–601 (1996).
8. Riekhof, W. R., Ruckle, M. E., Lydic, T. A., Sears, B. B., Benning, C. The sulfolipids 2’-O-acyl-sulfoquinovosyldiacylglycerol and sulfoquinovosyldiacylglycerol are absent from a Chlamydomonas reinhardtii mutant deleted in SQD1. Plant Physiol. 133, 864–874 (2003).
9. Hung, C.-H., Ho, M.-Y., Kanehara, K., Nakamura, Y. Functional study of diacylglycerol acyltransferase type 2 family in Chlamydomonas reinhardtii. FEBS Lett. 587, 2364–2370 (2013).
10. Boyle, N. R. et al. Three acyltransferases and nitrogen-responsive regulator are implicated in nitrogen starvation-induced triacylglycerol accumulation in Chlamydomonas. J. Biol. Chem. 287, 15811–15825 (2012).
11. Yoon, K., Han, D., Li, Y., Sommerfeld, M., Hu, Q. Phospholipid:diacylglycerol acyltransferase is a multifunctional enzyme involved in membrane lipid turnover and degradation while synthesizing triacylglycerol in the unicellular green microalga Chlamydomonas reinhardtii. Plant Cell 24, 3708–3724 (2012).
12. Gerloff-Elias, A., Barua, D., Mölich, A., Spijkerman, E. Temperature- and pH-dependent accumulation of heat-shock proteins in the acidophilic green alga Chlamydomonas acidophila. FEMS Microbiol. Ecol. 56, 345–354 (2006).
13. Tanaka, Y., Nishiyama, Y., Murata, N. Acclimation of the photosynthetic machinery to high temperature in Chlamydomonas reinhardtii requires synthesis de novo of proteins encoded by the nuclear and chloroplast genomes. Plant Physiol. 124, 441–449 (2000).
14. van Lis, R., Mendoza-Hernández, G., Groth, G., Atteia, A. New insights into the unique structure of the F0F1-ATP synthase from the Chlamydomonad algae Polytomella sp. and Chlamydomonas reinhardtii. Plant Physiol. 144, 1190–1199 (2007).
15. Lemaire, C., Wollman, F., Bennoun P. Restoration of phototrophic growth in a mutant of Chlamydomonas reinhardtii in which the chloroplast atpB gene of the ATP synthase has a deletion: An example of mitochondria-dependent photosynthesis. Proc. Natl. Acad. Sci. U.S.A. 85, 1344–1348 (1988).
16. Rühle, T., Leister, D. Assembly of F1F0-ATP synthases. Biochim. Biophys. Acta 1847, 849–860 (2015).
17. Liu, J., Hicks, D. B., Krulwich, T. A., Roles of AtpI and two YidC-type proteins from alkaliphilic Bacillus psedofirmus OF4 in ATP synthase assembly and nonfermentative growth. J. Bacteriol. 195, 220–230 (2013).
