# Supplementary material for: Augmented CO2 tolerance by expressing a single H+-pump enables microalgal valorization of industrial flue gas
Source: Nat Commun. 2021 Oct 18;12:6049. doi: 10.1038/s41467-021-26325-5 (PMC8523702; doi:10.1038/s41467-021-26325-5)
Supplement: Supplementary file 8 — Source Data [file 41467_2021_26325_MOESM8_ESM.xlsx]

## Sheet: Figure 1a
	Biomass concentration (g L-1) (n=3)
		Day 1			Day 2
	Ambient	0.066	0.064	0.066	0.224	0.224	0.218
	CO2 20%	0.066	0.062	0.06	0.138	0.146	0.146
	pH 5.0	0.062	0.06	0.056	0.142	0.146	0.14

## Sheet: Figure 2b and Suppl Figure 8e
	Genotyping of the mutants with PCR

## Sheet: Figure 2d
	Relative expression (N.D.: Not Detected)
		Ct of control gene (IDA5) (n=2)		Ct value of PMA4ΔCter-V gene (n=2)
	WT	15.31	15.07	N.D.	N.D.
	PMA4ΔCter-V4	15.93	16.09	20.8	20.84
	PMA4ΔCter-V10	14.32	14.38	20.9	20.83
		ΔCt
		Mean	SD
	WT	-	-
	PMA4ΔCter-V4	4.81	0.116619
	PMA4ΔCter-V10	6.515	0.065192
		Relative expression (=2-ΔCt)
		Mean	SD
	WT	0	0
	PMA4ΔCter-V4	0.0356489	0.00288165
	PMA4ΔCter-V10	0.0109343	0.000494094

## Sheet: Figure 2e
	Western blot analysis for detection of PMA4delCter-V ('Extra experimental set (a mutant)' in the figure was one of the three mutant candidates that was finally excluded due to the genetic instability of the strain)

## Sheet: Figure 2f and Supple Figure 9a
	Flow cytometry (the same as Supplementary Table 5) source data
	Strain	Count	Median fluorescence intensity	Mean fluorescence intensity	Fluorescence intensity standard deviation
	WT	3286	6227	6529	2115
	PMA4ΔCter-V4	3173	19514	19997	6338
	PMA4ΔCter-V10	3100	13849	14753	6897
	V8	3166	51957	52573	16408

## Sheet: Figure 2g
	Confocal image
	WT
	PMA4ΔCter-V4
	PMA4ΔCter-V10

## Sheet: Figure 3a
	Spot culture (mixotrophic pH 5.5)

## Sheet: Figure 3b
	Cell growth of the transgenic strains under mixotrophic pH 5.5
	OD800 (n=2)
	Day	WT		PMA4ΔCter-V4		PMA4ΔCter-V10
	1	0.1	0.1	0.1	0.1	0.1	0.1
	2	0.06	0.07	0.3	0.33	0.47	0.56
	3	0.05	0.05	1.35	1.63	1.77	1.7
	4	0.05	0.04	2.38	2.52	2.19	2.15
	5	0.05	0.05	2.64	2.83	2.43	2.45
	6	0.07	0.05	2.92	3.09	2.81	2.82

## Sheet: Figure 3c
	Cell performance of the transgenic strains under 20% CO2 condition
	OD800 (n=2)
	Day	WT		PMA4ΔCter-V4		PMA4ΔCter-V10
	1	0.07	0.07	0.11	0.11	0.1	0.1
	2	0.17	0.17	0.32	0.34	0.29	0.28
	3	0.31	0.36	0.86	0.91	0.75	0.88
	4	0.84	0.8	2.02	2.05	1.84	1.93
	5	1.06	0.99	3.01	3.03	2.71	2.75
	6	1.2	1.13	3.82	3.91	3.85	3.94
	7	1.11	1.08	3.78	4.1	3.94	4.21
	Dry cell weight (g L-1) (n=2)
	Day	WT		PMA4ΔCter-V4		PMA4ΔCter-V10
	1	0.059143	0.059143	0.088418	0.088418	0.07307	0.07307
	2	0.143633	0.143633	0.257216	0.273292	0.211903	0.204596
	3	0.261919	0.304164	0.691268	0.731458	0.548025	0.643016
	4	0.709716	0.67592	1.62368	1.64779	1.34449	1.41025
	5	0.895594	0.836451	2.41944	2.43551	1.9802	2.00943
	6	1.01388	0.954737	3.07052	3.14286	2.8132	2.87896
	7	0.937839	0.912492	3.03836	3.29558	2.87896	3.07625
	RCO2 (g CO2 L-1 d-1)
		WT		PMA4ΔCter-V4		PMA4ΔCter-V10
	Period	Mean	SD	Mean	SD	Mean	SD
	Day 1 - Day 2	0.154617	0	0.32361	0.0208024	0.247378	0.0094553
	Day 2 - Day 3	0.255118	0.0546653	0.816379	0.0560123	0.708706	0.123282
	Day 3 - Day 4	0.749891	0.0700057	1.6916	0.060649	1.43078	0.149501
	Day 4 - Day 5	0.316964	0.0881451	1.44889	0.0375021	1.12992	0.0931239
	Day 5 - Day 6	0.216463	0.108232	1.24296	0.0958945	1.55782	0.0931239
	Day 6 - Day 7	-0.108232	0.0832636	0.110322	0.345752	0.240693	0.269102

## Sheet: Figure 3d
	O2 concentration (nmol mL-1)
	WT, Ambient, 1					WT, Ambient, 2					WT, Ambient, 3					PMA4ΔCter-V4, Ambient, 1					PMA4ΔCter-V4, Ambient, 2					PMA4ΔCter-V4, Ambient, 3					PMA4ΔCter-V10, Ambient, 1					PMA4ΔCter-V10, Ambient, 2					PMA4ΔCter-V10, Ambient, 3					WT, High CO2, 1
	Photosynthetic O2 evolution (light on)		Dark respiration (light off)			Photosynthetic O2 evolution (light on)		Dark respiration (light off)			Photosynthetic O2 evolution (light on)		Dark respiration (light off)			Photosynthetic O2 evolution (light on)		Dark respiration (light off)			Photosynthetic O2 evolution (light on)		Dark respiration (light off)			Photosynthetic O2 evolution (light on)		Dark respiration (light off)			Photosynthetic O2 evolution (light on)		Dark respiration (light off)			Photosynthetic O2 evolution (light on)		Dark respiration (light off)			Photosynthetic O2 evolution (light on)		Dark respiration (light off)			Photosynthetic O2 evolution (light on)		Dark respiration (light off)
	Time (s)	O2 concentration	Time (s)	O2 concentration		Time (s)	O2 concentration	Time (s)	O2 concentration		Time (s)	O2 concentration	Time (s)	O2 concentration		Time (s)	O2 concentration	Time (s)	O2 concentration		Time (s)	O2 concentration	Time (s)	O2 concentration		Time (s)	O2 concentration	Time (s)	O2 concentration		Time (s)	O2 concentration	Time (s)	O2 concentration		Time (s)	O2 concentration	Time (s)	O2 concentration		Time (s)	O2 concentration	Time (s)	O2 concentration		Time (s)	O2 concentration	Time (s)	O2 concentration
	0	27.6662	0	46.1109		0	22.8373	0	46.1243		0	8.66064	0	27.7504		0	13.8711	0	31.8551		0	11.3	0	31.0944		0	6.65569	0	24.1754		0	10.6521	0	24.7306		0	9.63561	0	24.5461		0	9.59714	0	23.7853		0	13.6975	0	15.9743
	0.1	27.6712	0.1	46.1083		0.1	22.8385	0.1	46.1192		0.1	8.6647	0.1	27.7468		0.1	13.8754	0.1	31.8524		0.1	11.304	0.1	31.0953		0.1	6.66002	0.1	24.1788		0.1	10.6577	0.1	24.7287		0.1	9.6386	0.1	24.5468		0.1	9.5959	0.1	23.7827		0.1	13.7043	0.1	15.9662
	0.2	27.6736	0.2	46.1054		0.2	22.8431	0.2	46.1158		0.2	8.67295	0.2	27.7444		0.2	13.8807	0.2	31.8502		0.2	11.3069	0.2	31.0965		0.2	6.66378	0.2	24.1819		0.2	10.663	0.2	24.7263		0.2	9.6393	0.2	24.5463		0.2	9.59436	0.2	23.7814		0.2	13.7062	0.2	15.9676
	0.3	27.6738	0.3	46.1025		0.3	22.8481	0.3	46.1133		0.3	8.68532	0.3	27.744		0.3	13.8858	0.3	31.8486		0.3	11.3086	0.3	31.0969		0.3	6.6665	0.3	24.1835		0.3	10.668	0.3	24.7247		0.3	9.63904	0.3	24.5457		0.3	9.59149	0.3	23.7815		0.3	13.7079	0.3	15.9785
	0.4	27.673	0.4	46.1002		0.4	22.852	0.4	46.1097		0.4	8.68305	0.4	27.745		0.4	13.89	0.4	31.8488		0.4	11.3099	0.4	31.0959		0.4	6.66829	0.4	24.1831		0.4	10.6722	0.4	24.723		0.4	9.64081	0.4	24.5455		0.4	9.58754	0.4	23.7834		0.4	13.7127	0.4	15.9937
	0.5	27.6712	0.5	46.0974		0.5	22.8539	0.5	46.1057		0.5	8.67871	0.5	27.7465		0.5	13.8936	0.5	31.8499		0.5	11.3111	0.5	31.0954		0.5	6.6712	0.5	24.1812		0.5	10.6744	0.5	24.7222		0.5	9.64498	0.5	24.5468		0.5	9.58348	0.5	23.7861		0.5	13.7174	0.5	16.0072
	0.6	27.6694	0.6	46.0936		0.6	22.8545	0.6	46.1028		0.6	8.67465	0.6	27.7487		0.6	13.8964	0.6	31.8508		0.6	11.313	0.6	31.0967		0.6	6.6747	0.6	24.1782		0.6	10.674	0.6	24.7228		0.6	9.64929	0.6	24.5482		0.6	9.58042	0.6	23.7889		0.6	13.72	0.6	16.0169
	0.7	27.6676	0.7	46.0883		0.7	22.8549	0.7	46.1018		0.7	8.67171	0.7	27.7514		0.7	13.8986	0.7	31.8521		0.7	11.3153	0.7	31.099		0.7	6.67731	0.7	24.1747		0.7	10.6723	0.7	24.7249		0.7	9.65239	0.7	24.548		0.7	9.57877	0.7	23.7924		0.7	13.7189	0.7	16.023
	0.8	27.6665	0.8	46.083		0.8	22.8537	0.8	46.1007		0.8	8.66919	0.8	27.7541		0.8	13.9019	0.8	31.8546		0.8	11.3169	0.8	31.1007		0.8	6.67915	0.8	24.1723		0.8	10.6706	0.8	24.7283		0.8	9.65627	0.8	24.5458		0.8	9.57737	0.8	23.7961		0.8	13.7147	0.8	16.0264
	0.9	27.6669	0.9	46.0789		0.9	22.8496	0.9	46.0983		0.9	8.66654	0.9	27.7569		0.9	13.9076	0.9	31.8581		0.9	11.3186	0.9	31.1013		0.9	6.68016	0.9	24.1712		0.9	10.67	0.9	24.7321		0.9	9.66233	0.9	24.5419		0.9	9.57527	0.9	23.7986		0.9	13.7098	0.9	16.0272
	1	27.6681	1	46.0752		1	22.843	1	46.0968		1	8.66467	1	27.7592		1	13.9134	1	31.8612		1	11.3212	1	31.1016		1	6.6803	1	24.1698		1	10.6704	1	24.7355		1	9.66738	1	24.5373		1	9.57383	1	23.7994		1	13.7057	1	16.0234
	1.1	27.6684	1.1	46.0727		1.1	22.8355	1.1	46.0972		1.1	8.66501	1.1	27.761		1.1	13.9178	1.1	31.8627		1.1	11.3235	1.1	31.1022		1.1	6.67946	1.1	24.1684		1.1	10.6716	1.1	24.7379		1.1	9.66918	1.1	24.5329		1.1	9.57473	1.1	23.7997		1.1	13.7028	1.1	16.0156
	1.2	27.6664	1.2	46.0711		1.2	22.8277	1.2	46.098		1.2	8.6669	1.2	27.7628		1.2	13.9211	1.2	31.8637		1.2	11.3258	1.2	31.1025		1.2	6.6788	1.2	24.1667		1.2	10.6729	1.2	24.7391		1.2	9.66819	1.2	24.53		1.2	9.57749	1.2	23.8006		1.2	13.7015	1.2	16.0062
	1.3	27.6627	1.3	46.0704		1.3	22.8204	1.3	46.0982		1.3	8.66812	1.3	27.7644		1.3	13.9235	1.3	31.865		1.3	11.3274	1.3	31.1018		1.3	6.67929	1.3	24.1643		1.3	10.6737	1.3	24.739		1.3	9.66585	1.3	24.5292		1.3	9.58021	1.3	23.8004		1.3	13.7006	1.3	15.9984
	1.4	27.6604	1.4	46.0701		1.4	22.8147	1.4	46.0979		1.4	8.66829	1.4	27.7648		1.4	13.9241	1.4	31.8668		1.4	11.3281	1.4	31.0996		1.4	6.68197	1.4	24.161		1.4	10.6736	1.4	24.7382		1.4	9.66405	1.4	24.5304		1.4	9.58138	1.4	23.7986		1.4	13.6979	1.4	15.9935
	1.5	27.661	1.5	46.069		1.5	22.8115	1.5	46.097		1.5	8.66669	1.5	27.7647		1.5	13.9232	1.5	31.8694		1.5	11.3272	1.5	31.0962		1.5	6.68574	1.5	24.1561		1.5	10.6732	1.5	24.7375		1.5	9.66427	1.5	24.5318		1.5	9.58155	1.5	23.797		1.5	13.6927	1.5	15.992
	1.6	27.6633	1.6	46.0676		1.6	22.8107	1.6	46.0959		1.6	8.66346	1.6	27.7656		1.6	13.9212	1.6	31.8727		1.6	11.3246	1.6	31.0926		1.6	6.68796	1.6	24.1506		1.6	10.6725	1.6	24.7371		1.6	9.66595	1.6	24.5321		1.6	9.58165	1.6	23.7995		1.6	13.687	1.6	15.9934
	1.7	27.6659	1.7	46.0679		1.7	22.812	1.7	46.0955		1.7	8.65999	1.7	27.7682		1.7	13.9181	1.7	31.8755		1.7	11.321	1.7	31.0895		1.7	6.68837	1.7	24.145		1.7	10.6717	1.7	24.7366		1.7	9.66874	1.7	24.532		1.7	9.58165	1.7	23.8054		1.7	13.6817	1.7	15.996
	1.8	27.6695	1.8	46.0694		1.8	22.8162	1.8	46.0954		1.8	8.65722	1.8	27.7715		1.8	13.9151	1.8	31.8782		1.8	11.3173	1.8	31.0875		1.8	6.68808	1.8	24.1403		1.8	10.6726	1.8	24.7364		1.8	9.67173	1.8	24.5321		1.8	9.58091	1.8	23.8103		1.8	13.6771	1.8	15.9997
	1.9	27.6753	1.9	46.0722		1.9	22.8233	1.9	46.0937		1.9	8.65856	1.9	27.7739		1.9	13.9141	1.9	31.8793		1.9	11.3148	1.9	31.087		1.9	6.68724	1.9	24.1382		1.9	10.6756	1.9	24.7372		1.9	9.67303	1.9	24.5323		1.9	9.57864	1.9	23.8136		1.9	13.6743	1.9	16.0041
	2	27.6824	2	46.074		2	22.8314	2	46.0917		2	8.66476	2	27.7749		2	13.9163	2	31.8763		2	11.3123	2	31.088		2	6.68518	2	24.1395		2	10.6795	2	24.7391		2	9.67165	2	24.5319		2	9.57665	2	23.8175		2	13.6718	2	16.0068
	2.1	27.688	2.1	46.0743		2.1	22.8397	2.1	46.0902		2.1	8.67205	2.1	27.7756		2.1	13.9202	2.1	31.8707		2.1	11.3083	2.1	31.0908		2.1	6.68269	2.1	24.1439		2.1	10.6837	2.1	24.7414		2.1	9.66811	2.1	24.5305		2.1	9.57595	2.1	23.8212		2.1	13.6702	2.1	16.0063
	2.2	27.6912	2.2	46.0745		2.2	22.8468	2.2	46.089		2.2	8.67845	2.2	27.7765		2.2	13.9239	2.2	31.8649		2.2	11.3029	2.2	31.0962		2.2	6.68135	2.2	24.1494		2.2	10.6882	2.2	24.7432		2.2	9.6634	2.2	24.529		2.2	9.57632	2.2	23.8228		2.2	13.6692	2.2	16
	2.3	27.6924	2.3	46.0741		2.3	22.8574	2.3	46.0877		2.3	8.68261	2.3	27.7777		2.3	13.9261	2.3	31.86		2.3	11.2972	2.3	31.1017		2.3	6.68174	2.3	24.1536		2.3	10.6925	2.3	24.744		2.3	9.65807	2.3	24.5288		2.3	9.57737	2.3	23.8232		2.3	13.6675	2.3	15.9896
	2.4	27.6921	2.4	46.0738		2.4	22.8621	2.4	46.0849		2.4	8.68597	2.4	27.7786		2.4	13.9276	2.4	31.8558		2.4	11.2931	2.4	31.1059		2.4	6.68349	2.4	24.156		2.4	10.6971	2.4	24.744		2.4	9.65348	2.4	24.531		2.4	9.5792	2.4	23.8242		2.4	13.6652	2.4	15.9782
	2.5	27.6904	2.5	46.0763		2.5	22.8669	2.5	46.0822		2.5	8.68975	2.5	27.7783		2.5	13.9287	2.5	31.8525		2.5	11.2907	2.5	31.1093		2.5	6.68561	2.5	24.1563		2.5	10.7012	2.5	24.7437		2.5	9.65036	2.5	24.5347		2.5	9.58241	2.5	23.8257		2.5	13.6641	2.5	15.9668
	2.6	27.6877	2.6	46.0816		2.6	22.8709	2.6	46.08		2.6	8.69198	2.6	27.7769		2.6	13.9288	2.6	31.8492		2.6	11.2895	2.6	31.1117		2.6	6.68786	2.6	24.1546		2.6	10.7038	2.6	24.7442		2.6	9.64795	2.6	24.5388		2.6	9.58707	2.6	23.8266		2.6	13.6652	2.6	15.9586
	2.7	27.6851	2.7	46.0925		2.7	22.8743	2.7	46.0781		2.7	8.69229	2.7	27.7746		2.7	13.9275	2.7	31.8469		2.7	11.2897	2.7	31.1126		2.7	6.69047	2.7	24.152		2.7	10.703	2.7	24.7453		2.7	9.64684	2.7	24.5429		2.7	9.59248	2.7	23.8253		2.7	13.666	2.7	15.955
	2.8	27.684	2.8	46.0959		2.8	22.8759	2.8	46.0772		2.8	8.69068	2.8	27.7721		2.8	13.9255	2.8	31.8464		2.8	11.2916	2.8	31.1118		2.8	6.6949	2.8	24.1498		2.8	10.6971	2.8	24.7473		2.8	9.64699	2.8	24.5464		2.8	9.59697	2.8	23.8213		2.8	13.665	2.8	15.9561
	2.9	27.6856	2.9	46.0985		2.9	22.8756	2.9	46.0761		2.9	8.68721	2.9	27.7684		2.9	13.9247	2.9	31.8464		2.9	11.2947	2.9	31.11		2.9	6.70205	2.9	24.1491		2.9	10.6876	2.9	24.7519		2.9	9.64671	2.9	24.5489		2.9	9.59994	2.9	23.8148		2.9	13.6638	2.9	15.9588
	3	27.6875	3	46.1007		3	22.874	3	46.0764		3	8.68335	3	27.7635		3	13.925	3	31.8458		3	11.2997	3	31.1076		3	6.71082	3	24.1501		3	10.6758	3	24.7566		3	9.64527	3	24.5506		3	9.60121	3	23.8068		3	13.6637	3	15.9597
	3.1	27.6877	3.1	46.1013		3.1	22.8704	3.1	46.0783		3.1	8.67906	3.1	27.7596		3.1	13.9254	3.1	31.8453		3.1	11.3066	3.1	31.1041		3.1	6.71953	3.1	24.1518		3.1	10.6628	3.1	24.7576		3.1	9.64296	3.1	24.5516		3.1	9.60107	3.1	23.7985		3.1	13.6653	3.1	15.959
	3.2	27.687	3.2	46.0998		3.2	22.8642	3.2	46.0808		3.2	8.67396	3.2	27.7582		3.2	13.9246	3.2	31.8453		3.2	11.313	3.2	31.1001		3.2	6.7263	3.2	24.153		3.2	10.6491	3.2	24.7535		3.2	9.64101	3.2	24.5526		3.2	9.60177	3.2	23.7907		3.2	13.6688	3.2	15.9578
	3.3	27.6869	3.3	46.0961		3.3	22.8573	3.3	46.0837		3.3	8.66806	3.3	27.7587		3.3	13.9226	3.3	31.8467		3.3	11.318	3.3	31.0965		3.3	6.7311	3.3	24.1529		3.3	10.6354	3.3	24.7452		3.3	9.63947	3.3	24.5542		3.3	9.60472	3.3	23.7838		3.3	13.6728	3.3	15.9579
	3.4	27.6879	3.4	46.0915		3.4	22.8533	3.4	46.0856		3.4	8.66341	3.4	27.76		3.4	13.9213	3.4	31.8492		3.4	11.321	3.4	31.0926		3.4	6.73374	3.4	24.1529		3.4	10.6226	3.4	24.7358		3.4	9.63846	3.4	24.5557		3.4	9.60809	3.4	23.7783		3.4	13.6754	3.4	15.9595
	3.5	27.6902	3.5	46.0874		3.5	22.8524	3.5	46.0872		3.5	8.66165	3.5	27.7616		3.5	13.9208	3.5	31.8504		3.5	11.3218	3.5	31.0876		3.5	6.73316	3.5	24.1536		3.5	10.6113	3.5	24.7282		3.5	9.63846	3.5	24.5565		3.5	9.60982	3.5	23.7744		3.5	13.6763	3.5	15.9604
	3.6	27.692	3.6	46.0838		3.6	22.8522	3.6	46.0881		3.6	8.66194	3.6	27.7631		3.6	13.9198	3.6	31.8489		3.6	11.321	3.6	31.0824		3.6	6.73016	3.6	24.1535		3.6	10.6013	3.6	24.7216		3.6	9.63974	3.6	24.5585		3.6	9.61064	3.6	23.7725		3.6	13.6764	3.6	15.9526
	3.7	27.6932	3.7	46.081		3.7	22.8512	3.7	46.0869		3.7	8.66266	3.7	27.7627		3.7	13.9178	3.7	31.8458		3.7	11.3193	3.7	31.0786		3.7	6.72616	3.7	24.153		3.7	10.5922	3.7	24.7151		3.7	9.64255	3.7	24.5631		3.7	9.61106	3.7	23.7719		3.7	13.6765	3.7	15.9444
	3.8	27.6943	3.8	46.0791		3.8	22.8502	3.8	46.0844		3.8	8.66304	3.8	27.7618		3.8	13.9151	3.8	31.8428		3.8	11.3176	3.8	31.0753		3.8	6.72217	3.8	24.1524		3.8	10.5839	3.8	24.7088		3.8	9.64556	3.8	24.5687		3.8	9.61081	3.8	23.7704		3.8	13.6757	3.8	15.9355
	3.9	27.6962	3.9	46.0768		3.9	22.8506	3.9	46.0816		3.9	8.66558	3.9	27.7606		3.9	13.9119	3.9	31.8405		3.9	11.3158	3.9	31.0724		3.9	6.71817	3.9	24.1525		3.9	10.5778	3.9	24.7034		3.9	9.64783	3.9	24.5736		3.9	9.60986	3.9	23.7666		3.9	13.6747	3.9	15.9271
	4	27.699	4	46.0746		4	22.852	4	46.0802		4	8.67173	4	27.7574		4	13.9087	4	31.8396		4	11.3138	4	31.0697		4	6.71331	4	24.1526		4	10.5747	4	24.6991		4	9.64971	4	24.5763		4	9.60861	4	23.7616		4	13.6751	4	15.9216
	4.1	27.701	4.1	46.0731		4.1	22.8539	4.1	46.0793		4.1	8.68062	4.1	27.7544		4.1	13.9065	4.1	31.8387		4.1	11.3115	4.1	31.0674		4.1	6.7082	4.1	24.152		4.1	10.5731	4.1	24.6954		4.1	9.65193	4.1	24.5764		4.1	9.60737	4.1	23.758		4.1	13.6772	4.1	15.9224
	4.2	27.7027	4.2	46.0698		4.2	22.857	4.2	46.0793		4.2	8.68956	4.2	27.7555		4.2	13.9062	4.2	31.8371		4.2	11.3086	4.2	31.0667		4.2	6.70458	4.2	24.1528		4.2	10.5722	4.2	24.6914		4.2	9.65489	4.2	24.5748		4.2	9.60589	4.2	23.7556		4.2	13.6801	4.2	15.9279
	4.3	27.7074	4.3	46.0655		4.3	22.8635	4.3	46.0836		4.3	8.69585	4.3	27.7623		4.3	13.9076	4.3	31.8347		4.3	11.3053	4.3	31.067		4.3	6.70275	4.3	24.1574		4.3	10.5721	4.3	24.6887		4.3	9.65813	4.3	24.5734		4.3	9.60579	4.3	23.7539		4.3	13.6814	4.3	15.9351
	4.4	27.7151	4.4	46.0622		4.4	22.8731	4.4	46.09		4.4	8.69897	4.4	27.7711		4.4	13.9102	4.4	31.8316		4.4	11.301	4.4	31.0669		4.4	6.70161	4.4	24.1638		4.4	10.5726	4.4	24.688		4.4	9.66088	4.4	24.5718		4.4	9.60751	4.4	23.7539		4.4	13.6817	4.4	15.9428
	4.5	27.7225	4.5	46.0611		4.5	22.883	4.5	46.0935		4.5	8.7003	4.5	27.7773		4.5	13.9128	4.5	31.8288		4.5	11.2963	4.5	31.0666		4.5	6.7012	4.5	24.1681		4.5	10.5728	4.5	24.6886		4.5	9.66346	4.5	24.5689		4.5	9.60968	4.5	23.7558		4.5	13.6832	4.5	15.9499
	4.6	27.7276	4.6	46.0608		4.6	22.8905	4.6	46.0939		4.6	8.69992	4.6	27.78		4.6	13.9149	4.6	31.827		4.6	11.2922	4.6	31.0673		4.6	6.70238	4.6	24.1696		4.6	10.5739	4.6	24.6901		4.6	9.66631	4.6	24.5657		4.6	9.6106	4.6	23.7589		4.6	13.6868	4.6	15.9576
	4.7	27.7312	4.7	46.0581		4.7	22.8947	4.7	46.0932		4.7	8.69687	4.7	27.7803		4.7	13.9169	4.7	31.8251		4.7	11.2896	4.7	31.0694		4.7	6.7047	4.7	24.1695		4.7	10.5801	4.7	24.6923		4.7	9.66861	4.7	24.5622		4.7	9.60902	4.7	23.7613		4.7	13.6888	4.7	15.9636
	4.8	27.7349	4.8	46.0542		4.8	22.896	4.8	46.093		4.8	8.6919	4.8	27.7796		4.8	13.9187	4.8	31.8242		4.8	11.2902	4.8	31.0721		4.8	6.70787	4.8	24.1702		4.8	10.5932	4.8	24.6955		4.8	9.66966	4.8	24.5577		4.8	9.60741	4.8	23.7625		4.8	13.687	4.8	15.965
	4.9	27.7379	4.9	46.0528		4.9	22.8941	4.9	46.0939		4.9	8.68683	4.9	27.7773		4.9	13.9205	4.9	31.8252		4.9	11.2938	4.9	31.0744		4.9	6.7108	4.9	24.1719		4.9	10.6116	4.9	24.6997		4.9	9.67016	4.9	24.5528		4.9	9.60706	4.9	23.7639		4.9	13.685	4.9	15.9627
	5	27.7381	5	46.0547		5	22.8898	5	46.0969		5	8.68341	5	27.7724		5	13.9224	5	31.8264		5	11.3	5	31.0755		5	6.71329	5	24.1725		5	10.6317	5	24.7047		5	9.67115	5	24.5485		5	9.60607	5	23.7647		5	13.6863	5	15.9599
	5.1	27.7357	5.1	46.0556		5.1	22.8841	5.1	46.1		5.1	8.68081	5.1	27.7666		5.1	13.9241	5.1	31.828		5.1	11.3086	5.1	31.0759		5.1	6.71621	5.1	24.1704		5.1	10.6491	5.1	24.7089		5.1	9.67197	5.1	24.5445		5.1	9.60597	5.1	23.7649		5.1	13.6896	5.1	15.9582
	5.2	27.7327	5.2	46.0544		5.2	22.8783	5.2	46.1007		5.2	8.67791	5.2	27.7619		5.2	13.9266	5.2	31.829		5.2	11.3183	5.2	31.0765		5.2	6.71963	5.2	24.1664		5.2	10.6603	5.2	24.7119		5.2	9.67146	5.2	24.5402		5.2	9.60978	5.2	23.7639		5.2	13.6931	5.2	15.9586
	5.3	27.7299	5.3	46.0525		5.3	22.8735	5.3	46.1		5.3	8.67499	5.3	27.759		5.3	13.9306	5.3	31.83		5.3	11.3273	5.3	31.0771		5.3	6.72293	5.3	24.1618		5.3	10.6639	5.3	24.7153		5.3	9.66931	5.3	24.535		5.3	9.618	5.3	23.7626		5.3	13.6971	5.3	15.9599
	5.4	27.727	5.4	46.0501		5.4	22.8708	5.4	46.0965		5.4	8.67327	5.4	27.7581		5.4	13.9348	5.4	31.8318		5.4	11.3331	5.4	31.0766		5.4	6.72527	5.4	24.1565		5.4	10.6615	5.4	24.7201		5.4	9.66608	5.4	24.5289		5.4	9.62706	5.4	23.7615		5.4	13.7025	5.4	15.9623
	5.5	27.7242	5.5	46.0477		5.5	22.8702	5.5	46.0883		5.5	8.67314	5.5	27.7581		5.5	13.9372	5.5	31.8342		5.5	11.3356	5.5	31.0751		5.5	6.72721	5.5	24.1507		5.5	10.6562	5.5	24.7249		5.5	9.66381	5.5	24.5243		5.5	9.6342	5.5	23.7602		5.5	13.7074	5.5	15.9671
	5.6	27.7226	5.6	46.0441		5.6	22.8706	5.6	46.0755		5.6	8.67389	5.6	27.7579		5.6	13.9367	5.6	31.8358		5.6	11.336	5.6	31.0737		5.6	6.72954	5.6	24.1473		5.6	10.6508	5.6	24.7284		5.6	9.66375	5.6	24.5231		5.6	9.63882	5.6	23.7596		5.6	13.7103	5.6	15.9719
	5.7	27.7219	5.7	46.0402		5.7	22.8703	5.7	46.0621		5.7	8.67528	5.7	27.7574		5.7	13.9343	5.7	31.8364		5.7	11.3359	5.7	31.0733		5.7	6.73201	5.7	24.1471		5.7	10.645	5.7	24.7309		5.7	9.66606	5.7	24.5232		5.7	9.64092	5.7	23.7604		5.7	13.7115	5.7	15.9753
	5.8	27.7212	5.8	46.0386		5.8	22.8694	5.8	46.0494		5.8	8.67652	5.8	27.7573		5.8	13.9304	5.8	31.8372		5.8	11.3335	5.8	31.0738		5.8	6.73306	5.8	24.1474		5.8	10.6375	5.8	24.7322		5.8	9.66954	5.8	24.5228		5.8	9.64053	5.8	23.7615		5.8	13.7098	5.8	15.9779
	5.9	27.7201	5.9	46.0396		5.9	22.868	5.9	46.0385		5.9	8.67759	5.9	27.7578		5.9	13.9261	5.9	31.8386		5.9	11.3313	5.9	31.0737		5.9	6.73238	5.9	24.1468		5.9	10.6294	5.9	24.733		5.9	9.67289	5.9	24.5205		5.9	9.63694	5.9	23.7615		5.9	13.7084	5.9	15.9786
	6	27.7192	6	46.0424		6	22.8651	6	46.0297		6	8.67847	6	27.7582		6	13.9227	6	31.8403		6	11.3296	6	31.0729		6	6.73129	6	24.1459		6	10.6212	6	24.7329		6	9.6772	6	24.5159		6	9.63161	6	23.76		6	13.709	6	15.9758
	6.1	27.7185	6.1	46.0459		6.1	22.8619	6.1	46.0214		6.1	8.67986	6.1	27.757		6.1	13.9212	6.1	31.8428		6.1	11.3285	6.1	31.0727		6.1	6.73125	6.1	24.1467		6.1	10.6127	6.1	24.7306		6.1	9.67704	6.1	24.5106		6.1	9.62652	6.1	23.7581		6.1	13.7099	6.1	15.9695
	6.2	27.7176	6.2	46.049		6.2	22.8605	6.2	46.0136		6.2	8.68089	6.2	27.7544		6.2	13.9226	6.2	31.8446		6.2	11.3269	6.2	31.0747		6.2	6.73238	6.2	24.1483		6.2	10.6047	6.2	24.7267		6.2	9.67551	6.2	24.5056		6.2	9.62286	6.2	23.7572		6.2	13.7101	6.2	15.9632
	6.3	27.7154	6.3	46.051		6.3	22.8622	6.3	46.0075		6.3	8.68141	6.3	27.7522		6.3	13.9264	6.3	31.8435		6.3	11.3244	6.3	31.077		6.3	6.73355	6.3	24.1488		6.3	10.5984	6.3	24.7223		6.3	9.6745	6.3	24.5018		6.3	9.62043	6.3	23.758		6.3	13.7092	6.3	15.9592
	6.4	27.7122	6.4	46.0513		6.4	22.8664	6.4	46.0036		6.4	8.68257	6.4	27.7508		6.4	13.9313	6.4	31.8401		6.4	11.3221	6.4	31.0772		6.4	6.73528	6.4	24.1472		6.4	10.5939	6.4	24.7179		6.4	9.67616	6.4	24.4992		6.4	9.61868	6.4	23.7593		6.4	13.7091	6.4	15.9566
	6.5	27.7098	6.5	46.05		6.5	22.87	6.5	45.9999		6.5	8.68358	6.5	27.7488		6.5	13.9361	6.5	31.836		6.5	11.3208	6.5	31.0756		6.5	6.73845	6.5	24.1428		6.5	10.5904	6.5	24.7133		6.5	9.68085	6.5	24.4976		6.5	9.61777	6.5	23.7597		6.5	13.7123	6.5	15.9545
	6.6	27.7082	6.6	46.0472		6.6	22.8723	6.6	45.9956		6.6	8.68446	6.6	27.7458		6.6	13.9404	6.6	31.833		6.6	11.3199	6.6	31.0737		6.6	6.74272	6.6	24.1363		6.6	10.5875	6.6	24.7085		6.6	9.68724	6.6	24.497		6.6	9.61806	6.6	23.7594		6.6	13.7186	6.6	15.9539
	6.7	27.7073	6.7	46.0439		6.7	22.8737	6.7	45.9913		6.7	8.6852	6.7	27.7433		6.7	13.9448	6.7	31.8323		6.7	11.319	6.7	31.0728		6.7	6.74723	6.7	24.1298		6.7	10.5854	6.7	24.7048		6.7	9.69321	6.7	24.4962		6.7	9.61934	6.7	23.7592		6.7	13.7245	6.7	15.9559
	6.8	27.7079	6.8	46.0413		6.8	22.8739	6.8	45.9875		6.8	8.68583	6.8	27.7431		6.8	13.9492	6.8	31.8336		6.8	11.319	6.8	31.0719		6.8	6.75102	6.8	24.1255		6.8	10.5843	6.8	24.7029		6.8	9.69893	6.8	24.4956		6.8	9.61948	6.8	23.7598		6.8	13.7283	6.8	15.9594
	6.9	27.7091	6.9	46.0394		6.9	22.8731	6.9	45.9837		6.9	8.68652	6.9	27.7451		6.9	13.9528	6.9	31.8347		6.9	11.3207	6.9	31.0701		6.9	6.75363	6.9	24.1241		6.9	10.5843	6.9	24.7018		6.9	9.70394	6.9	24.4953		6.9	9.61775	6.9	23.7594		6.9	13.7317	6.9	15.9616
	7	27.7097	7	46.0377		7	22.8715	7	45.9804		7	8.68809	7	27.7463		7	13.9556	7	31.835		7	11.3234	7	31.0677		7	6.75478	7	24.1255		7	10.5848	7	24.7004		7	9.70642	7	24.4958		7	9.61548	7	23.7578		7	13.7345	7	15.9599
	7.1	27.71	7.1	46.0354		7.1	22.8687	7.1	45.9773		7.1	8.69078	7.1	27.7476		7.1	13.9582	7.1	31.834		7.1	11.325	7.1	31.065		7.1	6.75423	7.1	24.1294		7.1	10.5856	7.1	24.6983		7.1	9.70558	7.1	24.4966		7.1	9.61439	7.1	23.756		7.1	13.7356	7.1	15.9546
	7.2	27.7098	7.2	46.0322		7.2	22.8659	7.2	45.9752		7.2	8.69437	7.2	27.7505		7.2	13.961	7.2	31.8313		7.2	11.3253	7.2	31.0623		7.2	6.75277	7.2	24.1339		7.2	10.5879	7.2	24.696		7.2	9.70153	7.2	24.4971		7.2	9.61501	7.2	23.7537		7.2	13.7358	7.2	15.9478
	7.3	27.7098	7.3	46.0291		7.3	22.8643	7.3	45.9739		7.3	8.69778	7.3	27.7536		7.3	13.9628	7.3	31.8279		7.3	11.3253	7.3	31.0602		7.3	6.75139	7.3	24.1379		7.3	10.5923	7.3	24.6948		7.3	9.69715	7.3	24.4986		7.3	9.61625	7.3	23.7519		7.3	13.736	7.3	15.9415
	7.4	27.7102	7.4	46.0249		7.4	22.8647	7.4	45.9716		7.4	8.69977	7.4	27.7559		7.4	13.9634	7.4	31.8248		7.4	11.3252	7.4	31.0582		7.4	6.75067	7.4	24.14		7.4	10.5968	7.4	24.6953		7.4	9.69399	7.4	24.5008		7.4	9.618	7.4	23.7508		7.4	13.7364	7.4	15.9365
	7.5	27.711	7.5	46.0195		7.5	22.8685	7.5	45.9673		7.5	8.70118	7.5	27.7564		7.5	13.964	7.5	31.822		7.5	11.3247	7.5	31.0562		7.5	6.75132	7.5	24.1396		7.5	10.6006	7.5	24.697		7.5	9.69173	7.5	24.5032		7.5	9.62036	7.5	23.7514		7.5	13.7363	7.5	15.9308
	7.6	27.7125	7.6	46.0152		7.6	22.8752	7.6	45.9618		7.6	8.7042	7.6	27.7548		7.6	13.9646	7.6	31.8186		7.6	11.3242	7.6	31.0541		7.6	6.75289	7.6	24.1375		7.6	10.6037	7.6	24.6996		7.6	9.69009	7.6	24.5054		7.6	9.62265	7.6	23.7533		7.6	13.7351	7.6	15.922
	7.7	27.7142	7.7	46.0141		7.7	22.8826	7.7	45.958		7.7	8.70916	7.7	27.7521		7.7	13.9647	7.7	31.8145		7.7	11.3244	7.7	31.0511		7.7	6.75382	7.7	24.1348		7.7	10.606	7.7	24.7032		7.7	9.68846	7.7	24.5064		7.7	9.62399	7.7	23.756		7.7	13.7321	7.7	15.9091
	7.8	27.7161	7.8	46.0172		7.8	22.8892	7.8	45.9565		7.8	8.71372	7.8	27.7495		7.8	13.964	7.8	31.8124		7.8	11.3259	7.8	31.047		7.8	6.75332	7.8	24.1319		7.8	10.6088	7.8	24.707		7.8	9.68712	7.8	24.5065		7.8	9.6242	7.8	23.7546		7.8	13.7278	7.8	15.898
	7.9	27.7181	7.9	46.022		7.9	22.8947	7.9	45.9558		7.9	8.71773	7.9	27.7462		7.9	13.9643	7.9	31.8137		7.9	11.329	7.9	31.0438		7.9	6.75223	7.9	24.1285		7.9	10.6114	7.9	24.7097		7.9	9.68577	7.9	24.5059		7.9	9.62378	7.9	23.7507		7.9	13.7235	7.9	15.8924
	8	27.7205	8	46.0269		8	22.9001	8	45.9547		8	8.72254	8	27.7417		8	13.9667	8	31.8158		8	11.3324	8	31.0438		8	6.75112	8	24.1261		8	10.6126	8	24.712		8	9.68355	8	24.5046		8	9.62294	8	23.747		8	13.7206	8	15.8896
	8.1	27.7239	8.1	46.0318		8.1	22.9046	8.1	45.9541		8.1	8.72838	8.1	27.7376		8.1	13.9718	8.1	31.8172		8.1	11.3342	8.1	31.0468		8.1	6.7506	8.1	24.1256		8.1	10.6123	8.1	24.7138		8.1	9.68148	8.1	24.5026		8.1	9.62164	8.1	23.747		8.1	13.7187	8.1	15.8894
	8.2	27.7275	8.2	46.0376		8.2	22.9074	8.2	45.9551		8.2	8.73325	8.2	27.7365		8.2	13.9781	8.2	31.8189		8.2	11.3345	8.2	31.0504		8.2	6.75052	8.2	24.1272		8.2	10.6116	8.2	24.714		8.2	9.68003	8.2	24.5003		8.2	9.62043	8.2	23.7506		8.2	13.7165	8.2	15.8931
	8.3	27.7309	8.3	46.0454		8.3	22.9076	8.3	45.9581		8.3	8.7342	8.3	27.7346		8.3	13.9825	8.3	31.8215		8.3	11.3341	8.3	31.0528		8.3	6.75077	8.3	24.1299		8.3	10.6114	8.3	24.7121		8.3	9.67884	8.3	24.5		8.3	9.62201	8.3	23.7554		8.3	13.7147	8.3	15.8995
	8.4	27.7338	8.4	46.0527		8.4	22.9058	8.4	45.9596		8.4	8.73222	8.4	27.7319		8.4	13.9849	8.4	31.8235		8.4	11.3337	8.4	31.0545		8.4	6.75147	8.4	24.1315		8.4	10.6111	8.4	24.7089		8.4	9.67854	8.4	24.502		8.4	9.62607	8.4	23.7601		8.4	13.7119	8.4	15.9083
	8.5	27.736	8.5	46.0585		8.5	22.9024	8.5	45.9577		8.5	8.73002	8.5	27.7291		8.5	13.9872	8.5	31.8232		8.5	11.3327	8.5	31.0558		8.5	6.75316	8.5	24.132		8.5	10.6114	8.5	24.7056		8.5	9.67896	8.5	24.5048		8.5	9.63083	8.5	23.7634		8.5	13.7075	8.5	15.9189
	8.6	27.7381	8.6	46.0642		8.6	22.8997	8.6	45.9543		8.6	8.73054	8.6	27.727		8.6	13.9906	8.6	31.8195		8.6	11.3321	8.6	31.0568		8.6	6.75596	8.6	24.1314		8.6	10.6145	8.6	24.7026		8.6	9.68024	8.6	24.5073		8.6	9.63536	8.6	23.7646		8.6	13.7034	8.6	15.9307
	8.7	27.7388	8.7	46.0694		8.7	22.8989	8.7	45.9507		8.7	8.73306	8.7	27.7259		8.7	13.9942	8.7	31.814		8.7	11.3316	8.7	31.0585		8.7	6.75853	8.7	24.1302		8.7	10.6223	8.7	24.7002		8.7	9.68236	8.7	24.5086		8.7	9.63822	8.7	23.7632		8.7	13.6993	8.7	15.9444
	8.8	27.7386	8.8	46.0723		8.8	22.8983	8.8	45.9473		8.8	8.73248	8.8	27.7258		8.8	13.9967	8.8	31.8088		8.8	11.3316	8.8	31.0603		8.8	6.76084	8.8	24.1291		8.8	10.6331	8.8	24.6984		8.8	9.68768	8.8	24.5097		8.8	9.63937	8.8	23.7593		8.8	13.6953	8.8	15.9564
	8.9	27.7394	8.9	46.0714		8.9	22.8978	8.9	45.9443		8.9	8.72857	8.9	27.7242		8.9	13.9978	8.9	31.8065		8.9	11.3324	8.9	31.0617		8.9	6.7637	8.9	24.1292		8.9	10.6459	8.9	24.6971		8.9	9.69652	8.9	24.5116		8.9	9.63927	8.9	23.7553		8.9	13.6914	8.9	15.9618
	9	27.7404	9	46.0669		9	22.8975	9	45.9427		9	8.72395	9	27.7217		9	13.9995	9	31.8068		9	11.3329	9	31.0615		9	6.76687	9	24.1309		9	10.6591	9	24.697		9	9.70476	9	24.5135		9	9.6388	9	23.7517		9	13.6885	9	15.9611
	9.1	27.7408	9.1	46.0605		9.1	22.8971	9.1	45.9447		9.1	8.72069	9.1	27.7204		9.1	14.0051	9.1	31.8075		9.1	11.3332	9.1	31.057		9.1	6.76897	9.1	24.1338		9.1	10.6696	9.1	24.6966		9.1	9.71023	9.1	24.5138		9.1	9.63917	9.1	23.7481		9.1	13.6886	9.1	15.9565
	9.2	27.7403	9.2	46.0533		9.2	22.8973	9.2	45.9499		9.2	8.71983	9.2	27.7209		9.2	14.0162	9.2	31.8079		9.2	11.3339	9.2	31.0548		9.2	6.7719	9.2	24.1366		9.2	10.6761	9.2	24.6934		9.2	9.71253	9.2	24.5131		9.2	9.64242	9.2	23.7435		9.2	13.6914	9.2	15.9493
	9.3	27.7397	9.3	46.0452		9.3	22.8981	9.3	45.9551		9.3	8.71979	9.3	27.7232		9.3	14.0309	9.3	31.8076		9.3	11.3352	9.3	31.0526		9.3	6.77824	9.3	24.1388		9.3	10.6776	9.3	24.6892		9.3	9.71124	9.3	24.5117		9.3	9.64903	9.3	23.7389		9.3	13.6951	9.3	15.9402
	9.4	27.7407	9.4	46.036		9.4	22.898	9.4	45.9594		9.4	8.71954	9.4	27.726		9.4	14.0446	9.4	31.8065		9.4	11.3361	9.4	31.0496		9.4	6.78654	9.4	24.1414		9.4	10.6753	9.4	24.6861		9.4	9.70681	9.4	24.5098		9.4	9.6578	9.4	23.7364		9.4	13.6984	9.4	15.9294
	9.5	27.7441	9.5	46.0268		9.5	22.8983	9.5	45.9631		9.5	8.71945	9.5	27.7295		9.5	14.0532	9.5	31.8045		9.5	11.3348	9.5	31.0454		9.5	6.79445	9.5	24.1437		9.5	10.6717	9.5	24.6844		9.5	9.7013	9.5	24.5075		9.5	9.66651	9.5	23.7352		9.5	13.7014	9.5	15.9208
	9.6	27.7485	9.6	46.0193		9.6	22.8999	9.6	45.9654		9.6	8.72	9.6	27.7339		9.6	14.0544	9.6	31.8023		9.6	11.3323	9.6	31.0412		9.6	6.80126	9.6	24.1441		9.6	10.6671	9.6	24.6843		9.6	9.69717	9.6	24.505		9.6	9.67399	9.6	23.7346		9.6	13.7043	9.6	15.9177
	9.7	27.7533	9.7	46.0139		9.7	22.902	9.7	45.9661		9.7	8.72132	9.7	27.738		9.7	14.0483	9.7	31.8005		9.7	11.3304	9.7	31.0372		9.7	6.80715	9.7	24.1432		9.7	10.6632	9.7	24.6848		9.7	9.69508	9.7	24.5034		9.7	9.68186	9.7	23.734		9.7	13.7061	9.7	15.9176
	9.8	27.7591	9.8	46.0087		9.8	22.9034	9.8	45.9641		9.8	8.72216	9.8	27.7395		9.8	14.0379	9.8	31.7988		9.8	11.3308	9.8	31.0343		9.8	6.81335	9.8	24.1414		9.8	10.6616	9.8	24.6856		9.8	9.69369	9.8	24.5023		9.8	9.69015	9.8	23.7332		9.8	13.7058	9.8	15.9172
	9.9	27.7654	9.9	46.0039		9.9	22.9038	9.9	45.9603		9.9	8.72193	9.9	27.7361		9.9	14.0265	9.9	31.7963		9.9	11.3345	9.9	31.0328		9.9	6.81967	9.9	24.1382		9.9	10.6615	9.9	24.6867		9.9	9.6926	9.9	24.5016		9.9	9.69742	9.9	23.7324		9.9	13.708	9.9	15.9155
	10	27.7717	10	46.0001		10	22.9072	10	45.9557		10	8.72183	10	27.7305		10	14.0173	10	31.7924		10	11.3396	10	31.0324		10	6.82332	10	24.1332		10	10.6619	10	24.6875		10	9.69231	10	24.502		10	9.70251	10	23.7314		10	13.7178	10	15.9146
	10.1	27.7754	10.1	45.9981		10.1	22.9143	10.1	45.9465		10.1	8.72428	10.1	27.7255		10.1	14.011	10.1	31.7879		10.1	11.3444	10.1	31.0328		10.1	6.82406	10.1	24.1273		10.1	10.6629	10.1	24.6879		10.1	9.69296	10.1	24.5021		10.1	9.70515	10.1	23.7303		10.1	13.7313	10.1	15.9175
	10.2	27.7764	10.2	45.9971		10.2	22.9214	10.2	45.9426		10.2	8.73	10.2	27.7225		10.2	14.0069	10.2	31.7842		10.2	11.3479	10.2	31.0333		10.2	6.82449	10.2	24.1216		10.2	10.6675	10.2	24.6873		10.2	9.69372	10.2	24.5019		10.2	9.70611	10.2	23.7296		10.2	13.7446	10.2	15.9261
	10.3	27.7762	10.3	45.9949		10.3	22.9261	10.3	45.939		10.3	8.73521	10.3	27.7221		10.3	14.0055	10.3	31.7817		10.3	11.3515	10.3	31.0335		10.3	6.8255	10.3	24.117		10.3	10.6769	10.3	24.6859		10.3	9.69453	10.3	24.5021		10.3	9.70597	10.3	23.729		10.3	13.7549	10.3	15.9395
	10.4	27.7765	10.4	45.9919		10.4	22.9288	10.4	45.9349		10.4	8.73779	10.4	27.7237		10.4	14.0059	10.4	31.7815		10.4	11.3542	10.4	31.0335		10.4	6.8255	10.4	24.1148		10.4	10.6887	10.4	24.686		10.4	9.69696	10.4	24.503		10.4	9.70426	10.4	23.7283		10.4	13.7621	10.4	15.9529
	10.5	27.7772	10.5	45.9894		10.5	22.9312	10.5	45.9303		10.5	8.73884	10.5	27.7247		10.5	14.0068	10.5	31.7825		10.5	11.3563	10.5	31.0337		10.5	6.82437	10.5	24.1134		10.5	10.7011	10.5	24.6869		10.5	9.70097	10.5	24.5057		10.5	9.69948	10.5	23.7268		10.5	13.7672	10.5	15.9624
	10.6	27.7783	10.6	45.9866		10.6	22.9343	10.6	45.9255		10.6	8.73907	10.6	27.7243		10.6	14.0073	10.6	31.7813		10.6	11.3601	10.6	31.0343		10.6	6.82398	10.6	24.111		10.6	10.7122	10.6	24.6872		10.6	9.70652	10.6	24.5104		10.6	9.69275	10.6	23.7255		10.6	13.7698	10.6	15.9688
	10.7	27.7804	10.7	45.9828		10.7	22.937	10.7	45.9199		10.7	8.73823	10.7	27.7229		10.7	14.0067	10.7	31.778		10.7	11.3646	10.7	31.0352		10.7	6.82437	10.7	24.1087		10.7	10.7209	10.7	24.6868		10.7	9.71344	10.7	24.5149		10.7	9.68579	10.7	23.726		10.7	13.7687	10.7	15.9718
	10.8	27.7833	10.8	45.9797		10.8	22.9382	10.8	45.9136		10.8	8.73651	10.8	27.7212		10.8	14.0063	10.8	31.7742		10.8	11.3675	10.8	31.0358		10.8	6.82533	10.8	24.1071		10.8	10.7293	10.8	24.686		10.8	9.72123	10.8	24.5169		10.8	9.6794	10.8	23.7271		10.8	13.7633	10.8	15.9703
	10.9	27.79	10.9	45.9781		10.9	22.9385	10.9	45.9102		10.9	8.73498	10.9	27.7198		10.9	14.0081	10.9	31.771		10.9	11.3685	10.9	31.0355		10.9	6.82618	10.9	24.1066		10.9	10.7394	10.9	24.6856		10.9	9.72892	10.9	24.5151		10.9	9.67327	10.9	23.7282		10.9	13.7548	10.9	15.965
	11	27.7926	11	45.9772		11	22.9371	11	45.9108		11	8.73479	11	27.7183		11	14.0123	11	31.7691		11	11.3683	11	31.0346		11	6.82511	11	24.1069		11	10.7503	11	24.6853		11	9.73403	11	24.5098		11	9.6669	11	23.7286		11	13.7487	11	15.9575
	11.1	27.7932	11.1	45.9777		11.1	22.9335	11.1	45.9128		11.1	8.73573	11.1	27.7175		11.1	14.0168	11.1	31.7683		11.1	11.3673	11.1	31.0344		11.1	6.8235	11.1	24.1065		11.1	10.76	11.1	24.6845		11.1	9.7358	11.1	24.5022		11.1	9.66229	11.1	23.7284		11.1	13.7465	11.1	15.949
	11.2	27.7909	11.2	45.9779		11.2	22.9297	11.2	45.9135		11.2	8.73661	11.2	27.7183		11.2	14.0211	11.2	31.7683		11.2	11.367	11.2	31.035		11.2	6.82344	11.2	24.1049		11.2	10.7673	11.2	24.6832		11.2	9.73418	11.2	24.4943		11.2	9.66097	11.2	23.728		11.2	13.7451	11.2	15.9426
	11.3	27.7886	11.3	45.9768		11.3	22.9278	11.3	45.9118		11.3	8.73743	11.3	27.7198		11.3	14.0251	11.3	31.7696		11.3	11.3685	11.3	31.0352		11.3	6.82363	11.3	24.1021		11.3	10.7715	11.3	24.683		11.3	9.73045	11.3	24.487		11.3	9.66116	11.3	23.7277		11.3	13.743	11.3	15.9374
	11.4	27.7875	11.4	45.9753		11.4	22.9289	11.4	45.9089		11.4	8.73949	11.4	27.7214		11.4	14.029	11.4	31.7712		11.4	11.3704	11.4	31.0345		11.4	6.82529	11.4	24.0996		11.4	10.7743	11.4	24.6838		11.4	9.72745	11.4	24.4808		11.4	9.66289	11.4	23.728		11.4	13.7388	11.4	15.9323
	11.5	27.7873	11.5	45.9747		11.5	22.9332	11.5	45.9057		11.5	8.74352	11.5	27.723		11.5	14.0332	11.5	31.7723		11.5	11.3716	11.5	31.0332		11.5	6.83071	11.5	24.0955		11.5	10.7747	11.5	24.6854		11.5	9.72693	11.5	24.4751		11.5	9.66728	11.5	23.7306		11.5	13.7327	11.5	15.9275
	11.6	27.7868	11.6	45.976		11.6	22.9364	11.6	45.9023		11.6	8.74987	11.6	27.724		11.6	14.0371	11.6	31.7734		11.6	11.3715	11.6	31.0319		11.6	6.8373	11.6	24.0913		11.6	10.7705	11.6	24.6887		11.6	9.72827	11.6	24.4705		11.6	9.6736	11.6	23.7369		11.6	13.7276	11.6	15.922
	11.7	27.7873	11.7	45.9793		11.7	22.9365	11.7	45.898		11.7	8.75703	11.7	27.7254		11.7	14.0395	11.7	31.7736		11.7	11.3708	11.7	31.0322		11.7	6.84263	11.7	24.0902		11.7	10.7624	11.7	24.6931		11.7	9.72984	11.7	24.4684		11.7	9.68085	11.7	23.746		11.7	13.7223	11.7	15.9144
	11.8	27.7907	11.8	45.9844		11.8	22.9355	11.8	45.8943		11.8	8.76537	11.8	27.7268		11.8	14.0406	11.8	31.7721		11.8	11.3691	11.8	31.0339		11.8	6.84626	11.8	24.092		11.8	10.7531	11.8	24.6988		11.8	9.73114	11.8	24.4677		11.8	9.68727	11.8	23.754		11.8	13.7168	11.8	15.9048
	11.9	27.7967	11.9	45.99		11.9	22.9346	11.9	45.8921		11.9	8.77839	11.9	27.727		11.9	14.0411	11.9	31.7693		11.9	11.3676	11.9	31.0356		11.9	6.84805	11.9	24.0947		11.9	10.7435	11.9	24.7053		11.9	9.73317	11.9	24.4673		11.9	9.69125	11.9	23.7586		11.9	13.715	11.9	15.8957
	12	27.8038	12	45.9964		12	22.9341	12	45.8907		12	8.79606	12	27.7268		12	14.0415	12	31.7649		12	11.3663	12	31.0368		12	6.84774	12	24.0979		12	10.7335	12	24.7116		12	9.73609	12	24.4664		12	9.69238	12	23.7612		12	13.7166	12	15.8893
	12.1	27.8103	12.1	46.0032		12.1	22.9335	12.1	45.8897		12.1	8.81437	12.1	27.7269		12.1	14.0416	12.1	31.7607		12.1	11.3639	12.1	31.0369		12.1	6.84607	12.1	24.1008		12.1	10.723	12.1	24.7157		12.1	9.73785	12.1	24.4654		12.1	9.6918	12.1	23.7622		12.1	13.7202	12.1	15.8845
	12.2	27.8167	12.2	46.0076		12.2	22.9327	12.2	45.889		12.2	8.82809	12.2	27.7274		12.2	14.0418	12.2	31.7581		12.2	11.3616	12.2	31.0356		12.2	6.84502	12.2	24.1037		12.2	10.7124	12.2	24.7173		12.2	9.73747	12.2	24.4648		12.2	9.69089	12.2	23.7626		12.2	13.7241	12.2	15.8799
	12.3	27.8231	12.3	46.0087		12.3	22.9325	12.3	45.8875		12.3	8.83384	12.3	27.7278		12.3	14.0427	12.3	31.7565		12.3	11.3599	12.3	31.033		12.3	6.84473	12.3	24.1068		12.3	10.7039	12.3	24.7181		12.3	9.73674	12.3	24.4649		12.3	9.69005	12.3	23.7629		12.3	13.7263	12.3	15.8757
	12.4	27.8282	12.4	46.0079		12.4	22.9328	12.4	45.8846		12.4	8.83264	12.4	27.7259		12.4	14.044	12.4	31.7559		12.4	11.3585	12.4	31.03		12.4	6.8441	12.4	24.1093		12.4	10.6982	12.4	24.7186		12.4	9.73739	12.4	24.4663		12.4	9.68943	12.4	23.763		12.4	13.7263	12.4	15.8723
	12.5	27.8325	12.5	46.0064		12.5	22.9341	12.5	45.8814		12.5	8.82731	12.5	27.7219		12.5	14.046	12.5	31.7572		12.5	11.3575	12.5	31.0279		12.5	6.843	12.5	24.1111		12.5	10.6948	12.5	24.7184		12.5	9.73898	12.5	24.4688		12.5	9.68958	12.5	23.762		12.5	13.7247	12.5	15.8706
	12.6	27.8364	12.6	46.004		12.6	22.9366	12.6	45.8782		12.6	8.81992	12.6	27.7167		12.6	14.0487	12.6	31.7606		12.6	11.3578	12.6	31.0274		12.6	6.84259	12.6	24.1121		12.6	10.6923	12.6	24.7179		12.6	9.74065	12.6	24.4715		12.6	9.68993	12.6	23.7595		12.6	13.7228	12.6	15.8708
	12.7	27.8404	12.7	46.0011		12.7	22.9391	12.7	45.8756		12.7	8.80908	12.7	27.7111		12.7	14.0518	12.7	31.7655		12.7	11.3593	12.7	31.0273		12.7	6.8434	12.7	24.1125		12.7	10.6894	12.7	24.7185		12.7	9.74298	12.7	24.4732		12.7	9.69011	12.7	23.7553		12.7	13.7226	12.7	15.8732
	12.8	27.8447	12.8	45.9978		12.8	22.9429	12.8	45.8748		12.8	8.78768	12.8	27.7063		12.8	14.0553	12.8	31.7702		12.8	11.361	12.8	31.0267		12.8	6.84473	12.8	24.1123		12.8	10.6857	12.8	24.7206		12.8	9.74564	12.8	24.473		12.8	9.68923	12.8	23.7493		12.8	13.725	12.8	15.8771
	12.9	27.8487	12.9	45.9945		12.9	22.9504	12.9	45.8751		12.9	8.75783	12.9	27.7023		12.9	14.0587	12.9	31.7755		12.9	11.364	12.9	31.0253		12.9	6.84801	12.9	24.1115		12.9	10.6825	12.9	24.724		12.9	9.74732	12.9	24.4723		12.9	9.68622	12.9	23.7414		12.9	13.7299	12.9	15.8808
	13	27.8519	13	45.9912		13	22.96	13	45.8747		13	8.73031	13	27.6984		13	14.0608	13	31.7823		13	11.37	13	31.0232		13	6.85344	13	24.1108		13	10.6808	13	24.7271		13	9.74742	13	24.4718		13	9.68233	13	23.7331		13	13.7367	13	15.8829
	13.1	27.8529	13.1	45.9871		13.1	22.9681	13.1	45.8727		13.1	8.71082	13.1	27.6953		13.1	14.0619	13.1	31.7895		13.1	11.3777	13.1	31.0212		13.1	6.8588	13.1	24.1101		13.1	10.6804	13.1	24.7268		13.1	9.74522	13.1	24.4711		13.1	9.67945	13.1	23.7262		13.1	13.7435	13.1	15.8838
	13.2	27.8518	13.2	45.9832		13.2	22.9733	13.2	45.8684		13.2	8.6999	13.2	27.6942		13.2	14.0624	13.2	31.7951		13.2	11.3844	13.2	31.0203		13.2	6.86312	13.2	24.1089		13.2	10.6815	13.2	24.7229		13.2	9.74124	13.2	24.4696		13.2	9.6798	13.2	23.7211		13.2	13.7481	13.2	15.8846
	13.3	27.8501	13.3	45.9802		13.3	22.976	13.3	45.8635		13.3	8.69645	13.3	27.6948		13.3	14.0628	13.3	31.7983		13.3	11.3894	13.3	31.0194		13.3	6.86535	13.3	24.1069		13.3	10.6838	13.3	24.7177		13.3	9.73733	13.3	24.4674		13.3	9.6833	13.3	23.7173		13.3	13.7517	13.3	15.8861
	13.4	27.849	13.4	45.9786		13.4	22.9762	13.4	45.8601		13.4	8.69942	13.4	27.6961		13.4	14.0642	13.4	31.7992		13.4	11.3927	13.4	31.0176		13.4	6.86487	13.4	24.1052		13.4	10.6877	13.4	24.7121		13.4	9.73481	13.4	24.4663		13.4	9.68735	13.4	23.7136		13.4	13.7546	13.4	15.8893
	13.5	27.8488	13.5	45.9784		13.5	22.9757	13.5	45.8595		13.5	8.70597	13.5	27.6966		13.5	14.0651	13.5	31.7968		13.5	11.3941	13.5	31.0157		13.5	6.86335	13.5	24.1043		13.5	10.6919	13.5	24.7062		13.5	9.73399	13.5	24.4668		13.5	9.69083	13.5	23.7105		13.5	13.7548	13.5	15.8938
	13.6	27.8486	13.6	45.9776		13.6	22.975	13.6	45.8626		13.6	8.71275	13.6	27.6953		13.6	14.0645	13.6	31.7906		13.6	11.3945	13.6	31.014		13.6	6.86304	13.6	24.1044		13.6	10.695	13.6	24.701		13.6	9.73454	13.6	24.4696		13.6	9.69328	13.6	23.709		13.6	13.7518	13.6	15.898
	13.7	27.848	13.7	45.9767		13.7	22.9749	13.7	45.868		13.7	8.71903	13.7	27.6945		13.7	14.062	13.7	31.7821		13.7	11.3939	13.7	31.0117		13.7	6.86378	13.7	24.1047		13.7	10.6972	13.7	24.6972		13.7	9.73646	13.7	24.4756		13.7	9.69565	13.7	23.7076		13.7	13.7455	13.7	15.9011
	13.8	27.8477	13.8	45.9764		13.8	22.9764	13.8	45.8723		13.8	8.72657	13.8	27.695		13.8	14.0569	13.8	31.773		13.8	11.3926	13.8	31.0084		13.8	6.86403	13.8	24.1043		13.8	10.6984	13.8	24.6943		13.8	9.73936	13.8	24.4829		13.8	9.69749	13.8	23.7037		13.8	13.7387	13.8	15.9025
	13.9	27.848	13.9	45.9763		13.9	22.9787	13.9	45.8748		13.9	8.73523	13.9	27.6941		13.9	14.0505	13.9	31.7651		13.9	11.3921	13.9	31.0041		13.9	6.86417	13.9	24.1029		13.9	10.6991	13.9	24.691		13.9	9.74183	13.9	24.4904		13.9	9.69736	13.9	23.6968		13.9	13.7337	13.9	15.9023
	14	27.8485	14	45.9755		14	22.9811	14	45.8759		14	8.74334	14	27.6911		14	14.0454	14	31.7603		14	11.3924	14	30.9998		14	6.86461	14	24.1009		14	10.7006	14	24.6883		14	9.74309	14	24.4964		14	9.69627	14	23.6883		14	13.7309	14	15.8991
	14.1	27.8493	14.1	45.9729		14.1	22.9842	14.1	45.8769		14.1	8.75092	14.1	27.6875		14.1	14.0427	14.1	31.7591		14.1	11.3917	14.1	30.9978		14.1	6.86553	14.1	24.0987		14.1	10.7028	14.1	24.6859		14.1	9.74294	14.1	24.499		14.1	9.69592	14.1	23.6789		14.1	13.7308	14.1	15.8918
	14.2	27.8508	14.2	45.9694		14.2	22.9883	14.2	45.8821		14.2	8.75984	14.2	27.6886		14.2	14.0427	14.2	31.7595		14.2	11.3896	14.2	30.9974		14.2	6.86819	14.2	24.0982		14.2	10.7049	14.2	24.6825		14.2	9.74217	14.2	24.4982		14.2	9.696	14.2	23.6683		14.2	13.734	14.2	15.8838
	14.3	27.8521	14.3	45.9658		14.3	22.9948	14.3	45.8907		14.3	8.76957	14.3	27.6943		14.3	14.0461	14.3	31.7599		14.3	11.3882	14.3	30.9967		14.3	6.87169	14.3	24.0993		14.3	10.7069	14.3	24.6793		14.3	9.74194	14.3	24.4958		14.3	9.69623	14.3	23.659		14.3	13.7367	14.3	15.8781
	14.4	27.853	14.4	45.9621		14.4	23.0031	14.4	45.8987		14.4	8.7782	14.4	27.699		14.4	14.0514	14.4	31.7593		14.4	11.388	14.4	30.9963		14.4	6.87435	14.4	24.0996		14.4	10.7091	14.4	24.6767		14.4	9.7417	14.4	24.4934		14.4	9.69755	14.4	23.6531		14.4	13.7364	14.4	15.8747
	14.5	27.8544	14.5	45.9586		14.5	23.0103	14.5	45.9054		14.5	8.78431	14.5	27.7003		14.5	14.0572	14.5	31.7577		14.5	11.3885	14.5	30.9988		14.5	6.87622	14.5	24.0975		14.5	10.7115	14.5	24.6741		14.5	9.74137	14.5	24.4909		14.5	9.70033	14.5	23.6492		14.5	13.736	14.5	15.8722
	14.6	27.856	14.6	45.9557		14.6	23.0148	14.6	45.9112		14.6	8.78759	14.6	27.6985		14.6	14.0626	14.6	31.7547		14.6	11.3894	14.6	31.0035		14.6	6.87772	14.6	24.0941		14.6	10.7146	14.6	24.6725		14.6	9.74246	14.6	24.4883		14.6	9.70274	14.6	23.6464		14.6	13.7357	14.6	15.8714
	14.7	27.8585	14.7	45.9537		14.7	23.0168	14.7	45.9144		14.7	8.78948	14.7	27.6946		14.7	14.0672	14.7	31.7513		14.7	11.3901	14.7	31.0075		14.7	6.87945	14.7	24.0918		14.7	10.7183	14.7	24.6712		14.7	9.74611	14.7	24.4852		14.7	9.70309	14.7	23.6455		14.7	13.7357	14.7	15.8722
	14.8	27.8617	14.8	45.9521		14.8	23.0172	14.8	45.9143		14.8	8.79198	14.8	27.69		14.8	14.0717	14.8	31.7495		14.8	11.3907	14.8	31.01		14.8	6.88178	14.8	24.0915		14.8	10.7223	14.8	24.6695		14.8	9.75294	14.8	24.4817		14.8	9.70216	14.8	23.6459		14.8	13.7349	14.8	15.8729
	14.9	27.8647	14.9	45.9532		14.9	23.0148	14.9	45.9112		14.9	8.79576	14.9	27.6846		14.9	14.0759	14.9	31.7491		14.9	11.3918	14.9	31.0109		14.9	6.88524	14.9	24.0929		14.9	10.7281	14.9	24.6684		14.9	9.76044	14.9	24.4789		14.9	9.70181	14.9	23.6465		14.9	13.7329	14.9	15.873
	15	27.8675	15	45.957		15	23.0106	15	45.9074		15	8.80042	15	27.6781		15	14.0806	15	31.749		15	11.3929	15	31.0106		15	6.88858	15	24.0941		15	10.7336	15	24.6683		15	9.76587	15	24.4771		15	9.70296	15	23.6481		15	13.7313	15	15.8711
	15.1	27.8692	15.1	45.9606		15.1	23.0057	15.1	45.9038		15.1	8.80561	15.1	27.6724		15.1	14.0855	15.1	31.748		15.1	11.3934	15.1	31.0095		15.1	6.89152	15.1	24.0937		15.1	10.7373	15.1	24.6682		15.1	9.76869	15.1	24.4754		15.1	9.705	15.1	23.6504		15.1	13.7312	15.1	15.8684
	15.2	27.8689	15.2	45.9607		15.2	23.0021	15.2	45.901		15.2	8.81122	15.2	27.6698		15.2	14.0907	15.2	31.7452		15.2	11.3931	15.2	31.0075		15.2	6.89515	15.2	24.0913		15.2	10.7401	15.2	24.6679		15.2	9.7689	15.2	24.4732		15.2	9.70753	15.2	23.6528		15.2	13.7321	15.2	15.8674
	15.3	27.8674	15.3	45.9573		15.3	23.0001	15.3	45.8985		15.3	8.8163	15.3	27.6696		15.3	14.0949	15.3	31.7419		15.3	11.3929	15.3	31.005		15.3	6.89935	15.3	24.0876		15.3	10.7417	15.3	24.6669		15.3	9.76754	15.3	24.4705		15.3	9.71007	15.3	23.6551		15.3	13.7334	15.3	15.8684
	15.4	27.867	15.4	45.953		15.4	22.9982	15.4	45.894		15.4	8.8201	15.4	27.6709		15.4	14.0969	15.4	31.7387		15.4	11.3933	15.4	31.0021		15.4	6.90495	15.4	24.0841		15.4	10.741	15.4	24.6653		15.4	9.76591	15.4	24.4671		15.4	9.712	15.4	23.6568		15.4	13.7358	15.4	15.871
	15.5	27.8693	15.5	45.9491		15.5	22.9987	15.5	45.8893		15.5	8.82265	15.5	27.6728		15.5	14.0976	15.5	31.7369		15.5	11.3939	15.5	31.0003		15.5	6.91232	15.5	24.0806		15.5	10.7391	15.5	24.6629		15.5	9.76563	15.5	24.4637		15.5	9.71254	15.5	23.658		15.5	13.7392	15.5	15.8731
	15.6	27.872	15.6	45.9447		15.6	23.0013	15.6	45.8879		15.6	8.82359	15.6	27.6754		15.6	14.0976	15.6	31.7353		15.6	11.3954	15.6	31.0003		15.6	6.91992	15.6	24.0776		15.6	10.7391	15.6	24.6607		15.6	9.76756	15.6	24.4622		15.6	9.71227	15.6	23.6598		15.6	13.7432	15.6	15.8747
	15.7	27.8739	15.7	45.941		15.7	23.0036	15.7	45.89		15.7	8.82357	15.7	27.6779		15.7	14.0977	15.7	31.7321		15.7	11.3978	15.7	31.0002		15.7	6.92628	15.7	24.0757		15.7	10.7401	15.7	24.6593		15.7	9.77192	15.7	24.4635		15.7	9.71225	15.7	23.6632		15.7	13.7457	15.7	15.8746
	15.8	27.8751	15.8	45.9407		15.8	23.0048	15.8	45.8939		15.8	8.82302	15.8	27.679		15.8	14.0974	15.8	31.7288		15.8	11.4014	15.8	30.9995		15.8	6.93133	15.8	24.0745		15.8	10.7398	15.8	24.6571		15.8	9.77693	15.8	24.4668		15.8	9.71223	15.8	23.6674		15.8	13.7437	15.8	15.8708
	15.9	27.875	15.9	45.9434		15.9	23.0035	15.9	45.8989		15.9	8.8217	15.9	27.6781		15.9	14.0967	15.9	31.7276		15.9	11.4069	15.9	30.9984		15.9	6.93454	15.9	24.075		15.9	10.7403	15.9	24.6549		15.9	9.78014	15.9	24.4705		15.9	9.71204	15.9	23.6712		15.9	13.7388	15.9	15.8654
	16	27.875	16	45.9468		16	23.0008	16	45.9048		16	8.82004	16	27.6752		16	14.0969	16	31.7301		16	11.4137	16	30.9969		16	6.93468	16	24.077		16	10.7465	16	24.6536		16	9.78175	16	24.4714		16	9.71211	16	23.675		16	13.7332	16	15.8596
	16.1	27.8751	16.1	45.9499		16.1	22.9991	16.1	45.9098		16.1	8.81958	16.1	27.6724		16.1	14.0975	16.1	31.7335		16.1	11.4203	16.1	30.9963		16.1	6.93289	16.1	24.0789		16.1	10.759	16.1	24.6529		16.1	9.78227	16.1	24.4685		16.1	9.71254	16.1	23.6772		16.1	13.7296	16.1	15.8543
	16.2	27.8745	16.2	45.9512		16.2	22.9984	16.2	45.9119		16.2	8.82002	16.2	27.6709		16.2	14.0983	16.2	31.735		16.2	11.4255	16.2	30.9968		16.2	6.93087	16.2	24.0792		16.2	10.7748	16.2	24.6513		16.2	9.78194	16.2	24.4644		16.2	9.71283	16.2	23.6772		16.2	13.7305	16.2	15.8517
	16.3	27.8731	16.3	45.9499		16.3	22.9991	16.3	45.9104		16.3	8.82118	16.3	27.6701		16.3	14.0995	16.3	31.7345		16.3	11.429	16.3	30.9969		16.3	6.92972	16.3	24.078		16.3	10.7922	16.3	24.6492		16.3	9.78076	16.3	24.4602		16.3	9.71344	16.3	23.6767		16.3	13.7334	16.3	15.8512
	16.4	27.8724	16.4	45.9467		16.4	23.001	16.4	45.9052		16.4	8.82389	16.4	27.6707		16.4	14.1016	16.4	31.732		16.4	11.431	16.4	30.9967		16.4	6.92988	16.4	24.0753		16.4	10.81	16.4	24.6478		16.4	9.77925	16.4	24.4564		16.4	9.71456	16.4	23.6765		16.4	13.7353	16.4	15.851
	16.5	27.8732	16.5	45.9416		16.5	23.0029	16.5	45.8973		16.5	8.82777	16.5	27.6735		16.5	14.1047	16.5	31.7286		16.5	11.4316	16.5	30.9963		16.5	6.93009	16.5	24.0703		16.5	10.8266	16.5	24.6472		16.5	9.77915	16.5	24.453		16.5	9.71658	16.5	23.6774		16.5	13.7355	16.5	15.8545
	16.6	27.8743	16.6	45.9358		16.6	23.0041	16.6	45.8892		16.6	8.83132	16.6	27.6775		16.6	14.1085	16.6	31.725		16.6	11.4308	16.6	30.9956		16.6	6.93075	16.6	24.0636		16.6	10.8404	16.6	24.6472		16.6	9.78056	16.6	24.4496		16.6	9.72069	16.6	23.6784		16.6	13.7346	16.6	15.8649
	16.7	27.8764	16.7	45.9312		16.7	23.0047	16.7	45.8807		16.7	8.83361	16.7	27.6813		16.7	14.1125	16.7	31.7232		16.7	11.4293	16.7	30.9948		16.7	6.93295	16.7	24.0579		16.7	10.8453	16.7	24.6477		16.7	9.78298	16.7	24.4484		16.7	9.7259	16.7	23.6796		16.7	13.7328	16.7	15.878
	16.8	27.8807	16.8	45.9274		16.8	23.0053	16.8	45.8716		16.8	8.83447	16.8	27.6839		16.8	14.1155	16.8	31.7262		16.8	11.4281	16.8	30.993		16.8	6.93598	16.8	24.0546		16.8	10.8324	16.8	24.6485		16.8	9.78573	16.8	24.451		16.8	9.73132	16.8	23.6805		16.8	13.7288	16.8	15.8891
	16.9	27.8857	16.9	45.9236		16.9	23.0056	16.9	45.864		16.9	8.83416	16.9	27.6848		16.9	14.1175	16.9	31.7337		16.9	11.4274	16.9	30.9903		16.9	6.93921	16.9	24.0541		16.9	10.8058	16.9	24.6505		16.9	9.78783	16.9	24.4556		16.9	9.73548	16.9	23.6801		16.9	13.7257	16.9	15.8958
	17	27.8889	17	45.9198		17	23.0051	17	45.8593		17	8.83432	17	27.6844		17	14.1194	17	31.7431		17	11.4265	17	30.9873		17	6.94236	17	24.0559		17	10.7785	17	24.6536		17	9.789	17	24.4605		17	9.74098	17	23.6794		17	13.7269	17	15.8975
	17.1	27.8891	17.1	45.9174		17.1	23.0046	17.1	45.8573		17.1	8.83594	17.1	27.6859		17.1	14.1217	17.1	31.7515		17.1	11.4239	17.1	30.9849		17.1	6.94498	17.1	24.0585		17.1	10.7584	17.1	24.6554		17.1	9.78913	17.1	24.4647		17.1	9.74388	17.1	23.6782		17.1	13.7316	17.1	15.8948
	17.2	27.8878	17.2	45.9163		17.2	23.0041	17.2	45.8562		17.2	8.8384	17.2	27.6907		17.2	14.1249	17.2	31.7562		17.2	11.4207	17.2	30.9838		17.2	6.94848	17.2	24.0614		17.2	10.7466	17.2	24.6549		17.2	9.78799	17.2	24.4684		17.2	9.7473	17.2	23.6759		17.2	13.7374	17.2	15.8894
	17.3	27.8871	17.3	45.9149		17.3	23.0032	17.3	45.8552		17.3	8.83991	17.3	27.6962		17.3	14.1286	17.3	31.7583		17.3	11.4193	17.3	30.9836		17.3	6.95328	17.3	24.0647		17.3	10.7407	17.3	24.6536		17.3	9.78552	17.3	24.4721		17.3	9.74987	17.3	23.6725		17.3	13.7424	17.3	15.8815
	17.4	27.8889	17.4	45.9127		17.4	23.0029	17.4	45.8533		17.4	8.83976	17.4	27.7007		17.4	14.1327	17.4	31.7585		17.4	11.4195	17.4	30.9842		17.4	6.95799	17.4	24.0682		17.4	10.7389	17.4	24.6537		17.4	9.78326	17.4	24.4748		17.4	9.75043	17.4	23.6706		17.4	13.7469	17.4	15.8733
	17.5	27.892	17.5	45.9101		17.5	23.0054	17.5	45.8508		17.5	8.83823	17.5	27.7033		17.5	14.1371	17.5	31.7572		17.5	11.4218	17.5	30.9847		17.5	6.96164	17.5	24.0714		17.5	10.7387	17.5	24.6541		17.5	9.78234	17.5	24.4766		17.5	9.75144	17.5	23.6708		17.5	13.7512	17.5	15.8695
	17.6	27.8941	17.6	45.9073		17.6	23.011	17.6	45.8489		17.6	8.83663	17.6	27.7046		17.6	14.1415	17.6	31.7546		17.6	11.4253	17.6	30.9831		17.6	6.96405	17.6	24.0752		17.6	10.7379	17.6	24.6552		17.6	9.78275	17.6	24.4772		17.6	9.75446	17.6	23.6713		17.6	13.7548	17.6	15.8701
	17.7	27.8956	17.7	45.9054		17.7	23.0178	17.7	45.8476		17.7	8.8354	17.7	27.7059		17.7	14.1438	17.7	31.751		17.7	11.4291	17.7	30.9793		17.7	6.9657	17.7	24.0791		17.7	10.7357	17.7	24.6587		17.7	9.78435	17.7	24.4771		17.7	9.75797	17.7	23.6718		17.7	13.7561	17.7	15.8724
	17.8	27.8982	17.8	45.9053		17.8	23.0243	17.8	45.8461		17.8	8.83382	17.8	27.7069		17.8	14.1421	17.8	31.7473		17.8	11.4333	17.8	30.9758		17.8	6.96621	17.8	24.0824		17.8	10.7335	17.8	24.6646		17.8	9.78646	17.8	24.4757		17.8	9.75883	17.8	23.6704		17.8	13.7537	17.8	15.8734
	17.9	27.9024	17.9	45.9063		17.9	23.0298	17.9	45.8435		17.9	8.83197	17.9	27.7066		17.9	14.1387	17.9	31.7443		17.9	11.4372	17.9	30.9749		17.9	6.96514	17.9	24.0855		17.9	10.7331	17.9	24.6703		17.9	9.7882	17.9	24.473		17.9	9.75605	17.9	23.6667		17.9	13.7509	17.9	15.8737
	18	27.9066	18	45.9074		18	23.0341	18	45.8407		18	8.83113	18	27.7052		18	14.136	18	31.7414		18	11.4402	18	30.9763		18	6.96302	18	24.0896		18	10.7352	18	24.674		18	9.7894	18	24.4695		18	9.7522	18	23.6622		18	13.7502	18	15.8734
	18.1	27.9098	18.1	45.9093		18.1	23.0372	18.1	45.8386		18.1	8.83269	18.1	27.703		18.1	14.1344	18.1	31.738		18.1	11.4426	18.1	30.9788		18.1	6.9602	18.1	24.0935		18.1	10.7391	18.1	24.6743		18.1	9.78929	18.1	24.4655		18.1	9.74855	18.1	23.6584		18.1	13.7508	18.1	15.8708
	18.2	27.9118	18.2	45.9117		18.2	23.0383	18.2	45.8357		18.2	8.83521	18.2	27.7002		18.2	14.1338	18.2	31.7358		18.2	11.4442	18.2	30.9822		18.2	6.95766	18.2	24.0959		18.2	10.743	18.2	24.6717		18.2	9.78762	18.2	24.4614		18.2	9.74524	18.2	23.6563		18.2	13.7531	18.2	15.8667
	18.3	27.9136	18.3	45.9142		18.3	23.0389	18.3	45.8317		18.3	8.8367	18.3	27.6957		18.3	14.1331	18.3	31.7343		18.3	11.4451	18.3	30.9853		18.3	6.95639	18.3	24.0967		18.3	10.7473	18.3	24.6682		18.3	9.7863	18.3	24.4574		18.3	9.74372	18.3	23.6561		18.3	13.7553	18.3	15.862
	18.4	27.9166	18.4	45.9164		18.4	23.0398	18.4	45.8282		18.4	8.83853	18.4	27.6893		18.4	14.133	18.4	31.7328		18.4	11.445	18.4	30.9876		18.4	6.956	18.4	24.0964		18.4	10.7533	18.4	24.6641		18.4	9.78678	18.4	24.4541		18.4	9.74427	18.4	23.6575		18.4	13.7555	18.4	15.8577
	18.5	27.9194	18.5	45.9174		18.5	23.0418	18.5	45.8261		18.5	8.84352	18.5	27.6829		18.5	14.1343	18.5	31.7315		18.5	11.4443	18.5	30.9894		18.5	6.95657	18.5	24.0941		18.5	10.7595	18.5	24.6593		18.5	9.78921	18.5	24.4523		18.5	9.74656	18.5	23.659		18.5	13.7552	18.5	15.8534
	18.6	27.921	18.6	45.9182		18.6	23.0462	18.6	45.8251		18.6	8.85075	18.6	27.6769		18.6	14.1368	18.6	31.7289		18.6	11.4448	18.6	30.9908		18.6	6.95849	18.6	24.0908		18.6	10.7638	18.6	24.6549		18.6	9.79265	18.6	24.4513		18.6	9.75031	18.6	23.6603		18.6	13.7545	18.6	15.8494
	18.7	27.9228	18.7	45.9199		18.7	23.0513	18.7	45.8243		18.7	8.85714	18.7	27.6718		18.7	14.1397	18.7	31.7255		18.7	11.4465	18.7	30.9925		18.7	6.96182	18.7	24.0888		18.7	10.7679	18.7	24.6514		18.7	9.79617	18.7	24.4506		18.7	9.75292	18.7	23.6621		18.7	13.7514	18.7	15.8456
	18.8	27.9256	18.8	45.9216		18.8	23.0558	18.8	45.8234		18.8	8.8593	18.8	27.6687		18.8	14.1417	18.8	31.722		18.8	11.4484	18.8	30.9937		18.8	6.96553	18.8	24.0891		18.8	10.7767	18.8	24.6487		18.8	9.80006	18.8	24.4501		18.8	9.75329	18.8	23.6624		18.8	13.7469	18.8	15.8432
	18.9	27.9289	18.9	45.9227		18.9	23.0596	18.9	45.8239		18.9	8.85783	18.9	27.6659		18.9	14.1427	18.9	31.7179		18.9	11.4498	18.9	30.9935		18.9	6.96854	18.9	24.0908		18.9	10.7927	18.9	24.6453		18.9	9.80425	18.9	24.4501		18.9	9.75372	18.9	23.6605		18.9	13.7466	18.9	15.8414
	19	27.9306	19	45.9234		19	23.0627	19	45.828		19	8.85625	19	27.663		19	14.1434	19	31.7146		19	11.4511	19	30.9913		19	6.97072	19	24.092		19	10.8118	19	24.641		19	9.80886	19	24.4513		19	9.75708	19	23.6575		19	13.7533	19	15.8383
	19.1	27.9317	19.1	45.9242		19.1	23.0644	19.1	45.8344		19.1	8.85665	19.1	27.6608		19.1	14.1442	19.1	31.713		19.1	11.4521	19.1	30.9872		19.1	6.97241	19.1	24.0917		19.1	10.8276	19.1	24.6365		19.1	9.81392	19.1	24.4522		19.1	9.76363	19.1	23.6551		19.1	13.7637	19.1	15.8345
	19.2	27.9328	19.2	45.9237		19.2	23.0653	19.2	45.8419		19.2	8.85961	19.2	27.6602		19.2	14.1461	19.2	31.712		19.2	11.4522	19.2	30.9824		19.2	6.97422	19.2	24.0894		19.2	10.8375	19.2	24.6325		19.2	9.81921	19.2	24.4522		19.2	9.77098	19.2	23.6538		19.2	13.775	19.2	15.8305
	19.3	27.9343	19.3	45.9199		19.3	23.0671	19.3	45.8493		19.3	8.86419	19.3	27.6614		19.3	14.1495	19.3	31.7098		19.3	11.452	19.3	30.9772		19.3	6.97663	19.3	24.0858		19.3	10.8416	19.3	24.6302		19.3	9.82406	19.3	24.4516		19.3	9.77798	19.3	23.6527		19.3	13.786	19.3	15.8262
	19.4	27.9376	19.4	45.914		19.4	23.0704	19.4	45.8538		19.4	8.86919	19.4	27.663		19.4	14.1538	19.4	31.7056		19.4	11.4517	19.4	30.972		19.4	6.97875	19.4	24.0814		19.4	10.8412	19.4	24.6295		19.4	9.82775	19.4	24.4506		19.4	9.78433	19.4	23.652		19.4	13.7967	19.4	15.8227
	19.5	27.9425	19.5	45.9074		19.5	23.0766	19.5	45.8555		19.5	8.87331	19.5	27.6613		19.5	14.1593	19.5	31.7013		19.5	11.4514	19.5	30.9672		19.5	6.98058	19.5	24.0754		19.5	10.8377	19.5	24.6299		19.5	9.83018	19.5	24.4498		19.5	9.78865	19.5	23.6518		19.5	13.8064	19.5	15.8214
	19.6	27.9472	19.6	45.9025		19.6	23.0839	19.6	45.8556		19.6	8.8761	19.6	27.6553		19.6	14.1661	19.6	31.6984		19.6	11.4516	19.6	30.9629		19.6	6.98285	19.6	24.0693		19.6	10.8323	19.6	24.6313		19.6	9.83177	19.6	24.449		19.6	9.79172	19.6	23.6524		19.6	13.8143	19.6	15.8208
	19.7	27.9523	19.7	45.8993		19.7	23.0899	19.7	45.8548		19.7	8.87787	19.7	27.6479		19.7	14.1729	19.7	31.697		19.7	11.4525	19.7	30.9593		19.7	6.98518	19.7	24.0649		19.7	10.8267	19.7	24.6335		19.7	9.83342	19.7	24.4484		19.7	9.79565	19.7	23.6537		19.7	13.8188	19.7	15.8188
	19.8	27.9589	19.8	45.8956		19.8	23.0944	19.8	45.8547		19.8	8.87883	19.8	27.6411		19.8	14.1786	19.8	31.6961		19.8	11.4541	19.8	30.9555		19.8	6.98794	19.8	24.0613		19.8	10.8222	19.8	24.6359		19.8	9.8351	19.8	24.4482		19.8	9.80039	19.8	23.6544		19.8	13.8195	19.8	15.814
	19.9	27.9654	19.9	45.8914		19.9	23.0979	19.9	45.8554		19.9	8.87923	19.9	27.6347		19.9	14.1836	19.9	31.6939		19.9	11.4561	19.9	30.9524		19.9	6.99098	19.9	24.0582		19.9	10.8188	19.9	24.6382		19.9	9.8361	19.9	24.4488		19.9	9.80578	19.9	23.6534		19.9	13.8209	19.9	15.8061
	20	27.97	20	45.8884		20	23.1016	20	45.8554		20	8.87957	20	27.6289		20	14.1879	20	31.6905		20	11.4581	20	30.9499		20	6.99428	20	24.057		20	10.8157	20	24.6401		20	9.83571	20	24.4505		20	9.81029	20	23.6512		20	13.8276	20	15.7981
	20.1	27.9722	20.1	45.8866		20.1	23.1066	20.1	45.8544		20.1	8.88112	20.1	27.6254		20.1	14.1911	20.1	31.6879		20.1	11.4595	20.1	30.9479		20.1	6.99883	20.1	24.0571		20.1	10.8127	20.1	24.6413		20.1	9.83445	20.1	24.4528		20.1	9.81212	20.1	23.6492		20.1	13.836	20.1	15.7926
	20.2	27.9733	20.2	45.8842		20.2	23.1125	20.2	45.852		20.2	8.88595	20.2	27.625		20.2	14.194	20.2	31.6881		20.2	11.4607	20.2	30.9467		20.2	7.0041	20.2	24.0568		20.2	10.8109	20.2	24.6423		20.2	9.83281	20.2	24.4536		20.2	9.81109	20.2	23.6492		20.2	13.8396	20.2	15.7927
	20.3	27.9739	20.3	45.8812		20.3	23.1183	20.3	45.8486		20.3	8.89272	20.3	27.6265		20.3	14.1962	20.3	31.6904		20.3	11.4623	20.3	30.9455		20.3	7.00836	20.3	24.055		20.3	10.8113	20.3	24.6427		20.3	9.83168	20.3	24.4522		20.3	9.80792	20.3	23.6503		20.3	13.838	20.3	15.799
	20.4	27.9744	20.4	45.8787		20.4	23.124	20.4	45.845		20.4	8.89904	20.4	27.6277		20.4	14.1985	20.4	31.6929		20.4	11.4644	20.4	30.9437		20.4	7.01149	20.4	24.0518		20.4	10.813	20.4	24.6412		20.4	9.83175	20.4	24.4509		20.4	9.8043	20.4	23.6512		20.4	13.8336	20.4	15.8079
	20.5	27.9738	20.5	45.8774		20.5	23.1272	20.5	45.8405		20.5	8.90461	20.5	27.6287		20.5	14.2029	20.5	31.6952		20.5	11.4682	20.5	30.9429		20.5	7.01438	20.5	24.048		20.5	10.8138	20.5	24.6382		20.5	9.83246	20.5	24.4493		20.5	9.80086	20.5	23.6534		20.5	13.827	20.5	15.8149
	20.6	27.9732	20.6	45.8765		20.6	23.1265	20.6	45.8346		20.6	8.90853	20.6	27.6303		20.6	14.2091	20.6	31.6966		20.6	11.4745	20.6	30.944		20.6	7.01751	20.6	24.0452		20.6	10.8136	20.6	24.6353		20.6	9.83391	20.6	24.4472		20.6	9.79816	20.6	23.6578		20.6	13.819	20.6	15.8191
	20.7	27.9733	20.7	45.8738		20.7	23.1239	20.7	45.8279		20.7	8.91034	20.7	27.6329		20.7	14.2147	20.7	31.694		20.7	11.482	20.7	30.9474		20.7	7.02027	20.7	24.0432		20.7	10.8134	20.7	24.6326		20.7	9.8368	20.7	24.445		20.7	9.7958	20.7	23.6632		20.7	13.8108	20.7	15.821
	20.8	27.9745	20.8	45.8697		20.8	23.1206	20.8	45.8212		20.8	8.91034	20.8	27.6375		20.8	14.2187	20.8	31.6906		20.8	11.4882	20.8	30.9519		20.8	7.02202	20.8	24.0424		20.8	10.8132	20.8	24.6307		20.8	9.84243	20.8	24.443		20.8	9.79281	20.8	23.6669		20.8	13.8031	20.8	15.8223
	20.9	27.9759	20.9	45.8668		20.9	23.1168	20.9	45.8164		20.9	8.90908	20.9	27.6438		20.9	14.2222	20.9	31.6874		20.9	11.4925	20.9	30.955		20.9	7.02337	20.9	24.0433		20.9	10.8136	20.9	24.6299		20.9	9.84943	20.9	24.4416		20.9	9.78921	20.9	23.668		20.9	13.7952	20.9	15.824
	21	27.9765	21	45.8666		21	23.1127	21	45.8156		21	8.9099	21	27.6504		21	14.227	21	31.6872		21	11.4955	21	30.9563		21	7.02519	21	24.0452		21	10.8152	21	24.6303		21	9.85486	21	24.4395		21	9.78521	21	23.6678		21	13.7876	21	15.8242
	21.1	27.9781	21.1	45.8685		21.1	23.1078	21.1	45.8177		21.1	8.91481	21.1	27.6552		21.1	14.2319	21.1	31.6907		21.1	11.497	21.1	30.9569		21.1	7.02957	21.1	24.0463		21.1	10.8186	21.1	24.631		21.1	9.8579	21.1	24.4356		21.1	9.78286	21.1	23.6677		21.1	13.7821	21.1	15.8227
	21.2	27.9804	21.2	45.8709		21.2	23.104	21.2	45.8192		21.2	8.9213	21.2	27.6577		21.2	14.235	21.2	31.6958		21.2	11.4972	21.2	30.958		21.2	7.03069	21.2	24.046		21.2	10.8231	21.2	24.6312		21.2	9.85861	21.2	24.4306		21.2	9.78233	21.2	23.6672		21.2	13.7798	21.2	15.8223
	21.3	27.9818	21.3	45.8715		21.3	23.1024	21.3	45.8198		21.3	8.92779	21.3	27.659		21.3	14.2388	21.3	31.6993		21.3	11.4966	21.3	30.9589		21.3	7.0326	21.3	24.0459		21.3	10.8278	21.3	24.6319		21.3	9.85771	21.3	24.4267		21.3	9.78325	21.3	23.6655		21.3	13.7792	21.3	15.8248
	21.4	27.9825	21.4	45.8704		21.4	23.1044	21.4	45.8195		21.4	8.93439	21.4	27.6596		21.4	14.2398	21.4	31.7002		21.4	11.4954	21.4	30.9581		21.4	7.03604	21.4	24.0449		21.4	10.8277	21.4	24.6329		21.4	9.85629	21.4	24.4251		21.4	9.7849	21.4	23.6632		21.4	13.7776	21.4	15.8307
	21.5	27.9834	21.5	45.8683		21.5	23.1086	21.5	45.8174		21.5	8.94008	21.5	27.6594		21.5	14.2403	21.5	31.6984		21.5	11.494	21.5	30.9562		21.5	7.04146	21.5	24.042		21.5	10.8264	21.5	24.6337		21.5	9.85539	21.5	24.4245		21.5	9.78488	21.5	23.6612		21.5	13.7739	21.5	15.8391
	21.6	27.9849	21.6	45.8654		21.6	23.1121	21.6	45.8136		21.6	8.94321	21.6	27.6571		21.6	14.2402	21.6	31.6947		21.6	11.4921	21.6	30.9536		21.6	7.04852	21.6	24.0387		21.6	10.8251	21.6	24.634		21.6	9.85572	21.6	24.4239		21.6	9.78461	21.6	23.6618		21.6	13.7705	21.6	15.8472
	21.7	27.9865	21.7	45.8638		21.7	23.1155	21.7	45.8109		21.7	8.9433	21.7	27.6529		21.7	14.2387	21.7	31.6904		21.7	11.4898	21.7	30.9504		21.7	7.05591	21.7	24.0359		21.7	10.8243	21.7	24.6338		21.7	9.85714	21.7	24.4232		21.7	9.78507	21.7	23.666		21.7	13.7683	21.7	15.8543
	21.8	27.9888	21.8	45.8639		21.8	23.1182	21.8	45.8113		21.8	8.94252	21.8	27.6486		21.8	14.2365	21.8	31.6858		21.8	11.4876	21.8	30.947		21.8	7.06258	21.8	24.034		21.8	10.8243	21.8	24.634		21.8	9.85893	21.8	24.4225		21.8	9.78525	21.8	23.6707		21.8	13.7662	21.8	15.8602
	21.9	27.9926	21.9	45.8655		21.9	23.12	21.9	45.8144		21.9	8.94138	21.9	27.6446		21.9	14.234	21.9	31.6818		21.9	11.4861	21.9	30.9443		21.9	7.06792	21.9	24.0335		21.9	10.8247	21.9	24.6347		21.9	9.86123	21.9	24.4221		21.9	9.78544	21.9	23.6734		21.9	13.7648	21.9	15.8643
	22	27.9985	22	45.867		22	23.1214	22	45.8174		22	8.93962	22	27.6403		22	14.2323	22	31.6786		22	11.4857	22	30.9421		22	7.07068	22	24.0354		22	10.8257	22	24.6355		22	9.86341	22	24.421		22	9.78622	22	23.6738		22	13.7657	22	15.8663
	22.1	28.0059	22.1	45.8673		22.1	23.1215	22.1	45.8179		22.1	8.93869	22.1	27.6369		22.1	14.2324	22.1	31.6766		22.1	11.4859	22.1	30.94		22.1	7.07193	22.1	24.0391		22.1	10.8273	22.1	24.6347		22.1	9.86456	22.1	24.4188		22.1	9.78731	22.1	23.6713		22.1	13.7695	22.1	15.8655
	22.2	28.0137	22.2	45.8671		22.2	23.121	22.2	45.8174		22.2	8.93905	22.2	27.6364		22.2	14.2346	22.2	31.6747		22.2	11.486	22.2	30.9383		22.2	7.0729	22.2	24.0426		22.2	10.8285	22.2	24.633		22.2	9.86469	22.2	24.4168		22.2	9.78885	22.2	23.667		22.2	13.7753	22.2	15.862
	22.3	28.0215	22.3	45.8668		22.3	23.1218	22.3	45.8175		22.3	8.93995	22.3	27.6375		22.3	14.2372	22.3	31.6728		22.3	11.4863	22.3	30.9361		22.3	7.07348	22.3	24.045		22.3	10.8301	22.3	24.6317		22.3	9.86397	22.3	24.4161		22.3	9.7912	22.3	23.6625		22.3	13.7805	22.3	15.8556
	22.4	28.0282	22.4	45.8677		22.4	23.1235	22.4	45.8168		22.4	8.94033	22.4	27.6377		22.4	14.2396	22.4	31.672		22.4	11.4874	22.4	30.9332		22.4	7.07372	22.4	24.0457		22.4	10.832	22.4	24.6304		22.4	9.86335	22.4	24.4181		22.4	9.79425	22.4	23.6601		22.4	13.7837	22.4	15.845
	22.5	28.0335	22.5	45.87		22.5	23.1256	22.5	45.8139		22.5	8.93916	22.5	27.6367		22.5	14.2429	22.5	31.6717		22.5	11.4894	22.5	30.9313		22.5	7.07368	22.5	24.0444		22.5	10.8336	22.5	24.6291		22.5	9.86448	22.5	24.4194		22.5	9.79647	22.5	23.6591		22.5	13.7856	22.5	15.8319
	22.6	28.0371	22.6	45.8714		22.6	23.1279	22.6	45.8104		22.6	8.93678	22.6	27.6354		22.6	14.2479	22.6	31.6703		22.6	11.4919	22.6	30.9301		22.6	7.07354	22.6	24.042		22.6	10.8346	22.6	24.628		22.6	9.86659	22.6	24.421		22.6	9.79785	22.6	23.6579		22.6	13.7869	22.6	15.8199
	22.7	28.0388	22.7	45.8715		22.7	23.1306	22.7	45.8086		22.7	8.93523	22.7	27.6362		22.7	14.2543	22.7	31.6685		22.7	11.4949	22.7	30.9288		22.7	7.07304	22.7	24.0394		22.7	10.835	22.7	24.6275		22.7	9.86796	22.7	24.4224		22.7	9.79893	22.7	23.6559		22.7	13.7875	22.7	15.8131
	22.8	28.0393	22.8	45.8707		22.8	23.1338	22.8	45.8074		22.8	8.93389	22.8	27.6396		22.8	14.2606	22.8	31.6677		22.8	11.4979	22.8	30.9274		22.8	7.07426	22.8	24.0375		22.8	10.8359	22.8	24.6289		22.8	9.86804	22.8	24.4238		22.8	9.79965	22.8	23.6534		22.8	13.7849	22.8	15.8121
	22.9	28.0399	22.9	45.8689		22.9	23.1372	22.9	45.8062		22.9	8.93143	22.9	27.6419		22.9	14.2661	22.9	31.6685		22.9	11.5016	22.9	30.9258		22.9	7.07898	22.9	24.036		22.9	10.8383	22.9	24.6335		22.9	9.8672	22.9	24.4264		22.9	9.80037	22.9	23.6508		22.9	13.7807	22.9	15.8112
	23	28.043	23	45.8667		23	23.1408	23	45.8057		23	8.92796	23	27.6412		23	14.2705	23	31.6697		23	11.5077	23	30.9252		23	7.08526	23	24.0345		23	10.8416	23	24.6392		23	9.86599	23	24.4305		23	9.80037	23	23.6477		23	13.7783	23	15.8062
	23.1	28.048	23.1	45.8644		23.1	23.1428	23.1	45.8053		23.1	8.92489	23.1	27.6393		23.1	14.2731	23.1	31.6713		23.1	11.5158	23.1	30.9255		23.1	7.09147	23.1	24.0329		23.1	10.8454	23.1	24.6424		23.1	9.86404	23.1	24.435		23.1	9.80138	23.1	23.6441		23.1	13.7764	23.1	15.7984
	23.2	28.052	23.2	45.8627		23.2	23.1437	23.2	45.8058		23.2	8.92265	23.2	27.6384		23.2	14.2736	23.2	31.6747		23.2	11.524	23.2	30.9259		23.2	7.09728	23.2	24.0312		23.2	10.8488	23.2	24.6422		23.2	9.86146	23.2	24.4386		23.2	9.80453	23.2	23.6408		23.2	13.7758	23.2	15.7909
	23.3	28.0543	23.3	45.8618		23.3	23.145	23.3	45.8077		23.3	8.92086	23.3	27.6369		23.3	14.272	23.3	31.6802		23.3	11.5306	23.3	30.9262		23.3	7.10113	23.3	24.0299		23.3	10.8518	23.3	24.6402		23.3	9.85851	23.3	24.4415		23.3	9.80908	23.3	23.6378		23.3	13.7757	23.3	15.7856
	23.4	28.0553	23.4	45.8617		23.4	23.147	23.4	45.8084		23.4	8.92065	23.4	27.6348		23.4	14.2692	23.4	31.6856		23.4	11.5351	23.4	30.9262		23.4	7.10307	23.4	24.0293		23.4	10.855	23.4	24.6382		23.4	9.85656	23.4	24.4444		23.4	9.81425	23.4	23.635		23.4	13.7742	23.4	15.7827
	23.5	28.0568	23.5	45.8616		23.5	23.1499	23.5	45.8075		23.5	8.9221	23.5	27.6328		23.5	14.2671	23.5	31.6872		23.5	11.5372	23.5	30.9267		23.5	7.10396	23.5	24.0283		23.5	10.858	23.5	24.6364		23.5	9.85714	23.5	24.4478		23.5	9.81832	23.5	23.6326		23.5	13.7721	23.5	15.7813
	23.6	28.0585	23.6	45.8603		23.6	23.1547	23.6	45.8068		23.6	8.92414	23.6	27.6308		23.6	14.2657	23.6	31.6842		23.6	11.537	23.6	30.9268		23.6	7.10414	23.6	24.0271		23.6	10.8607	23.6	24.6342		23.6	9.86002	23.6	24.4531		23.6	9.82201	23.6	23.6298		23.6	13.7705	23.6	15.7808
	23.7	28.0594	23.7	45.859		23.7	23.1613	23.7	45.8071		23.7	8.92517	23.7	27.6286		23.7	14.2634	23.7	31.68		23.7	11.5376	23.7	30.9264		23.7	7.10461	23.7	24.0262		23.7	10.8627	23.7	24.6308		23.7	9.86429	23.7	24.4594		23.7	9.82598	23.7	23.6269		23.7	13.7699	23.7	15.7819
	23.8	28.06	23.8	45.8588		23.8	23.1672	23.8	45.808		23.8	8.92534	23.8	27.6263		23.8	14.261	23.8	31.6755		23.8	11.5399	23.8	30.9259		23.8	7.10538	23.8	24.0263		23.8	10.8638	23.8	24.6273		23.8	9.86915	23.8	24.4639		23.8	9.83074	23.8	23.6245		23.8	13.7692	23.8	15.7823
	23.9	28.0608	23.9	45.8591		23.9	23.1717	23.9	45.809		23.9	8.92637	23.9	27.6249		23.9	14.2597	23.9	31.6701		23.9	11.5439	23.9	30.9249		23.9	7.1048	23.9	24.0263		23.9	10.8658	23.9	24.6261		23.9	9.8736	23.9	24.467		23.9	9.8349	23.9	23.6222		23.9	13.7688	23.9	15.7786
	24	28.0617	24	45.8586		24	23.1749	24	45.8097		24	8.92847	24	27.6236		24	14.2604	24	31.664		24	11.5488	24	30.9239		24	7.10313	24	24.0249		24	10.8717	24	24.6261		24	9.8781	24	24.4685		24	9.83677	24	23.6206		24	13.7707	24	15.7703
	24.1	28.0623	24.1	45.8561		24.1	23.1769	24.1	45.8111		24.1	8.93246	24.1	27.6219		24.1	14.2634	24.1	31.6582		24.1	11.5526	24.1	30.9231		24.1	7.10138	24.1	24.0237		24.1	10.8826	24.1	24.6242		24.1	9.88279	24.1	24.4679		24.1	9.83768	24.1	23.619		24.1	13.7738	24.1	15.7603
	24.2	28.0622	24.2	45.8537		24.2	23.1793	24.2	45.8154		24.2	8.93855	24.2	27.6217		24.2	14.2673	24.2	31.6541		24.2	11.5536	24.2	30.9229		24.2	7.10068	24.2	24.0257		24.2	10.8962	24.2	24.6202		24.2	9.88669	24.2	24.4649		24.2	9.8378	24.2	23.6174		24.2	13.7775	24.2	15.7517
	24.3	28.062	24.3	45.8527		24.3	23.1832	24.3	45.8241		24.3	8.94577	24.3	27.625		24.3	14.2708	24.3	31.6508		24.3	11.5531	24.3	30.9228		24.3	7.1008	24.3	24.0321		24.3	10.9078	24.3	24.6149		24.3	9.89034	24.3	24.4598		24.3	9.83756	24.3	23.617		24.3	13.7805	24.3	15.7432
	24.4	28.0621	24.4	45.8508		24.4	23.1882	24.4	45.8329		24.4	8.9526	24.4	27.6294		24.4	14.2739	24.4	31.6471		24.4	11.5528	24.4	30.9228		24.4	7.10031	24.4	24.0408		24.4	10.9149	24.4	24.6097		24.4	9.89497	24.4	24.4542		24.4	9.83801	24.4	23.6177		24.4	13.7805	24.4	15.7364
	24.5	28.0631	24.5	45.846		24.5	23.1948	24.5	45.8368		24.5	8.9576	24.5	27.6313		24.5	14.2772	24.5	31.6424		24.5	11.5522	24.5	30.9227		24.5	7.10033	24.5	24.0474		24.5	10.918	24.5	24.6047		24.5	9.89914	24.5	24.4489		24.5	9.84007	24.5	23.6195		24.5	13.78	24.5	15.733
	24.6	28.0641	24.6	45.8395		24.6	23.2018	24.6	45.8364		24.6	8.96134	24.6	27.6309		24.6	14.2809	24.6	31.6368		24.6	11.5509	24.6	30.9229		24.6	7.102	24.6	24.0513		24.6	10.9176	24.6	24.6005		24.6	9.90058	24.6	24.4435		24.6	9.84285	24.6	23.621		24.6	13.783	24.6	15.734
	24.7	28.0654	24.7	45.8333		24.7	23.2077	24.7	45.8339		24.7	8.96445	24.7	27.6283		24.7	14.2841	24.7	31.6313		24.7	11.5501	24.7	30.9233		24.7	7.10441	24.7	24.0547		24.7	10.9149	24.7	24.598		24.7	9.89983	24.7	24.4373		24.7	9.84476	24.7	23.6215		24.7	13.7913	24.7	15.7396
	24.8	28.0683	24.8	45.8275		24.8	23.2117	24.8	45.8296		24.8	8.96648	24.8	27.6233		24.8	14.287	24.8	31.627		24.8	11.5507	24.8	30.9241		24.8	7.10754	24.8	24.0567		24.8	10.9121	24.8	24.5969		24.8	9.89807	24.8	24.4308		24.8	9.84425	24.8	23.6218		24.8	13.7936	24.8	15.7451
	24.9	28.0735	24.9	45.8218		24.9	23.2132	24.9	45.8243		24.9	8.96598	24.9	27.6152		24.9	14.2906	24.9	31.6247		24.9	11.5517	24.9	30.9263		24.9	7.11032	24.9	24.0563		24.9	10.9101	24.9	24.5969		24.9	9.89732	24.9	24.4254		24.9	9.84285	24.9	23.6222		24.9	13.7963	24.9	15.7484
	25	28.0793	25	45.8178		25	23.213	25	45.8204		25	8.9644	25	27.6059		25	14.295	25	31.625		25	11.5529	25	30.9287		25	7.11287	25	24.0537		25	10.9083	25	24.597		25	9.89784	25	24.4222		25	9.84258	25	23.6231		25	13.8002	25	15.7505
	25.1	28.0822	25.1	45.8157		25.1	23.2118	25.1	45.8188		25.1	8.96337	25.1	27.5985		25.1	14.2998	25.1	31.6275		25.1	11.5534	25.1	30.9296		25.1	7.1165	25.1	24.0497		25.1	10.9065	25.1	24.5969		25.1	9.8982	25.1	24.4213		25.1	9.8432	25.1	23.6244		25.1	13.8075	25.1	15.7521
	25.2	28.0816	25.2	45.8137		25.2	23.2103	25.2	45.8173		25.2	8.96207	25.2	27.5954		25.2	14.3037	25.2	31.6319		25.2	11.5543	25.2	30.929		25.2	7.12082	25.2	24.0451		25.2	10.9054	25.2	24.5968		25.2	9.89876	25.2	24.4207		25.2	9.84478	25.2	23.6266		25.2	13.8153	25.2	15.7553
	25.3	28.0793	25.3	45.8118		25.3	23.2088	25.3	45.8138		25.3	8.95959	25.3	27.596		25.3	14.3079	25.3	31.638		25.3	11.5559	25.3	30.9273		25.3	7.12527	25.3	24.0396		25.3	10.9054	25.3	24.5974		25.3	9.90019	25.3	24.4192		25.3	9.84649	25.3	23.6296		25.3	13.8198	25.3	15.7611
	25.4	28.0782	25.4	45.81		25.4	23.2072	25.4	45.8081		25.4	8.95812	25.4	27.5978		25.4	14.3139	25.4	31.6455		25.4	11.5568	25.4	30.9248		25.4	7.1291	25.4	24.0341		25.4	10.9051	25.4	24.5979		25.4	9.90247	25.4	24.4177		25.4	9.84796	25.4	23.6326		25.4	13.8225	25.4	15.7687
	25.5	28.0784	25.5	45.808		25.5	23.2065	25.5	45.8021		25.5	8.95943	25.5	27.5992		25.5	14.3215	25.5	31.6532		25.5	11.5565	25.5	30.9233		25.5	7.13332	25.5	24.0287		25.5	10.9051	25.5	24.5974		25.5	9.90469	25.5	24.4164		25.5	9.84892	25.5	23.6351		25.5	13.8228	25.5	15.7786
	25.6	28.079	25.6	45.8063		25.6	23.2079	25.6	45.7977		25.6	8.96363	25.6	27.6004		25.6	14.3285	25.6	31.6583		25.6	11.5566	25.6	30.9231		25.6	7.13855	25.6	24.0238		25.6	10.9061	25.6	24.5974		25.6	9.90645	25.6	24.4158		25.6	9.84975	25.6	23.6368		25.6	13.8201	25.6	15.7886
	25.7	28.0799	25.7	45.8039		25.7	23.2096	25.7	45.7955		25.7	8.96877	25.7	27.6014		25.7	14.3325	25.7	31.6598		25.7	11.5587	25.7	30.9233		25.7	7.14333	25.7	24.0204		25.7	10.9069	25.7	24.5986		25.7	9.90863	25.7	24.416		25.7	9.85086	25.7	23.6395		25.7	13.8155	25.7	15.7966
	25.8	28.0812	25.8	45.8019		25.8	23.2106	25.8	45.7933		25.8	8.97325	25.8	27.6018		25.8	14.3332	25.8	31.6592		25.8	11.5616	25.8	30.9237		25.8	7.14625	25.8	24.0175		25.8	10.9066	25.8	24.601		25.8	9.91169	25.8	24.416		25.8	9.85131	25.8	23.6432		25.8	13.8106	25.8	15.8019
	25.9	28.0837	25.9	45.8009		25.9	23.2111	25.9	45.7904		25.9	8.9781	25.9	27.6014		25.9	14.3325	25.9	31.6567		25.9	11.5646	25.9	30.9219		25.9	7.14769	25.9	24.0149		25.9	10.905	25.9	24.6026		25.9	9.914	25.9	24.414		25.9	9.85107	25.9	23.6456		25.9	13.8069	25.9	15.8054
	26	28.0869	26	45.8005		26	23.2118	26	45.7886		26	8.98299	26	27.6003		26	14.3314	26	31.6535		26	11.5678	26	30.9164		26	7.14827	26	24.0127		26	10.9029	26	24.603		26	9.91444	26	24.4093		26	9.85115	26	23.647		26	13.8052	26	15.8069
	26.1	28.0896	26.1	45.8014		26.1	23.2138	26.1	45.7888		26.1	8.98644	26.1	27.599		26.1	14.3306	26.1	31.6514		26.1	11.5716	26.1	30.9091		26.1	7.14909	26.1	24.0116		26.1	10.9007	26.1	24.6027		26.1	9.91433	26.1	24.4027		26.1	9.85158	26.1	23.6485		26.1	13.8054	26.1	15.804
	26.2	28.0909	26.2	45.8034		26.2	23.2158	26.2	45.79		26.2	8.98904	26.2	27.5988		26.2	14.3305	26.2	31.6511		26.2	11.5748	26.2	30.9034		26.2	7.15066	26.2	24.0113		26.2	10.8991	26.2	24.6023		26.2	9.91372	26.2	24.3956		26.2	9.85228	26.2	23.6511		26.2	13.8067	26.2	15.7985
	26.3	28.0902	26.3	45.8044		26.3	23.2172	26.3	45.7891		26.3	8.99194	26.3	27.5994		26.3	14.3315	26.3	31.6528		26.3	11.5768	26.3	30.8996		26.3	7.15253	26.3	24.0116		26.3	10.898	26.3	24.6015		26.3	9.91276	26.3	24.39		26.3	9.85354	26.3	23.654		26.3	13.808	26.3	15.7925
	26.4	28.0899	26.4	45.8043		26.4	23.2187	26.4	45.7859		26.4	8.99497	26.4	27.6005		26.4	14.3343	26.4	31.6553		26.4	11.5782	26.4	30.8962		26.4	7.15595	26.4	24.0116		26.4	10.8969	26.4	24.5997		26.4	9.9128	26.4	24.3862		26.4	9.85405	26.4	23.6568		26.4	13.8071	26.4	15.7877
	26.5	28.0905	26.5	45.8035		26.5	23.2226	26.5	45.7808		26.5	8.99719	26.5	27.6011		26.5	14.3383	26.5	31.6577		26.5	11.5795	26.5	30.8933		26.5	7.16059	26.5	24.0096		26.5	10.8959	26.5	24.5979		26.5	9.91387	26.5	24.3831		26.5	9.85428	26.5	23.6591		26.5	13.8048	26.5	15.7842
	26.6	28.09	26.6	45.802		26.6	23.2297	26.6	45.7755		26.6	8.9986	26.6	27.6007		26.6	14.3426	26.6	31.6597		26.6	11.5816	26.6	30.8913		26.6	7.16472	26.6	24.0069		26.6	10.8958	26.6	24.5961		26.6	9.91542	26.6	24.3799		26.6	9.85486	26.6	23.6602		26.6	13.8028	26.6	15.7824
	26.7	28.0892	26.7	45.8009		26.7	23.2393	26.7	45.7709		26.7	8.9994	26.7	27.5994		26.7	14.347	26.7	31.6628		26.7	11.5838	26.7	30.8904		26.7	7.16798	26.7	24.0045		26.7	10.8956	26.7	24.5958		26.7	9.91745	26.7	24.3783		26.7	9.85492	26.7	23.6612		26.7	13.8006	26.7	15.7823
	26.8	28.0897	26.8	45.7995		26.8	23.2491	26.8	45.7658		26.8	8.99994	26.8	27.5965		26.8	14.3514	26.8	31.6664		26.8	11.5858	26.8	30.8912		26.8	7.17026	26.8	24.0024		26.8	10.8962	26.8	24.597		26.8	9.91955	26.8	24.3799		26.8	9.85541	26.8	23.664		26.8	13.7987	26.8	15.7831
	26.9	28.0913	26.9	45.7968		26.9	23.2574	26.9	45.761		26.9	9.00133	26.9	27.5935		26.9	14.3557	26.9	31.6689		26.9	11.5869	26.9	30.8929		26.9	7.17232	26.9	24.0017		26.9	10.8979	26.9	24.5992		26.9	9.9206	26.9	24.3838		26.9	9.8558	26.9	23.6671		26.9	13.7996	26.9	15.784
	27	28.0925	27	45.7939		27	23.2642	27	45.7572		27	9.00488	27	27.5903		27	14.3595	27	31.6706		27	11.5878	27	30.8948		27	7.17352	27	24.0029		27	10.9001	27	24.6009		27	9.92014	27	24.3874		27	9.857	27	23.6686		27	13.8035	27	15.783
	27.1	28.0919	27.1	45.792		27.1	23.2706	27.1	45.755		27.1	9.01124	27.1	27.5875		27.1	14.3623	27.1	31.6713		27.1	11.5883	27.1	30.8959		27.1	7.1736	27.1	24.0054		27.1	10.9028	27.1	24.6014		27.1	9.91867	27.1	24.3899		27.1	9.86021	27.1	23.6681		27.1	13.8086	27.1	15.783
	27.2	28.0904	27.2	45.792		27.2	23.2691	27.2	45.7526		27.2	9.01975	27.2	27.5862		27.2	14.3634	27.2	31.6707		27.2	11.5873	27.2	30.8958		27.2	7.17432	27.2	24.008		27.2	10.9071	27.2	24.601		27.2	9.91716	27.2	24.3919		27.2	9.86433	27.2	23.6647		27.2	13.8145	27.2	15.7835
	27.3	28.091	27.3	45.7948		27.3	23.2654	27.3	45.7497		27.3	9.02769	27.3	27.5861		27.3	14.364	27.3	31.6688		27.3	11.5851	27.3	30.8943		27.3	7.17663	27.3	24.0098		27.3	10.9136	27.3	24.6002		27.3	9.91532	27.3	24.3932		27.3	9.86882	27.3	23.6577		27.3	13.822	27.3	15.7801
	27.4	28.0939	27.4	45.7988		27.4	23.2626	27.4	45.748		27.4	9.03307	27.4	27.5865		27.4	14.3649	27.4	31.6666		27.4	11.5826	27.4	30.8915		27.4	7.17953	27.4	24.0104		27.4	10.9204	27.4	24.5993		27.4	9.91444	27.4	24.3941		27.4	9.87349	27.4	23.6496		27.4	13.8304	27.4	15.7736
	27.5	28.0975	27.5	45.8023		27.5	23.2626	27.5	45.7453		27.5	9.03691	27.5	27.587		27.5	14.3666	27.5	31.6655		27.5	11.5811	27.5	30.8879		27.5	7.18202	27.5	24.0093		27.5	10.9256	27.5	24.5979		27.5	9.91557	27.5	24.3946		27.5	9.87796	27.5	23.6426		27.5	13.8385	27.5	15.7652
	27.6	28.1002	27.6	45.8012		27.6	23.2644	27.6	45.7429		27.6	9.03964	27.6	27.5874		27.6	14.3687	27.6	31.6653		27.6	11.5815	27.6	30.8842		27.6	7.18379	27.6	24.0078		27.6	10.9285	27.6	24.5979		27.6	9.91781	27.6	24.3948		27.6	9.88158	27.6	23.6369		27.6	13.8446	27.6	15.7573
	27.7	28.1031	27.7	45.7986		27.7	23.2669	27.7	45.7418		27.7	9.04057	27.7	27.5879		27.7	14.3709	27.7	31.6647		27.7	11.5838	27.7	30.8813		27.7	7.18567	27.7	24.0057		27.7	10.9304	27.7	24.6003		27.7	9.92108	27.7	24.3949		27.7	9.88465	27.7	23.6319		27.7	13.8474	27.7	15.7504
	27.8	28.107	27.8	45.7965		27.8	23.2693	27.8	45.7407		27.8	9.04054	27.8	27.5886		27.8	14.3734	27.8	31.6624		27.8	11.5868	27.8	30.8801		27.8	7.1891	27.8	24.0032		27.8	10.932	27.8	24.6038		27.8	9.92451	27.8	24.3939		27.8	9.88675	27.8	23.6261		27.8	13.8473	27.8	15.7449
	27.9	28.1111	27.9	45.7951		27.9	23.2723	27.9	45.74		27.9	9.04038	27.9	27.5887		27.9	14.3762	27.9	31.6572		27.9	11.5904	27.9	30.8815		27.9	7.19182	27.9	24.0015		27.9	10.9333	27.9	24.6066		27.9	9.92716	27.9	24.3917		27.9	9.88702	27.9	23.6197		27.9	13.845	27.9	15.7416
	28	28.1144	28	45.7935		28	23.2751	28	45.7408		28	9.04063	28	27.5872		28	14.3788	28	31.6502		28	11.595	28	30.8851		28	7.1923	28	24.0007		28	10.9345	28	24.6084		28	9.92923	28	24.389		28	9.88535	28	23.6142		28	13.8411	28	15.7376
	28.1	28.1165	28.1	45.7896		28.1	23.2765	28.1	45.7421		28.1	9.04136	28.1	27.5856		28.1	14.38	28.1	31.6443		28.1	11.5998	28.1	30.8888		28.1	7.1924	28.1	24.0012		28.1	10.9358	28.1	24.6088		28.1	9.93116	28.1	24.3859		28.1	9.88331	28.1	23.611		28.1	13.8365	28.1	15.7304
	28.2	28.1176	28.2	45.7828		28.2	23.2773	28.2	45.7413		28.2	9.04252	28.2	27.5845		28.2	14.3807	28.2	31.6409		28.2	11.6043	28.2	30.8912		28.2	7.19265	28.2	24.0028		28.2	10.9375	28.2	24.6068		28.2	9.93286	28.2	24.3826		28.2	9.88331	28.2	23.6108		28.2	13.8326	28.2	15.7234
	28.3	28.1176	28.3	45.7766		28.3	23.2784	28.3	45.7381		28.3	9.04382	28.3	27.583		28.3	14.3824	28.3	31.6396		28.3	11.608	28.3	30.892		28.3	7.19341	28.3	24.0051		28.3	10.9398	28.3	24.6031		28.3	9.93451	28.3	24.3799		28.3	9.8864	28.3	23.6127		28.3	13.828	28.3	15.7196
	28.4	28.1173	28.4	45.7737		28.4	23.2809	28.4	45.7326		28.4	9.04464	28.4	27.5816		28.4	14.3852	28.4	31.6401		28.4	11.6107	28.4	30.8907		28.4	7.19539	28.4	24.0079		28.4	10.9421	28.4	24.5987		28.4	9.93635	28.4	24.3785		28.4	9.89159	28.4	23.6163		28.4	13.8202	28.4	15.7183
	28.5	28.1167	28.5	45.7727		28.5	23.2839	28.5	45.726		28.5	9.04384	28.5	27.581		28.5	14.3879	28.5	31.6423		28.5	11.6128	28.5	30.8884		28.5	7.19821	28.5	24.0108		28.5	10.9443	28.5	24.5941		28.5	9.93904	28.5	24.3771		28.5	9.8974	28.5	23.6202		28.5	13.8107	28.5	15.7172
	28.6	28.1165	28.6	45.7721		28.6	23.286	28.6	45.7189		28.6	9.04115	28.6	27.5796		28.6	14.3896	28.6	31.6442		28.6	11.6153	28.6	30.8863		28.6	7.20163	28.6	24.0131		28.6	10.9462	28.6	24.5899		28.6	9.9426	28.6	24.3757		28.6	9.90236	28.6	23.6235		28.6	13.8025	28.6	15.719
	28.7	28.1172	28.7	45.7717		28.7	23.2885	28.7	45.7112		28.7	9.03855	28.7	27.5768		28.7	14.3905	28.7	31.6445		28.7	11.6186	28.7	30.8849		28.7	7.20542	28.7	24.0152		28.7	10.9465	28.7	24.5855		28.7	9.94625	28.7	24.3757		28.7	9.90603	28.7	23.6259		28.7	13.7968	28.7	15.723
	28.8	28.1185	28.8	45.7707		28.8	23.2924	28.8	45.7023		28.8	9.03695	28.8	27.5744		28.8	14.3907	28.8	31.6446		28.8	11.6224	28.8	30.8831		28.8	7.20945	28.8	24.0181		28.8	10.9458	28.8	24.5813		28.8	9.94922	28.8	24.3768		28.8	9.90803	28.8	23.627		28.8	13.7933	28.8	15.7279
	28.9	28.1208	28.9	45.7691		28.9	23.2972	28.9	45.694		28.9	9.03666	28.9	27.5749		28.9	14.3911	28.9	31.6455		28.9	11.627	28.9	30.8804		28.9	7.21275	28.9	24.0215		28.9	10.9464	28.9	24.5793		28.9	9.95106	28.9	24.3782		28.9	9.90753	28.9	23.6258		28.9	13.7924	28.9	15.7333
	29	28.1234	29	45.7673		29	23.3005	29	45.6891		29	9.03767	29	27.5777		29	14.3914	29	31.6468		29	11.6325	29	30.877		29	7.21435	29	24.0247		29	10.9494	29	24.579		29	9.95247	29	24.3794		29	9.90663	29	23.6215		29	13.7946	29	15.7375
	29.1	28.1259	29.1	45.7646		29.1	23.3003	29.1	45.6863		29.1	9.03987	29.1	27.5802		29.1	14.392	29.1	31.6489		29.1	11.6381	29.1	30.8738		29.1	7.21495	29.1	24.0262		29.1	10.9539	29.1	24.5775		29.1	9.95389	29.1	24.382		29.1	9.90737	29.1	23.6158		29.1	13.7992	29.1	15.7405
	29.2	28.1304	29.2	45.7601		29.2	23.3002	29.2	45.6845		29.2	9.04321	29.2	27.5824		29.2	14.3945	29.2	31.6514		29.2	11.642	29.2	30.8713		29.2	7.21565	29.2	24.0244		29.2	10.9576	29.2	24.5743		29.2	9.95588	29.2	24.387		29.2	9.90947	29.2	23.6096		29.2	13.8054	29.2	15.7407
	29.3	28.1366	29.3	45.7558		29.3	23.3033	29.3	45.6846		29.3	9.04758	29.3	27.5845		29.3	14.3989	29.3	31.6533		29.3	11.6445	29.3	30.8689		29.3	7.21785	29.3	24.0206		29.3	10.9606	29.3	24.5704		29.3	9.95821	29.3	24.3918		29.3	9.91221	29.3	23.6032		29.3	13.8108	29.3	15.7381
	29.4	28.1429	29.4	45.7531		29.4	23.3102	29.4	45.6867		29.4	9.0521	29.4	27.5872		29.4	14.4046	29.4	31.6537		29.4	11.6461	29.4	30.8666		29.4	7.22012	29.4	24.0161		29.4	10.9634	29.4	24.5677		29.4	9.96056	29.4	24.3958		29.4	9.91439	29.4	23.5972		29.4	13.8134	29.4	15.738
	29.5	28.1486	29.5	45.7519		29.5	23.3187	29.5	45.689		29.5	9.05546	29.5	27.5879		29.5	14.4099	29.5	31.6525		29.5	11.6462	29.5	30.8647		29.5	7.22172	29.5	24.0105		29.5	10.9652	29.5	24.567		29.5	9.96282	29.5	24.3988		29.5	9.91519	29.5	23.5922		29.5	13.815	29.5	15.7429
	29.6	28.1533	29.6	45.7518		29.6	23.3269	29.6	45.6907		29.6	9.05901	29.6	27.5855		29.6	14.4145	29.6	31.6502		29.6	11.6457	29.6	30.8628		29.6	7.22327	29.6	24.0046		29.6	10.9665	29.6	24.5666		29.6	9.96489	29.6	24.4016		29.6	9.91459	29.6	23.5878		29.6	13.8156	29.6	15.7496
	29.7	28.1577	29.7	45.7508		29.7	23.3344	29.7	45.6914		29.7	9.06365	29.7	27.5814		29.7	14.418	29.7	31.6476		29.7	11.645	29.7	30.8613		29.7	7.2249	29.7	24.0002		29.7	10.9674	29.7	24.5656		29.7	9.96678	29.7	24.4048		29.7	9.91564	29.7	23.5835		29.7	13.8142	29.7	15.7545
	29.8	28.1626	29.8	45.7499		29.8	23.3405	29.8	45.6922		29.8	9.0676	29.8	27.5787		29.8	14.4192	29.8	31.6458		29.8	11.6446	29.8	30.86		29.8	7.22782	29.8	23.9977		29.8	10.9692	29.8	24.5652		29.8	9.968	29.8	24.4077		29.8	9.92009	29.8	23.58		29.8	13.812	29.8	15.7564
	29.9	28.1671	29.9	45.7493		29.9	23.3452	29.9	45.6928		29.9	9.07005	29.9	27.579		29.9	14.4184	29.9	31.643		29.9	11.6457	29.9	30.8601		29.9	7.2307	29.9	23.9973		29.9	10.972	29.9	24.5663		29.9	9.9698	29.9	24.4101		29.9	9.92664	29.9	23.5775		29.9	13.8137	29.9	15.7549
	30	28.1707	30	45.7491		30	23.3507	30	45.6915		30	9.07232	30	27.5789		30	14.417	30	31.638		30	11.6493	30	30.8612		30	7.23315	30	23.9985		30	10.9741	30	24.5687		30	9.9715	30	24.4114		30	9.93626	30	23.5759		30	13.8222	30	15.753
	30.1	28.1737	30.1	45.7488		30.1	23.3583	30.1	45.6893		30.1	9.07663	30.1	27.576		30.1	14.4165	30.1	31.6306		30.1	11.6537	30.1	30.8625		30.1	7.23651	30.1	24.0007		30.1	10.9757	30.1	24.5731		30.1	9.97083	30.1	24.4114		30.1	9.94785	30.1	23.5762		30.1	13.8332	30.1	15.7569
	30.2	28.1764	30.2	45.7487		30.2	23.367	30.2	45.6872		30.2	9.08388	30.2	27.57		30.2	14.4175	30.2	31.6222		30.2	11.6567	30.2	30.8627		30.2	7.24184	30.2	24.0024		30.2	10.9775	30.2	24.5789		30.2	9.96804	30.2	24.4094		30.2	9.95864	30.2	23.5788		30.2	13.8401	30.2	15.7662
	30.3	28.1783	30.3	45.7494		30.3	23.3746	30.3	45.6852		30.3	9.09026	30.3	27.5636		30.3	14.4196	30.3	31.6149		30.3	11.6587	30.3	30.8592		30.3	7.24792	30.3	24.0021		30.3	10.979	30.3	24.5844		30.3	9.96512	30.3	24.4054		30.3	9.96762	30.3	23.5835		30.3	13.8424	30.3	15.7755
	30.4	28.1794	30.4	45.7508		30.4	23.3806	30.4	45.683		30.4	9.09286	30.4	27.5585		30.4	14.422	30.4	31.6094		30.4	11.6603	30.4	30.8531		30.4	7.2522	30.4	24.0013		30.4	10.9801	30.4	24.5875		30.4	9.96471	30.4	24.4011		30.4	9.97378	30.4	23.5898		30.4	13.8433	30.4	15.7792
	30.5	28.1798	30.5	45.7511		30.5	23.3851	30.5	45.6806		30.5	9.09343	30.5	27.5545		30.5	14.4251	30.5	31.6061		30.5	11.6615	30.5	30.848		30.5	7.25607	30.5	24.0003		30.5	10.9816	30.5	24.5867		30.5	9.9667	30.5	24.3982		30.5	9.97608	30.5	23.5957		30.5	13.8446	30.5	15.7746
	30.6	28.1803	30.6	45.7499		30.6	23.3893	30.6	45.6772		30.6	9.09375	30.6	27.552		30.6	14.4297	30.6	31.6036		30.6	11.666	30.6	30.846		30.6	7.26021	30.6	23.9986		30.6	10.9832	30.6	24.5838		30.6	9.97039	30.6	24.3969		30.6	9.97588	30.6	23.6003		30.6	13.8462	30.6	15.7651
	30.7	28.1821	30.7	45.7483		30.7	23.393	30.7	45.6733		30.7	9.09385	30.7	27.5515		30.7	14.4346	30.7	31.6004		30.7	11.6696	30.7	30.8462		30.7	7.26433	30.7	23.9965		30.7	10.9841	30.7	24.5808		30.7	9.97588	30.7	24.3958		30.7	9.97318	30.7	23.6046		30.7	13.8462	30.7	15.755
	30.8	28.1848	30.8	45.7472		30.8	23.394	30.8	45.6696		30.8	9.09381	30.8	27.5522		30.8	14.4389	30.8	31.598		30.8	11.6733	30.8	30.8474		30.8	7.26824	30.8	23.9944		30.8	10.9841	30.8	24.5783		30.8	9.98436	30.8	24.394		30.8	9.967	30.8	23.6098		30.8	13.8445	30.8	15.7464
	30.9	28.1884	30.9	45.7457		30.9	23.3909	30.9	45.666		30.9	9.09314	30.9	27.553		30.9	14.4446	30.9	31.5971		30.9	11.6766	30.9	30.8491		30.9	7.27074	30.9	23.9934		30.9	10.984	30.9	24.5768		30.9	10.0047	30.9	24.3917		30.9	9.95831	30.9	23.6152		30.9	13.8428	30.9	15.7391
	31	28.1929	31	45.7421		31	23.385	31	45.664		31	9.09289	31	27.5539		31	14.4515	31	31.5963		31	11.6789	31	30.8509		31	7.27247	31	23.993		31	10.9848	31	24.5768		31	10.0107	31	24.3888		31	9.94964	31	23.618		31	13.8416	31	15.7328
	31.1	28.1963	31.1	45.7366		31.1	23.3778	31.1	45.6644		31.1	9.09341	31.1	27.5556		31.1	14.4577	31.1	31.595		31.1	11.6806	31.1	30.8527		31.1	7.27487	31.1	23.9918		31.1	10.9856	31.1	24.578		31.1	10.0122	31.1	24.3843		31.1	9.9434	31.1	23.6182		31.1	13.8424	31.1	15.7288
	31.2	28.1967	31.2	45.7307		31.2	23.3709	31.2	45.6666		31.2	9.09345	31.2	27.5586		31.2	14.4617	31.2	31.5931		31.2	11.6829	31.2	30.8544		31.2	7.27788	31.2	23.99		31.2	10.9857	31.2	24.5798		31.2	10.0108	31.2	24.379		31.2	9.93906	31.2	23.6169		31.2	13.8436	31.2	15.7269
	31.3	28.1941	31.3	45.7255		31.3	23.367	31.3	45.6704		31.3	9.09345	31.3	27.5616		31.3	14.4637	31.3	31.592		31.3	11.6854	31.3	30.8557		31.3	7.28134	31.3	23.9885		31.3	10.9848	31.3	24.5831		31.3	10.0088	31.3	24.3736		31.3	9.93523	31.3	23.614		31.3	13.8462	31.3	15.7279
	31.4	28.191	31.4	45.7215		31.4	23.365	31.4	45.6743		31.4	9.0936	31.4	27.5641		31.4	14.4642	31.4	31.5926		31.4	11.6869	31.4	30.8567		31.4	7.28641	31.4	23.9871		31.4	10.9839	31.4	24.5877		31.4	10.0093	31.4	24.3692		31.4	9.93195	31.4	23.6102		31.4	13.8506	31.4	15.7324
	31.5	28.19	31.5	45.7184		31.5	23.3661	31.5	45.6753		31.5	9.09463	31.5	27.5656		31.5	14.465	31.5	31.594		31.5	11.687	31.5	30.8567		31.5	7.29298	31.5	23.9848		31.5	10.9835	31.5	24.5925		31.5	10.0119	31.5	24.3656		31.5	9.93012	31.5	23.605		31.5	13.8532	31.5	15.7363
	31.6	28.1904	31.6	45.7173		31.6	23.3711	31.6	45.6746		31.6	9.09849	31.6	27.566		31.6	14.4672	31.6	31.5947		31.6	11.6862	31.6	30.8557		31.6	7.2994	31.6	23.9813		31.6	10.9821	31.6	24.5971		31.6	10.0141	31.6	24.362		31.6	9.93037	31.6	23.601		31.6	13.8531	31.6	15.7365
	31.7	28.1907	31.7	45.7185		31.7	23.3776	31.7	45.6741		31.7	9.10387	31.7	27.5668		31.7	14.4701	31.7	31.5952		31.7	11.686	31.7	30.8539		31.7	7.30506	31.7	23.9779		31.7	10.9792	31.7	24.6015		31.7	10.0162	31.7	24.359		31.7	9.93162	31.7	23.6006		31.7	13.8493	31.7	15.7324
	31.8	28.1902	31.8	45.7211		31.8	23.3839	31.8	45.6741		31.8	9.1091	31.8	27.5686		31.8	14.473	31.8	31.5973		31.8	11.6877	31.8	30.8518		31.8	7.30974	31.8	23.9755		31.8	10.9756	31.8	24.6053		31.8	10.0181	31.8	24.3572		31.8	9.9329	31.8	23.6028		31.8	13.8433	31.8	15.7274
	31.9	28.1906	31.9	45.7237		31.9	23.3881	31.9	45.6742		31.9	9.11433	31.9	27.5714		31.9	14.4743	31.9	31.6003		31.9	11.6913	31.9	30.8508		31.9	7.31235	31.9	23.9734		31.9	10.9721	31.9	24.6074		31.9	10.0196	31.9	24.357		31.9	9.93397	31.9	23.6035		31.9	13.8387	31.9	15.7223
	32	28.1939	32	45.7248		32	23.3904	32	45.6743		32	9.11935	32	27.575		32	14.4735	32	31.6014		32	11.6954	32	30.8508		32	7.31248	32	23.9724		32	10.9684	32	24.6062		32	10.0208	32	24.3567		32	9.93519	32	23.6008		32	13.8375	32	15.7146
	32.1	28.1989	32.1	45.7253		32.1	23.3912	32.1	45.6741		32.1	9.12437	32.1	27.5787		32.1	14.4725	32.1	31.5993		32.1	11.6989	32.1	30.8502		32.1	7.31153	32.1	23.9731		32.1	10.9649	32.1	24.6018		32.1	10.0219	32.1	24.3563		32.1	9.93731	32.1	23.5958		32.1	13.8381	32.1	15.7055
	32.2	28.2026	32.2	45.7254		32.2	23.3909	32.2	45.6741		32.2	9.1287	32.2	27.5833		32.2	14.4716	32.2	31.5943		32.2	11.7019	32.2	30.8486		32.2	7.31077	32.2	23.9758		32.2	10.9625	32.2	24.596		32.2	10.0234	32.2	24.3557		32.2	9.9397	32.2	23.589		32.2	13.8384	32.2	15.696
	32.3	28.2046	32.3	45.7259		32.3	23.3897	32.3	45.6755		32.3	9.13128	32.3	27.5858		32.3	14.4712	32.3	31.5889		32.3	11.704	32.3	30.8459		32.3	7.30974	32.3	23.9793		32.3	10.9625	32.3	24.5904		32.3	10.0262	32.3	24.3557		32.3	9.94371	32.3	23.5818		32.3	13.8386	32.3	15.6866
	32.4	28.2061	32.4	45.7288		32.4	23.3875	32.4	45.6761		32.4	9.13267	32.4	27.5833		32.4	14.4717	32.4	31.5839		32.4	11.7045	32.4	30.8429		32.4	7.30858	32.4	23.9812		32.4	10.9651	32.4	24.5849		32.4	10.0296	32.4	24.3571		32.4	9.95061	32.4	23.5759		32.4	13.8389	32.4	15.6794
	32.5	28.208	32.5	45.7327		32.5	23.3859	32.5	45.6748		32.5	9.13401	32.5	27.5776		32.5	14.4733	32.5	31.5802		32.5	11.7042	32.5	30.8405		32.5	7.30842	32.5	23.9806		32.5	10.9689	32.5	24.579		32.5	10.0318	32.5	24.358		32.5	9.95875	32.5	23.5726		32.5	13.8397	32.5	15.6757
	32.6	28.2096	32.6	45.7363		32.6	23.387	32.6	45.6749		32.6	9.1358	32.6	27.571		32.6	14.4764	32.6	31.5793		32.6	11.7045	32.6	30.8386		32.6	7.30986	32.6	23.9783		32.6	10.9727	32.6	24.5738		32.6	10.0329	32.6	24.3575		32.6	9.96622	32.6	23.5713		32.6	13.8402	32.6	15.6757
	32.7	28.21	32.7	45.7396		32.7	23.3912	32.7	45.6786		32.7	9.13685	32.7	27.5645		32.7	14.48	32.7	31.5805		32.7	11.7054	32.7	30.8359		32.7	7.31404	32.7	23.9763		32.7	10.9766	32.7	24.5701		32.7	10.0333	32.7	24.3558		32.7	9.97124	32.7	23.5714		32.7	13.8386	32.7	15.679
	32.8	28.2102	32.8	45.7416		32.8	23.398	32.8	45.6842		32.8	9.13622	32.8	27.5583		32.8	14.483	32.8	31.583		32.8	11.7065	32.8	30.8325		32.8	7.31981	32.8	23.9747		32.8	10.9815	32.8	24.5685		32.8	10.0328	32.8	24.3539		32.8	9.97316	32.8	23.5697		32.8	13.836	32.8	15.6843
	32.9	28.2108	32.9	45.7419		32.9	23.4053	32.9	45.689		32.9	9.13588	32.9	27.5456		32.9	14.4866	32.9	31.5858		32.9	11.7089	32.9	30.83		32.9	7.3266	32.9	23.9737		32.9	10.9872	32.9	24.5707		32.9	10.0306	32.9	24.3518		32.9	9.97246	32.9	23.5677		32.9	13.835	32.9	15.6876
	33	28.2124	33	45.7406		33	23.4111	33	45.6929		33	9.13681	33	27.5414		33	14.492	33	31.5873		33	11.7139	33	30.8283		33	7.33387	33	23.9736		33	10.9929	33	24.5759		33	10.0271	33	24.3496		33	9.97005	33	23.5671		33	13.8348	33	15.6883
	33.1	28.2143	33.1	45.738		33.1	23.4148	33.1	45.6978		33.1	9.13773	33.1	27.5411		33.1	14.4975	33.1	31.5877		33.1	11.7201	33.1	30.8286		33.1	7.33962	33.1	23.9744		33.1	10.9982	33.1	24.5818		33.1	10.0237	33.1	24.3472		33.1	9.96756	33.1	23.567		33.1	13.8341	33.1	15.6871
	33.2	28.215	33.2	45.7347		33.2	23.4161	33.2	45.7032		33.2	9.13767	33.2	27.5434		33.2	14.5016	33.2	31.5896		33.2	11.7247	33.2	30.8326		33.2	7.34306	33.2	23.9753		33.2	11.0034	33.2	24.5871		33.2	10.0207	33.2	24.3453		33.2	9.9661	33.2	23.5657		33.2	13.8349	33.2	15.6868
	33.3	28.2155	33.3	45.7318		33.3	23.4156	33.3	45.7069		33.3	9.1375	33.3	27.5454		33.3	14.5055	33.3	31.5936		33.3	11.7271	33.3	30.8387		33.3	7.34425	33.3	23.9756		33.3	11.0083	33.3	24.5908		33.3	10.018	33.3	24.3441		33.3	9.96721	33.3	23.5631		33.3	13.838	33.3	15.6907
	33.4	28.2168	33.4	45.7308		33.4	23.4157	33.4	45.7081		33.4	9.14103	33.4	27.5456		33.4	14.5098	33.4	31.5985		33.4	11.7275	33.4	30.8444		33.4	7.34485	33.4	23.9744		33.4	11.0124	33.4	24.5923		33.4	10.0169	33.4	24.3434		33.4	9.97085	33.4	23.5607		33.4	13.8418	33.4	15.6988
	33.5	28.2189	33.5	45.7308		33.5	23.4177	33.5	45.7072		33.5	9.14769	33.5	27.5437		33.5	14.5127	33.5	31.6031		33.5	11.7268	33.5	30.8487		33.5	7.34619	33.5	23.972		33.5	11.0169	33.5	24.5923		33.5	10.0184	33.5	24.3428		33.5	9.97487	33.5	23.5589		33.5	13.8432	33.5	15.709
	33.6	28.222	33.6	45.7317		33.6	23.4211	33.6	45.7065		33.6	9.15481	33.6	27.5409		33.6	14.513	33.6	31.6063		33.6	11.7271	33.6	30.8513		33.6	7.34718	33.6	23.969		33.6	11.0231	33.6	24.592		33.6	10.0215	33.6	24.3424		33.6	9.97854	33.6	23.5575		33.6	13.8423	33.6	15.7175
	33.7	28.2253	33.7	45.7318		33.7	23.4249	33.7	45.7064		33.7	9.1618	33.7	27.5377		33.7	14.5111	33.7	31.6086		33.7	11.7285	33.7	30.8522		33.7	7.34691	33.7	23.9661		33.7	11.0295	33.7	24.5912		33.7	10.0249	33.7	24.3437		33.7	9.98199	33.7	23.5558		33.7	13.8413	33.7	15.7223
	33.8	28.2272	33.8	45.7288		33.8	23.4277	33.8	45.7039		33.8	9.16781	33.8	27.535		33.8	14.5076	33.8	31.6097		33.8	11.7308	33.8	30.8521		33.8	7.3468	33.8	23.9634		33.8	11.0341	33.8	24.5892		33.8	10.0275	33.8	24.3466		33.8	9.98469	33.8	23.5522		33.8	13.8403	33.8	15.7241
	33.9	28.2293	33.9	45.7233		33.9	23.43	33.9	45.6998		33.9	9.17287	33.9	27.5335		33.9	14.504	33.9	31.6092		33.9	11.7339	33.9	30.8468		33.9	7.34693	33.9	23.9609		33.9	11.0375	33.9	24.586		33.9	10.0289	33.9	24.3498		33.9	9.98659	33.9	23.5473		33.9	13.8406	33.9	15.7227
	34	28.2327	34	45.7158		34	23.4328	34	45.6964		34	9.17661	34	27.5338		34	14.5002	34	31.6073		34	11.7381	34	30.8415		34	7.34827	34	23.9589		34	11.0407	34	24.581		34	10.0301	34	24.3516		34	9.98817	34	23.5422		34	13.8412	34	15.7178
	34.1	28.2358	34.1	45.7088		34.1	23.4355	34.1	45.6943		34.1	9.17835	34.1	27.5363		34.1	14.4963	34.1	31.605		34.1	11.7431	34.1	30.8368		34.1	7.35076	34.1	23.9579		34.1	11.0441	34.1	24.5743		34.1	10.0315	34.1	24.352		34.1	9.98941	34.1	23.538		34.1	13.8419	34.1	15.7116
	34.2	28.2369	34.2	45.7022		34.2	23.4379	34.2	45.6964		34.2	9.17923	34.2	27.5427		34.2	14.4939	34.2	31.6029		34.2	11.7477	34.2	30.8336		34.2	7.35259	34.2	23.9578		34.2	11.0477	34.2	24.5668		34.2	10.0322	34.2	24.3519		34.2	9.99054	34.2	23.5358		34.2	13.8438	34.2	15.706
	34.3	28.2368	34.3	45.6955		34.3	23.4409	34.3	45.7027		34.3	9.18089	34.3	27.5496		34.3	14.4933	34.3	31.6005		34.3	11.7513	34.3	30.8304		34.3	7.35354	34.3	23.9591		34.3	11.0501	34.3	24.5593		34.3	10.0329	34.3	24.3525		34.3	9.99182	34.3	23.5363		34.3	13.8459	34.3	15.7001
	34.4	28.238	34.4	45.6894		34.4	23.446	34.4	45.7104		34.4	9.18287	34.4	27.5521		34.4	14.4947	34.4	31.5964		34.4	11.7539	34.4	30.8271		34.4	7.35327	34.4	23.9623		34.4	11.0516	34.4	24.552		34.4	10.0333	34.4	24.354		34.4	9.99373	34.4	23.5403		34.4	13.8475	34.4	15.6924
	34.5	28.2402	34.5	45.6852		34.5	23.4533	34.5	45.7154		34.5	9.18404	34.5	27.5513		34.5	14.4977	34.5	31.5914		34.5	11.7557	34.5	30.8246		34.5	7.35183	34.5	23.9646		34.5	11.0529	34.5	24.5453		34.5	10.0341	34.5	24.3556		34.5	9.99666	34.5	23.5457		34.5	13.849	34.5	15.6852
	34.6	28.2421	34.6	45.6831		34.6	23.4598	34.6	45.7155		34.6	9.18398	34.6	27.5491		34.6	14.5021	34.6	31.5866		34.6	11.7572	34.6	30.8229		34.6	7.35031	34.6	23.9651		34.6	11.0541	34.6	24.54		34.6	10.0363	34.6	24.3577		34.6	9.99964	34.6	23.5497		34.6	13.8508	34.6	15.6805
	34.7	28.2448	34.7	45.6813		34.7	23.4645	34.7	45.7123		34.7	9.1818	34.7	27.5452		34.7	14.5077	34.7	31.5815		34.7	11.7582	34.7	30.8218		34.7	7.35	34.7	23.9646		34.7	11.055	34.7	24.5367		34.7	10.0397	34.7	24.36		34.7	10.001	34.7	23.5509		34.7	13.8512	34.7	15.679
	34.8	28.2492	34.8	45.6788		34.8	23.4666	34.8	45.7081		34.8	9.17814	34.8	27.5388		34.8	14.5139	34.8	31.5758		34.8	11.7592	34.8	30.8205		34.8	7.35212	34.8	23.9617		34.8	11.0561	34.8	24.5349		34.8	10.0438	34.8	24.3623		34.8	10.001	34.8	23.55		34.8	13.8506	34.8	15.6789
	34.9	28.2554	34.9	45.6769		34.9	23.4669	34.9	45.7009		34.9	9.17478	34.9	27.5298		34.9	14.5208	34.9	31.5707		34.9	11.7604	34.9	30.8185		34.9	7.35607	34.9	23.9567		34.9	11.0579	34.9	24.5344		34.9	10.0475	34.9	24.3633		34.9	10.0006	34.9	23.5485		34.9	13.8501	34.9	15.6775
	35	28.2611	35	45.676		35	23.4671	35	45.7005		35	9.17297	35	27.5224		35	14.528	35	31.5675		35	11.7621	35	30.8166		35	7.36046	35	23.9515		35	11.0597	35	24.5354		35	10.0507	35	24.3626		35	10.0001	35	23.5473		35	13.8502	35	15.6776
	35.1	28.2636	35.1	45.6746		35.1	23.4667	35.1	45.7012		35.1	9.17264	35.1	27.5205		35.1	14.5339	35.1	31.5661		35.1	11.7643	35.1	30.8153		35.1	7.36478	35.1	23.9466		35.1	11.0615	35.1	24.5367		35.1	10.0528	35.1	24.3614		35.1	10.0004	35.1	23.546		35.1	13.8512	35.1	15.6839
	35.2	28.2639	35.2	45.6711		35.2	23.4662	35.2	45.7002		35.2	9.17295	35.2	27.5226		35.2	14.5376	35.2	31.5656		35.2	11.7665	35.2	30.8144		35.2	7.36847	35.2	23.9417		35.2	11.0636	35.2	24.5377		35.2	10.0531	35.2	24.3606		35.2	10.0021	35.2	23.544		35.2	13.8527	35.2	15.6969
	35.3	28.2638	35.3	45.6656		35.3	23.4659	35.3	45.6959		35.3	9.17281	35.3	27.5256		35.3	14.5403	35.3	31.5647		35.3	11.7688	35.3	30.8133		35.3	7.37255	35.3	23.9379		35.3	11.066	35.3	24.5382		35.3	10.053	35.3	24.3612		35.3	10.0039	35.3	23.5412		35.3	13.855	35.3	15.7118
	35.4	28.2662	35.4	45.66		35.4	23.4664	35.4	45.6899		35.4	9.17216	35.4	27.5284		35.4	14.5425	35.4	31.5639		35.4	11.7719	35.4	30.8122		35.4	7.37769	35.4	23.9357		35.4	11.068	35.4	24.5379		35.4	10.0543	35.4	24.3622		35.4	10.0045	35.4	23.538		35.4	13.8582	35.4	15.723
	35.5	28.27	35.5	45.6565		35.5	23.4688	35.5	45.6841		35.5	9.17241	35.5	27.5303		35.5	14.5439	35.5	31.5632		35.5	11.7766	35.5	30.8115		35.5	7.38264	35.5	23.9342		35.5	11.0695	35.5	24.5372		35.5	10.0576	35.5	24.3617		35.5	10.0029	35.5	23.5347		35.5	13.8622	35.5	15.7272
	35.6	28.2726	35.6	45.6544		35.6	23.4735	35.6	45.6767		35.6	9.17371	35.6	27.5304		35.6	14.5442	35.6	31.5617		35.6	11.7825	35.6	30.8111		35.6	7.38663	35.6	23.9319		35.6	11.0715	35.6	24.5366		35.6	10.0617	35.6	24.361		35.6	10.0004	35.6	23.5321		35.6	13.8673	35.6	15.7254
	35.7	28.2758	35.7	45.6525		35.7	23.4777	35.7	45.6675		35.7	9.17516	35.7	27.5287		35.7	14.5437	35.7	31.5605		35.7	11.7886	35.7	30.8108		35.7	7.38984	35.7	23.93		35.7	11.0729	35.7	24.5357		35.7	10.0655	35.7	24.361		35.7	9.99845	35.7	23.5316		35.7	13.8723	35.7	15.7186
	35.8	28.2771	35.8	45.6515		35.8	23.4793	35.8	45.6576		35.8	9.17661	35.8	27.5264		35.8	14.5434	35.8	31.5608		35.8	11.7936	35.8	30.8098		35.8	7.39234	35.8	23.9287		35.8	11.0728	35.8	24.5343		35.8	10.0686	35.8	24.3607		35.8	9.99713	35.8	23.5319		35.8	13.8757	35.8	15.7088
	35.9	28.2782	35.9	45.6522		35.9	23.4796	35.9	45.6481		35.9	9.17867	35.9	27.5237		35.9	14.5437	35.9	31.5625		35.9	11.7974	35.9	30.8082		35.9	7.39306	35.9	23.928		35.9	11.0717	35.9	24.5329		35.9	10.0707	35.9	24.3593		35.9	9.99592	35.9	23.5313		35.9	13.877	35.9	15.6976
	36	28.2803	36	45.6547		36	23.4794	36	45.6393		36	9.1815	36	27.5207		36	14.5451	36	31.5638		36	11.8002	36	30.8074		36	7.3919	36	23.9281		36	11.0707	36	24.5314		36	10.0719	36	24.3561		36	9.99474	36	23.531		36	13.878	36	15.6839
	36.1	28.2843	36.1	45.6586		36.1	23.4783	36.1	45.6309		36.1	9.18478	36.1	27.5178		36.1	14.5473	36.1	31.5631		36.1	11.8032	36.1	30.8082		36.1	7.39063	36.1	23.93		36.1	11.0708	36.1	24.5298		36.1	10.0721	36.1	24.3502		36.1	9.99511	36.1	23.531		36.1	13.8806	36.1	15.6701
	36.2	28.2887	36.2	45.6624		36.2	23.4768	36.2	45.6227		36.2	9.18814	36.2	27.515		36.2	14.55	36.2	31.5607		36.2	11.8067	36.2	30.8101		36.2	7.39017	36.2	23.9309		36.2	11.0707	36.2	24.5286		36.2	10.0711	36.2	24.3423		36.2	9.99977	36.2	23.5309		36.2	13.8828	36.2	15.6589
	36.3	28.2919	36.3	45.6646		36.3	23.4769	36.3	45.6149		36.3	9.19224	36.3	27.5133		36.3	14.5542	36.3	31.5579		36.3	11.8118	36.3	30.8113		36.3	7.39042	36.3	23.9318		36.3	11.0696	36.3	24.5293		36.3	10.0713	36.3	24.3346		36.3	10.0086	36.3	23.5313		36.3	13.8842	36.3	15.6511
	36.4	28.2934	36.4	45.6657		36.4	23.4798	36.4	45.6082		36.4	9.19581	36.4	27.5124		36.4	14.5595	36.4	31.5559		36.4	11.8175	36.4	30.8112		36.4	7.39102	36.4	23.9318		36.4	11.0683	36.4	24.5317		36.4	10.0733	36.4	24.3284		36.4	10.0165	36.4	23.5317		36.4	13.8835	36.4	15.6463
	36.5	28.2929	36.5	45.6662		36.5	23.4835	36.5	45.6023		36.5	9.19814	36.5	27.5113		36.5	14.5653	36.5	31.5544		36.5	11.8219	36.5	30.8111		36.5	7.39339	36.5	23.9315		36.5	11.0671	36.5	24.5338		36.5	10.0761	36.5	24.3241		36.5	10.0207	36.5	23.5313		36.5	13.8803	36.5	15.645
	36.6	28.2913	36.6	45.6664		36.6	23.4848	36.6	45.5972		36.6	9.19942	36.6	27.5105		36.6	14.5707	36.6	31.5533		36.6	11.8243	36.6	30.8112		36.6	7.39825	36.6	23.9334		36.6	11.0662	36.6	24.5342		36.6	10.0793	36.6	24.3218		36.6	10.0219	36.6	23.5302		36.6	13.8764	36.6	15.6477
	36.7	28.2909	36.7	45.6649		36.7	23.4856	36.7	45.5942		36.7	9.20034	36.7	27.5108		36.7	14.5751	36.7	31.554		36.7	11.8242	36.7	30.8103		36.7	7.40475	36.7	23.9374		36.7	11.0651	36.7	24.5332		36.7	10.0823	36.7	24.3204		36.7	10.0207	36.7	23.5293		36.7	13.8712	36.7	15.6531
	36.8	28.2915	36.8	45.6621		36.8	23.4875	36.8	45.5924		36.8	9.20261	36.8	27.5122		36.8	14.5798	36.8	31.5579		36.8	11.8229	36.8	30.8083		36.8	7.41163	36.8	23.9418		36.8	11.0646	36.8	24.5321		36.8	10.0849	36.8	24.3196		36.8	10.0176	36.8	23.5294		36.8	13.8651	36.8	15.6589
	36.9	28.2914	36.9	45.6596		36.9	23.4898	36.9	45.5898		36.9	9.20633	36.9	27.513		36.9	14.584	36.9	31.5634		36.9	11.8217	36.9	30.8059		36.9	7.41711	36.9	23.9454		36.9	11.0663	36.9	24.5329		36.9	10.0885	36.9	24.3188		36.9	10.0138	36.9	23.5294		36.9	13.8606	36.9	15.6659
	37	28.29	37	45.6571		37	23.4918	37	45.5879		37	9.21255	37	27.5124		37	14.5868	37	31.5693		37	11.8208	37	30.8035		37	7.42073	37	23.9483		37	11.0698	37	24.535		37	10.094	37	24.3174		37	10.0108	37	23.5288		37	13.8598	37	15.6782
	37.1	28.2875	37.1	45.6545		37.1	23.4923	37.1	45.5863		37.1	9.22097	37.1	27.5129		37.1	14.5879	37.1	31.575		37.1	11.8193	37.1	30.8014		37.1	7.42281	37.1	23.9501		37.1	11.0737	37.1	24.5361		37.1	10.1003	37.1	24.3153		37.1	10.011	37.1	23.5268		37.1	13.8623	37.1	15.6943
	37.2	28.2841	37.2	45.6523		37.2	23.4925	37.2	45.584		37.2	9.23036	37.2	27.5162		37.2	14.5891	37.2	31.5807		37.2	11.8172	37.2	30.7991		37.2	7.42454	37.2	23.9514		37.2	11.0766	37.2	24.5358		37.2	10.1054	37.2	24.3124		37.2	10.0136	37.2	23.5239		37.2	13.8674	37.2	15.7068
	37.3	28.2817	37.3	45.6512		37.3	23.4938	37.3	45.5834		37.3	9.24004	37.3	27.5201		37.3	14.5917	37.3	31.5863		37.3	11.8157	37.3	30.7967		37.3	7.42708	37.3	23.9512		37.3	11.0796	37.3	24.5355		37.3	10.1083	37.3	24.3101		37.3	10.0167	37.3	23.5224		37.3	13.8737	37.3	15.7075
	37.4	28.2804	37.4	45.6515		37.4	23.4979	37.4	45.5829		37.4	9.24909	37.4	27.5227		37.4	14.5948	37.4	31.5919		37.4	11.8141	37.4	30.7946		37.4	7.43056	37.4	23.9482		37.4	11.083	37.4	24.5358		37.4	10.1107	37.4	24.3093		37.4	10.0199	37.4	23.5246		37.4	13.8808	37.4	15.6966
	37.5	28.2793	37.5	45.6522		37.5	23.5063	37.5	45.5813		37.5	9.25687	37.5	27.5227		37.5	14.5977	37.5	31.5964		37.5	11.8119	37.5	30.7931		37.5	7.43395	37.5	23.9441		37.5	11.0859	37.5	24.5364		37.5	10.1125	37.5	24.3093		37.5	10.0231	37.5	23.5298		37.5	13.8897	37.5	15.6814
	37.6	28.2808	37.6	45.6533		37.6	23.5182	37.6	45.5801		37.6	9.26283	37.6	27.5204		37.6	14.5994	37.6	31.5982		37.6	11.8103	37.6	30.7909		37.6	7.43719	37.6	23.9405		37.6	11.0869	37.6	24.5369		37.6	10.1148	37.6	24.3102		37.6	10.0266	37.6	23.5364		37.6	13.8987	37.6	15.6673
	37.7	28.2846	37.7	45.6556		37.7	23.5317	37.7	45.5796		37.7	9.26684	37.7	27.5175		37.7	14.5999	37.7	31.597		37.7	11.8106	37.7	30.7868		37.7	7.4406	37.7	23.9376		37.7	11.0863	37.7	24.5373		37.7	10.1193	37.7	24.3116		37.7	10.0299	37.7	23.5431		37.7	13.9041	37.7	15.6555
	37.8	28.289	37.8	45.6603		37.8	23.5453	37.8	45.5801		37.8	9.26852	37.8	27.5148		37.8	14.6002	37.8	31.5946		37.8	11.812	37.8	30.7826		37.8	7.44367	37.8	23.9357		37.8	11.0861	37.8	24.5388		37.8	10.1243	37.8	24.3127		37.8	10.0322	37.8	23.5478		37.8	13.9053	37.8	15.6469
	37.9	28.2931	37.9	45.6661		37.9	23.557	37.9	45.5792		37.9	9.26848	37.9	27.5122		37.9	14.6004	37.9	31.5922		37.9	11.8145	37.9	30.7821		37.9	7.44474	37.9	23.9342		37.9	11.0869	37.9	24.5411		37.9	10.1277	37.9	24.3131		37.9	10.0335	37.9	23.5493		37.9	13.9051	37.9	15.6421
	38	28.2965	38	45.6711		38	23.565	38	45.5764		38	9.26817	38	27.5093		38	14.5998	38	31.5895		38	11.8181	38	30.7857		38	7.44301	38	23.933		38	11.0882	38	24.5438		38	10.1295	38	24.3126		38	10.0338	38	23.5486		38	13.9046	38	15.6401
	38.1	28.3001	38.1	45.674		38.1	23.5689	38.1	45.5737		38.1	9.26758	38.1	27.5071		38.1	14.5983	38.1	31.5864		38.1	11.8219	38.1	30.7909		38.1	7.44071	38.1	23.9322		38.1	11.0898	38.1	24.5473		38.1	10.1304	38.1	24.3114		38.1	10.0339	38.1	23.5483		38.1	13.9028	38.1	15.6392
	38.2	28.3039	38.2	45.6749		38.2	23.5702	38.2	45.5711		38.2	9.26686	38.2	27.5058		38.2	14.5966	38.2	31.5826		38.2	11.8252	38.2	30.7957		38.2	7.43992	38.2	23.9329		38.2	11.0922	38.2	24.5505		38.2	10.1309	38.2	24.3097		38.2	10.0344	38.2	23.5496		38.2	13.8993	38.2	15.6384
	38.3	28.3062	38.3	45.6756		38.3	23.5708	38.3	45.5688		38.3	9.26531	38.3	27.5039		38.3	14.5946	38.3	31.5798		38.3	11.8281	38.3	30.7988		38.3	7.44067	38.3	23.9344		38.3	11.0961	38.3	24.5519		38.3	10.1322	38.3	24.3093		38.3	10.0362	38.3	23.5513		38.3	13.8929	38.3	15.6385
	38.4	28.3073	38.4	45.6772		38.4	23.5711	38.4	45.5662		38.4	9.26264	38.4	27.5013		38.4	14.5927	38.4	31.5778		38.4	11.8299	38.4	30.8004		38.4	7.44209	38.4	23.9353		38.4	11.101	38.4	24.5511		38.4	10.134	38.4	24.3113		38.4	10.04	38.4	23.552		38.4	13.8849	38.4	15.6388
	38.5	28.3082	38.5	45.6779		38.5	23.5702	38.5	45.5625		38.5	9.25895	38.5	27.4987		38.5	14.5918	38.5	31.5744		38.5	11.8309	38.5	30.8007		38.5	7.44402	38.5	23.9355		38.5	11.1056	38.5	24.5479		38.5	10.135	38.5	24.3145		38.5	10.0453	38.5	23.5505		38.5	13.8789	38.5	15.6392
	38.6	28.3096	38.6	45.6765		38.6	23.5688	38.6	45.5602		38.6	9.25455	38.6	27.4961		38.6	14.5924	38.6	31.5684		38.6	11.8321	38.6	30.8007		38.6	7.4473	38.6	23.9353		38.6	11.1092	38.6	24.5438		38.6	10.135	38.6	24.3176		38.6	10.0505	38.6	23.5478		38.6	13.8748	38.6	15.6391
	38.7	28.311	38.7	45.6739		38.7	23.5681	38.7	45.5595		38.7	9.25035	38.7	27.495		38.7	14.5954	38.7	31.5614		38.7	11.8337	38.7	30.8001		38.7	7.45172	38.7	23.9353		38.7	11.1114	38.7	24.5397		38.7	10.1346	38.7	24.3191		38.7	10.0545	38.7	23.5436		38.7	13.8719	38.7	15.6392
	38.8	28.3126	38.8	45.6709		38.8	23.5678	38.8	45.5593		38.8	9.24697	38.8	27.4962		38.8	14.5994	38.8	31.5569		38.8	11.8354	38.8	30.7987		38.8	7.45636	38.8	23.936		38.8	11.1124	38.8	24.536		38.8	10.1337	38.8	24.3198		38.8	10.0561	38.8	23.5369		38.8	13.8693	38.8	15.6395
	38.9	28.3155	38.9	45.6682		38.9	23.5695	38.9	45.5603		38.9	9.24521	38.9	27.4977		38.9	14.6021	38.9	31.5557		38.9	11.8378	38.9	30.7969		38.9	7.46044	38.9	23.9362		38.9	11.1135	38.9	24.5334		38.9	10.1317	38.9	24.3202		38.9	10.0551	38.9	23.5283		38.9	13.8683	38.9	15.6388
	39	28.3199	39	45.6649		39	23.5732	39	45.5633		39	9.24521	39	27.4984		39	14.6038	39	31.5553		39	11.8412	39	30.7944		39	7.46445	39	23.9359		39	11.1159	39	24.5313		39	10.1296	39	24.3205		39	10.0537	39	23.5208		39	13.8685	39	15.6362
	39.1	28.3252	39.1	45.6608		39.1	23.5761	39.1	45.5673		39.1	9.24741	39.1	27.4992		39.1	14.6064	39.1	31.5549		39.1	11.845	39.1	30.7921		39.1	7.46787	39.1	23.9356		39.1	11.1196	39.1	24.5286		39.1	10.1278	39.1	24.3208		39.1	10.0531	39.1	23.5168		39.1	13.8698	39.1	15.6327
	39.2	28.3299	39.2	45.656		39.2	23.5776	39.2	45.5726		39.2	9.25157	39.2	27.5011		39.2	14.6113	39.2	31.5549		39.2	11.8488	39.2	30.7906		39.2	7.47061	39.2	23.934		39.2	11.1235	39.2	24.525		39.2	10.1259	39.2	24.321		39.2	10.0541	39.2	23.5164		39.2	13.8752	39.2	15.6288
	39.3	28.3328	39.3	45.6508		39.3	23.5794	39.3	45.5779		39.3	9.25617	39.3	27.5041		39.3	14.6177	39.3	31.5559		39.3	11.8524	39.3	30.7913		39.3	7.4732	39.3	23.931		39.3	11.1274	39.3	24.5223		39.3	10.1239	39.3	24.3209		39.3	10.0563	39.3	23.5171		39.3	13.8829	39.3	15.625
	39.4	28.3348	39.4	45.6456		39.4	23.5812	39.4	45.5805		39.4	9.26065	39.4	27.5069		39.4	14.6236	39.4	31.5568		39.4	11.8552	39.4	30.7943		39.4	7.47596	39.4	23.9272		39.4	11.1308	39.4	24.5227		39.4	10.1222	39.4	24.3208		39.4	10.0593	39.4	23.5179		39.4	13.8903	39.4	15.6221
	39.5	28.3368	39.5	45.641		39.5	23.582	39.5	45.5799		39.5	9.26531	39.5	27.5077		39.5	14.6283	39.5	31.5558		39.5	11.8571	39.5	30.7966		39.5	7.47959	39.5	23.9236		39.5	11.1329	39.5	24.5262		39.5	10.1215	39.5	24.3205		39.5	10.0626	39.5	23.5184		39.5	13.8965	39.5	15.621
	39.6	28.3391	39.6	45.6383		39.6	23.583	39.6	45.5779		39.6	9.27119	39.6	27.5068		39.6	14.6325	39.6	31.5538		39.6	11.859	39.6	30.7969		39.6	7.48319	39.6	23.921		39.6	11.134	39.6	24.5312		39.6	10.1228	39.6	24.3194		39.6	10.0654	39.6	23.5178		39.6	13.9001	39.6	15.6217
	39.7	28.3424	39.7	45.6395		39.7	23.5856	39.7	45.5757		39.7	9.27825	39.7	27.505		39.7	14.6354	39.7	31.5517		39.7	11.8614	39.7	30.7956		39.7	7.48696	39.7	23.919		39.7	11.1347	39.7	24.536		39.7	10.1253	39.7	24.3179		39.7	10.0688	39.7	23.5165		39.7	13.9006	39.7	15.6226
	39.8	28.3471	39.8	45.6441		39.8	23.5885	39.8	45.573		39.8	9.28291	39.8	27.5015		39.8	14.636	39.8	31.5498		39.8	11.8643	39.8	30.7941		39.8	7.49083	39.8	23.9164		39.8	11.1378	39.8	24.5395		39.8	10.1275	39.8	24.317		39.8	10.0741	39.8	23.5136		39.8	13.899	39.8	15.623
	39.9	28.3527	39.9	45.6497		39.9	23.5904	39.9	45.57		39.9	9.28438	39.9	27.4946		39.9	14.6353	39.9	31.5478		39.9	11.8671	39.9	30.793		39.9	7.49419	39.9	23.9137		39.9	11.1423	39.9	24.5408		39.9	10.1295	39.9	24.3159		39.9	10.08	39.9	23.5101		39.9	13.8994	39.9	15.6234
	40	28.3578	40	45.6559		40	23.5927	40	45.567		40	9.2851	40	27.4861		40	14.6353	40	31.5456		40	11.8697	40	30.7916		40	7.49709	40	23.9113		40	11.1458	40	24.5398		40	10.1312	40	24.3147		40	10.0856	40	23.508		40	13.9063	40	15.6231
	40.1	28.3617	40.1	45.6626		40.1	23.5983	40.1	45.5647		40.1	9.28862	40.1	27.4787		40.1	14.6364	40.1	31.5426		40.1	11.8729	40.1	30.7902		40.1	7.50082	40.1	23.9089		40.1	11.1482	40.1	24.5373		40.1	10.1321	40.1	24.3144		40.1	10.0911	40.1	23.5074		40.1	13.9177	40.1	15.6204
	40.2	28.3638	40.2	45.669		40.2	23.6065	40.2	45.5635		40.2	9.29682	40.2	27.4739		40.2	14.6383	40.2	31.5383		40.2	11.8764	40.2	30.7894		40.2	7.50759	40.2	23.9062		40.2	11.15	40.2	24.5343		40.2	10.132	40.2	24.3149		40.2	10.0956	40.2	23.5074		40.2	13.9293	40.2	15.6177
	40.3	28.3635	40.3	45.6731		40.3	23.6151	40.3	45.5645		40.3	9.30625	40.3	27.4714		40.3	14.6403	40.3	31.5341		40.3	11.8794	40.3	30.7889		40.3	7.51723	40.3	23.9037		40.3	11.1524	40.3	24.5313		40.3	10.1326	40.3	24.3158		40.3	10.0997	40.3	23.508		40.3	13.9386	40.3	15.6175
	40.4	28.3632	40.4	45.6742		40.4	23.623	40.4	45.5675		40.4	9.31419	40.4	27.4699		40.4	14.6417	40.4	31.5319		40.4	11.8819	40.4	30.7884		40.4	7.52769	40.4	23.9023		40.4	11.1544	40.4	24.5277		40.4	10.1339	40.4	24.3163		40.4	10.1044	40.4	23.5079		40.4	13.9447	40.4	15.6189
	40.5	28.3631	40.5	45.6723		40.5	23.6292	40.5	45.5722		40.5	9.32124	40.5	27.4693		40.5	14.643	40.5	31.5323		40.5	11.8841	40.5	30.7884		40.5	7.53799	40.5	23.9011		40.5	11.1543	40.5	24.5236		40.5	10.1354	40.5	24.3149		40.5	10.1084	40.5	23.506		40.5	13.9483	40.5	15.6194
	40.6	28.3612	40.6	45.6679		40.6	23.6349	40.6	45.5777		40.6	9.32595	40.6	27.4707		40.6	14.6445	40.6	31.5331		40.6	11.8876	40.6	30.7893		40.6	7.54756	40.6	23.9002		40.6	11.1532	40.6	24.5193		40.6	10.1386	40.6	24.3126		40.6	10.11	40.6	23.5024		40.6	13.9488	40.6	15.6182
	40.7	28.3584	40.7	45.6621		40.7	23.6387	40.7	45.5818		40.7	9.32616	40.7	27.4732		40.7	14.646	40.7	31.5323		40.7	11.8922	40.7	30.7908		40.7	7.55541	40.7	23.8993		40.7	11.1522	40.7	24.5152		40.7	10.1432	40.7	24.3107		40.7	10.1106	40.7	23.4981		40.7	13.9452	40.7	15.6172
	40.8	28.3555	40.8	45.6553		40.8	23.6397	40.8	45.5834		40.8	9.32355	40.8	27.4751		40.8	14.6466	40.8	31.5306		40.8	11.8959	40.8	30.7924		40.8	7.56095	40.8	23.8992		40.8	11.1508	40.8	24.5117		40.8	10.1496	40.8	24.3092		40.8	10.1105	40.8	23.4946		40.8	13.938	40.8	15.6173
	40.9	28.3531	40.9	45.6479		40.9	23.6386	40.9	45.5842		40.9	9.32009	40.9	27.4761		40.9	14.6485	40.9	31.5289		40.9	11.8986	40.9	30.7928		40.9	7.56356	40.9	23.9005		40.9	11.1492	40.9	24.5085		40.9	10.1568	40.9	24.3073		40.9	10.1085	40.9	23.4935		40.9	13.9282	40.9	15.6178
	41	28.3497	41	45.6406		41	23.6347	41	45.5869		41	9.31715	41	27.476		41	14.653	41	31.5269		41	11.9026	41	30.7916		41	7.56356	41	23.9022		41	11.1483	41	24.506		41	10.1629	41	24.3052		41	10.105	41	23.4951		41	13.917	41	15.6167
	41.1	28.3453	41.1	45.6341		41.1	23.6289	41.1	45.5901		41.1	9.31446	41.1	27.4769		41.1	14.6586	41.1	31.5245		41.1	11.9083	41.1	30.7902		41.1	7.56268	41.1	23.904		41.1	11.1485	41.1	24.5037		41.1	10.1668	41.1	24.3024		41.1	10.1017	41.1	23.498		41.1	13.9077	41.1	15.6158
	41.2	28.3414	41.2	45.6282		41.2	23.6227	41.2	45.5927		41.2	9.31091	41.2	27.4798		41.2	14.6639	41.2	31.5234		41.2	11.9142	41.2	30.7902		41.2	7.56101	41.2	23.9056		41.2	11.1494	41.2	24.5003		41.2	10.1677	41.2	24.2994		41.2	10.0999	41.2	23.5007		41.2	13.9028	41.2	15.6186
	41.3	28.3396	41.3	45.6228		41.3	23.6168	41.3	45.5939		41.3	9.30799	41.3	27.485		41.3	14.6691	41.3	31.5241		41.3	11.9192	41.3	30.7913		41.3	7.5587	41.3	23.9067		41.3	11.1503	41.3	24.4952		41.3	10.167	41.3	24.2975		41.3	10.1002	41.3	23.5022		41.3	13.9017	41.3	15.6266
	41.4	28.341	41.4	45.6177		41.4	23.6127	41.4	45.5938		41.4	9.30742	41.4	27.4916		41.4	14.674	41.4	31.5269		41.4	11.9226	41.4	30.7914		41.4	7.55706	41.4	23.9069		41.4	11.1498	41.4	24.4887		41.4	10.1658	41.4	24.2962		41.4	10.1001	41.4	23.5023		41.4	13.9018	41.4	15.6369
	41.5	28.3447	41.5	45.6133		41.5	23.613	41.5	45.5933		41.5	9.30908	41.5	27.4962		41.5	14.678	41.5	31.5314		41.5	11.924	41.5	30.7904		41.5	7.55621	41.5	23.906		41.5	11.1483	41.5	24.4832		41.5	10.1657	41.5	24.2955		41.5	10.0986	41.5	23.5022		41.5	13.8998	41.5	15.6458
	41.6	28.3504	41.6	45.6114		41.6	23.6165	41.6	45.5915		41.6	9.31251	41.6	27.499		41.6	14.6809	41.6	31.5357		41.6	11.9244	41.6	30.7882		41.6	7.55539	41.6	23.9041		41.6	11.1471	41.6	24.4803		41.6	10.1667	41.6	24.2961		41.6	10.0959	41.6	23.5035		41.6	13.8965	41.6	15.6512
	41.7	28.357	41.7	45.6126		41.7	23.6201	41.7	45.5875		41.7	9.31612	41.7	27.5008		41.7	14.683	41.7	31.5392		41.7	11.9245	41.7	30.7857		41.7	7.55442	41.7	23.9019		41.7	11.1463	41.7	24.4794		41.7	10.1677	41.7	24.2974		41.7	10.0937	41.7	23.507		41.7	13.8941	41.7	15.6538
	41.8	28.3637	41.8	45.6151		41.8	23.622	41.8	45.5817		41.8	9.31984	41.8	27.5017		41.8	14.6844	41.8	31.5415		41.8	11.9226	41.8	30.7837		41.8	7.55424	41.8	23.9		41.8	11.1463	41.8	24.4807		41.8	10.1695	41.8	24.299		41.8	10.0924	41.8	23.5114		41.8	13.8926	41.8	15.6554
	41.9	28.372	41.9	45.6171		41.9	23.6216	41.9	45.5756		41.9	9.3253	41.9	27.5004		41.9	14.6856	41.9	31.5426		41.9	11.9191	41.9	30.7809		41.9	7.55463	41.9	23.8995		41.9	11.1471	41.9	24.484		41.9	10.1727	41.9	24.3012		41.9	10.0916	41.9	23.5146		41.9	13.892	41.9	15.6562
	42	28.381	42	45.6177		42	23.6201	42	45.5702		42	9.33284	42	27.4967		42	14.6866	42	31.5427		42	11.9154	42	30.7772		42	7.55454	42	23.9002		42	11.1483	42	24.4883		42	10.1761	42	24.3038		42	10.0921	42	23.515		42	13.8939	42	15.655
	42.1	28.3879	42.1	45.6179		42.1	23.6191	42.1	45.5665		42.1	9.34116	42.1	27.4937		42.1	14.686	42.1	31.5418		42.1	11.9122	42.1	30.7741		42.1	7.55376	42.1	23.9022		42.1	11.1501	42.1	24.4919		42.1	10.1765	42.1	24.3067		42.1	10.0938	42.1	23.512		42.1	13.8991	42.1	15.6532
	42.2	28.3907	42.2	45.618		42.2	23.6186	42.2	45.5646		42.2	9.34758	42.2	27.4925		42.2	14.6833	42.2	31.5406		42.2	11.9097	42.2	30.772		42.2	7.55323	42.2	23.9052		42.2	11.1524	42.2	24.4958		42.2	10.1737	42.2	24.3099		42.2	10.0961	42.2	23.5072		42.2	13.9051	42.2	15.6507
	42.3	28.3913	42.3	45.617		42.3	23.6186	42.3	45.5642		42.3	9.35132	42.3	27.4919		42.3	14.6801	42.3	31.539		42.3	11.9088	42.3	30.77		42.3	7.55432	42.3	23.9084		42.3	11.1555	42.3	24.4971		42.3	10.1707	42.3	24.313		42.3	10.0995	42.3	23.503		42.3	13.9077	42.3	15.6465
	42.4	28.3918	42.4	45.6153		42.4	23.6198	42.4	45.5644		42.4	9.35262	42.4	27.4906		42.4	14.6771	42.4	31.5367		42.4	11.9113	42.4	30.7677		42.4	7.55743	42.4	23.9101		42.4	11.1598	42.4	24.4978		42.4	10.1696	42.4	24.3162		42.4	10.1057	42.4	23.5008		42.4	13.9067	42.4	15.6396
	42.5	28.3905	42.5	45.6139		42.5	23.6227	42.5	45.5647		42.5	9.35206	42.5	27.4888		42.5	14.6751	42.5	31.5351		42.5	11.9156	42.5	30.7659		42.5	7.56128	42.5	23.9093		42.5	11.1644	42.5	24.4985		42.5	10.1693	42.5	24.3203		42.5	10.1139	42.5	23.4998		42.5	13.9041	42.5	15.6315
	42.6	28.3876	42.6	45.6132		42.6	23.6274	42.6	45.5645		42.6	9.35109	42.6	27.487		42.6	14.6748	42.6	31.5358		42.6	11.9195	42.6	30.7639		42.6	7.5655	42.6	23.9073		42.6	11.1682	42.6	24.5006		42.6	10.1683	42.6	24.325		42.6	10.1216	42.6	23.4992		42.6	13.9017	42.6	15.6249
	42.7	28.3857	42.7	45.612		42.7	23.6317	42.7	45.563		42.7	9.35038	42.7	27.4848		42.7	14.6751	42.7	31.5365		42.7	11.9231	42.7	30.7612		42.7	7.56972	42.7	23.9055		42.7	11.1706	42.7	24.5052		42.7	10.1673	42.7	24.3292		42.7	10.126	42.7	23.4975		42.7	13.9	42.7	15.621
	42.8	28.3853	42.8	45.61		42.8	23.6353	42.8	45.5606		42.8	9.35002	42.8	27.4823		42.8	14.676	42.8	31.5349		42.8	11.9264	42.8	30.7577		42.8	7.57378	42.8	23.9062		42.8	11.1714	42.8	24.5123		42.8	10.1678	42.8	24.3318		42.8	10.126	42.8	23.4942		42.8	13.8988	42.8	15.6183
	42.9	28.385	42.9	45.6072		42.9	23.639	42.9	45.5596		42.9	9.35134	42.9	27.479		42.9	14.6787	42.9	31.5328		42.9	11.9299	42.9	30.7541		42.9	7.57893	42.9	23.9104		42.9	11.1722	42.9	24.5212		42.9	10.169	42.9	24.3319		42.9	10.1224	42.9	23.4904		42.9	13.9009	42.9	15.6142
	43	28.383	43	45.6057		43	23.6428	43	45.5606		43	9.35544	43	27.475		43	14.683	43	31.5308		43	11.9358	43	30.7505		43	7.58554	43	23.9159		43	11.1745	43	24.529		43	10.1708	43	24.33		43	10.1185	43	23.486		43	13.9066	43	15.6082
	43.1	28.3802	43.1	45.6043		43.1	23.646	43.1	45.5616		43.1	9.36098	43.1	27.4718		43.1	14.6868	43.1	31.5288		43.1	11.9447	43.1	30.7481		43.1	7.59246	43.1	23.9208		43.1	11.1779	43.1	24.5335		43.1	10.1719	43.1	24.3271		43.1	10.1165	43.1	23.4818		43.1	13.9139	43.1	15.6026
	43.2	28.3781	43.2	45.6018		43.2	23.6479	43.2	45.5613		43.2	9.36653	43.2	27.4698		43.2	14.6896	43.2	31.5269		43.2	11.9541	43.2	30.7474		43.2	7.5988	43.2	23.9248		43.2	11.181	43.2	24.5351		43.2	10.1716	43.2	24.3243		43.2	10.1154	43.2	23.4788		43.2	13.9206	43.2	15.5991
	43.3	28.3769	43.3	45.5993		43.3	23.6492	43.3	45.5597		43.3	9.37142	43.3	27.4682		43.3	14.6917	43.3	31.5251		43.3	11.9611	43.3	30.7477		43.3	7.60452	43.3	23.9265		43.3	11.1832	43.3	24.5346		43.3	10.172	43.3	24.3216		43.3	10.1146	43.3	23.477		43.3	13.9251	43.3	15.5973
	43.4	28.3769	43.4	45.5982		43.4	23.6505	43.4	45.5588		43.4	9.37493	43.4	27.468		43.4	14.6927	43.4	31.5246		43.4	11.9644	43.4	30.7477		43.4	7.60796	43.4	23.9256		43.4	11.1855	43.4	24.5321		43.4	10.174	43.4	24.3186		43.4	10.1141	43.4	23.4752		43.4	13.9273	43.4	15.5965
	43.5	28.3779	43.5	45.5979		43.5	23.6537	43.5	45.5591		43.5	9.37661	43.5	27.4684		43.5	14.693	43.5	31.5258		43.5	11.965	43.5	30.748		43.5	7.60891	43.5	23.9225		43.5	11.1882	43.5	24.5289		43.5	10.1772	43.5	24.316		43.5	10.1148	43.5	23.4739		43.5	13.9265	43.5	15.5967
	43.6	28.3798	43.6	45.5958		43.6	23.6582	43.6	45.5591		43.6	9.37562	43.6	27.4684		43.6	14.6923	43.6	31.527		43.6	11.9636	43.6	30.7483		43.6	7.60901	43.6	23.9182		43.6	11.1902	43.6	24.5249		43.6	10.1807	43.6	24.3152		43.6	10.1166	43.6	23.4741		43.6	13.9237	43.6	15.5975
	43.7	28.3823	43.7	45.591		43.7	23.6625	43.7	45.559		43.7	9.37262	43.7	27.4678		43.7	14.6907	43.7	31.5273		43.7	11.9608	43.7	30.7481		43.7	7.60918	43.7	23.9145		43.7	11.1912	43.7	24.5203		43.7	10.1842	43.7	24.3167		43.7	10.1178	43.7	23.4743		43.7	13.922	43.7	15.5984
	43.8	28.3852	43.8	45.5841		43.8	23.6658	43.8	45.5588		43.8	9.37008	43.8	27.4671		43.8	14.6889	43.8	31.5273		43.8	11.9578	43.8	30.747		43.8	7.6094	43.8	23.9121		43.8	11.1913	43.8	24.5162		43.8	10.1887	43.8	24.3197		43.8	10.1173	43.8	23.4733		43.8	13.9243	43.8	15.5982
	43.9	28.3886	43.9	45.5758		43.9	23.669	43.9	45.5585		43.9	9.36924	43.9	27.4664		43.9	14.6882	43.9	31.5275		43.9	11.9554	43.9	30.7451		43.9	7.60889	43.9	23.9097		43.9	11.1915	43.9	24.5127		43.9	10.1938	43.9	24.324		43.9	10.1158	43.9	23.4715		43.9	13.93	43.9	15.5956
	44	28.3924	44	45.5673		44	23.6738	44	45.5582		44	9.37052	44	27.465		44	14.6884	44	31.5275		44	11.9531	44	30.7435		44	7.60736	44	23.907		44	11.1942	44	24.5081		44	10.1984	44	24.3275		44	10.1147	44	23.4692		44	13.9383	44	15.5917
	44.1	28.397	44.1	45.5597		44.1	23.6775	44.1	45.5586		44.1	9.37319	44.1	27.4627		44.1	14.6888	44.1	31.5265		44.1	11.9506	44.1	30.7428		44.1	7.60572	44.1	23.9039		44.1	11.1983	44.1	24.502		44.1	10.2014	44.1	24.3285		44.1	10.1143	44.1	23.4669		44.1	13.9473	44.1	15.5882
	44.2	28.4025	44.2	45.5536		44.2	23.6798	44.2	45.5613		44.2	9.37663	44.2	27.4612		44.2	14.6896	44.2	31.5232		44.2	11.9485	44.2	30.7428		44.2	7.6051	44.2	23.9025		44.2	11.2015	44.2	24.4958		44.2	10.2029	44.2	24.3268		44.2	10.1144	44.2	23.4642		44.2	13.955	44.2	15.5833
	44.3	28.4088	44.3	45.5486		44.3	23.6827	44.3	45.569		44.3	9.38113	44.3	27.4628		44.3	14.6912	44.3	31.5181		44.3	11.948	44.3	30.7426		44.3	7.60561	44.3	23.9037		44.3	11.2044	44.3	24.4903		44.3	10.2039	44.3	24.3233		44.3	10.1168	44.3	23.4616		44.3	13.9596	44.3	15.5749
	44.4	28.4148	44.4	45.5446		44.4	23.6876	44.4	45.5791		44.4	9.3851	44.4	27.4652		44.4	14.6939	44.4	31.5131		44.4	11.9506	44.4	30.743		44.4	7.60724	44.4	23.9047		44.4	11.2078	44.4	24.4857		44.4	10.2044	44.4	24.3196		44.4	10.1213	44.4	23.4599		44.4	13.9594	44.4	15.566
	44.5	28.4184	44.5	45.5426		44.5	23.6947	44.5	45.5857		44.5	9.38804	44.5	27.4656		44.5	14.697	44.5	31.5085		44.5	11.9552	44.5	30.744		44.5	7.60984	44.5	23.9032		44.5	11.211	44.5	24.4816		44.5	10.2044	44.5	24.3163		44.5	10.1264	44.5	23.4593		44.5	13.9556	44.5	15.5597
	44.6	28.4205	44.6	45.5424		44.6	23.7011	44.6	45.5872		44.6	9.38951	44.6	27.4644		44.6	14.6997	44.6	31.505		44.6	11.9598	44.6	30.7456		44.6	7.6135	44.6	23.9004		44.6	11.213	44.6	24.4793		44.6	10.2039	44.6	24.3123		44.6	10.1312	44.6	23.4595		44.6	13.9502	44.6	15.5559
	44.7	28.4234	44.7	45.5425		44.7	23.7062	44.7	45.5849		44.7	9.39005	44.7	27.4611		44.7	14.7022	44.7	31.5027		44.7	11.9638	44.7	30.747		44.7	7.61824	44.7	23.8973		44.7	11.2142	44.7	24.4796		44.7	10.2041	44.7	24.3078		44.7	10.134	44.7	23.459		44.7	13.9428	44.7	15.554
	44.8	28.4277	44.8	45.5411		44.8	23.7101	44.8	45.5807		44.8	9.38961	44.8	27.456		44.8	14.7051	44.8	31.5016		44.8	11.9674	44.8	30.7475		44.8	7.6233	44.8	23.8936		44.8	11.2158	44.8	24.4825		44.8	10.2056	44.8	24.3025		44.8	10.1354	44.8	23.4575		44.8	13.934	44.8	15.5522
	44.9	28.4322	44.9	45.5407		44.9	23.7124	44.9	45.5759		44.9	9.38717	44.9	27.4498		44.9	14.7081	44.9	31.5013		44.9	11.9718	44.9	30.7476		44.9	7.62781	44.9	23.8908		44.9	11.2192	44.9	24.4871		44.9	10.2091	44.9	24.2973		44.9	10.1364	44.9	23.455		44.9	13.9264	44.9	15.5504
	45	28.4355	45	45.5439		45	23.7128	45	45.5708		45	9.38478	45	27.4431		45	14.7114	45	31.5024		45	11.9758	45	30.7466		45	7.63168	45	23.8885		45	11.2235	45	24.4919		45	10.2133	45	24.2936		45	10.1384	45	23.4525		45	13.9215	45	15.5497
	45.1	28.4372	45.1	45.5475		45.1	23.7125	45.1	45.5652		45.1	9.38358	45.1	27.4381		45.1	14.7155	45.1	31.5049		45.1	11.9786	45.1	30.7448		45.1	7.63589	45.1	23.8858		45.1	11.2271	45.1	24.4954		45.1	10.2158	45.1	24.2907		45.1	10.1413	45.1	23.4512		45.1	13.9181	45.1	15.5507
	45.2	28.4373	45.2	45.5491		45.2	23.715	45.2	45.5596		45.2	9.38367	45.2	27.4364		45.2	14.7198	45.2	31.5067		45.2	11.9804	45.2	30.742		45.2	7.64107	45.2	23.8838		45.2	11.2298	45.2	24.4973		45.2	10.2162	45.2	24.2887		45.2	10.1439	45.2	23.4504		45.2	13.9156	45.2	15.5522
	45.3	28.4354	45.3	45.5481		45.3	23.7201	45.3	45.5557		45.3	9.38415	45.3	27.4372		45.3	14.7261	45.3	31.5081		45.3	11.9829	45.3	30.7382		45.3	7.6462	45.3	23.882		45.3	11.2314	45.3	24.4978		45.3	10.2152	45.3	24.2868		45.3	10.1468	45.3	23.451		45.3	13.9145	45.3	15.5546
	45.4	28.4326	45.4	45.5455		45.4	23.7264	45.4	45.5544		45.4	9.38587	45.4	27.4405		45.4	14.7355	45.4	31.5106		45.4	11.9867	45.4	30.735		45.4	7.6504	45.4	23.8799		45.4	11.2309	45.4	24.4967		45.4	10.2146	45.4	24.2853		45.4	10.1489	45.4	23.4544		45.4	13.9167	45.4	15.5592
	45.5	28.4306	45.5	45.5431		45.5	23.7338	45.5	45.5553		45.5	9.38995	45.5	27.446		45.5	14.7455	45.5	31.52		45.5	11.9903	45.5	30.7342		45.5	7.65388	45.5	23.8783		45.5	11.2283	45.5	24.494		45.5	10.2154	45.5	24.2841		45.5	10.1499	45.5	23.4601		45.5	13.9218	45.5	15.5674
	45.6	28.4293	45.6	45.5405		45.6	23.7411	45.6	45.5568		45.6	9.39562	45.6	27.4526		45.6	14.7534	45.6	31.5225		45.6	11.9936	45.6	30.7359		45.6	7.65668	45.6	23.8783		45.6	11.2272	45.6	24.4922		45.6	10.2176	45.6	24.2833		45.6	10.1498	45.6	23.4673		45.6	13.9258	45.6	15.5778
	45.7	28.4292	45.7	45.5368		45.7	23.7467	45.7	45.5567		45.7	9.40154	45.7	27.4584		45.7	14.758	45.7	31.5235		45.7	11.9979	45.7	30.7378		45.7	7.65825	45.7	23.8791		45.7	11.2297	45.7	24.493		45.7	10.2222	45.7	24.2834		45.7	10.1502	45.7	23.4746		45.7	13.9272	45.7	15.5865
	45.8	28.4314	45.8	45.5349		45.8	23.7497	45.8	45.5537		45.8	9.40814	45.8	27.4613		45.8	14.7596	45.8	31.5233		45.8	12.0027	45.8	30.739		45.8	7.6587	45.8	23.8788		45.8	11.2339	45.8	24.495		45.8	10.2277	45.8	24.2848		45.8	10.1511	45.8	23.4806		45.8	13.9274	45.8	15.5914
	45.9	28.4344	45.9	45.5383		45.9	23.7502	45.9	45.5484		45.9	9.41687	45.9	27.4622		45.9	14.7591	45.9	31.5215		45.9	12.0068	45.9	30.7391		45.9	7.65681	45.9	23.8782		45.9	11.2371	45.9	24.4966		45.9	10.232	45.9	24.2863		45.9	10.1518	45.9	23.4841		45.9	13.9277	45.9	15.5943
	46	28.438	46	45.5427		46	23.7484	46	45.5414		46	9.42561	46	27.4613		46	14.7582	46	31.518		46	12.009	46	30.7389		46	7.65576	46	23.8776		46	11.2394	46	24.4968		46	10.2346	46	24.2861		46	10.1525	46	23.4853		46	13.9282	46	15.5983
	46.1	28.4421	46.1	45.5431		46.1	23.7448	46.1	45.5342		46.1	9.43273	46.1	27.4586		46.1	14.7544	46.1	31.513		46.1	12.0084	46.1	30.7384		46.1	7.65502	46.1	23.8768		46.1	11.2466	46.1	24.4955		46.1	10.2359	46.1	24.2836		46.1	10.1527	46.1	23.4855		46.1	13.9282	46.1	15.6047
	46.2	28.4448	46.2	45.5392		46.2	23.7415	46.2	45.5274		46.2	9.43763	46.2	27.4555		46.2	14.7515	46.2	31.5082		46.2	12.0059	46.2	30.7376		46.2	7.65506	46.2	23.8762		46.2	11.248	46.2	24.4943		46.2	10.2361	46.2	24.2794		46.2	10.1531	46.2	23.4848		46.2	13.9288	46.2	15.6136
	46.3	28.445	46.3	45.5326		46.3	23.7399	46.3	45.5207		46.3	9.43962	46.3	27.4526		46.3	14.749	46.3	31.5042		46.3	12.0033	46.3	30.7369		46.3	7.65691	46.3	23.8751		46.3	11.2468	46.3	24.4925		46.3	10.2362	46.3	24.2756		46.3	10.1548	46.3	23.4829		46.3	13.9306	46.3	15.6229
	46.4	28.4435	46.4	45.5263		46.4	23.7391	46.4	45.5133		46.4	9.44025	46.4	27.4494		46.4	14.7473	46.4	31.5008		46.4	12.0022	46.4	30.7361		46.4	7.66202	46.4	23.8736		46.4	11.2447	46.4	24.4892		46.4	10.2365	46.4	24.2728		46.4	10.1569	46.4	23.4808		46.4	13.9312	46.4	15.6302
	46.5	28.4416	46.5	45.5206		46.5	23.7395	46.5	45.5058		46.5	9.43973	46.5	27.4457		46.5	14.7469	46.5	31.4979		46.5	12.0027	46.5	30.7355		46.5	7.67005	46.5	23.8723		46.5	11.2425	46.5	24.4864		46.5	10.2373	46.5	24.2702		46.5	10.1577	46.5	23.4791		46.5	13.9304	46.5	15.6317
	46.6	28.4399	46.6	45.5156		46.6	23.7391	46.6	45.5011		46.6	9.43893	46.6	27.4429		46.6	14.7479	46.6	31.4966		46.6	12.0044	46.6	30.7343		46.6	7.67767	46.6	23.8719		46.6	11.2405	46.6	24.4842		46.6	10.2392	46.6	24.2669		46.6	10.1581	46.6	23.4775		46.6	13.9283	46.6	15.6278
	46.7	28.4393	46.7	45.5111		46.7	23.737	46.7	45.5004		46.7	9.4383	46.7	27.4422		46.7	14.7505	46.7	31.4991		46.7	12.0075	46.7	30.7329		46.7	7.68438	46.7	23.8722		46.7	11.2388	46.7	24.4823		46.7	10.2414	46.7	24.2633		46.7	10.1583	46.7	23.4757		46.7	13.9246	46.7	15.622
	46.8	28.4382	46.8	45.5078		46.8	23.7362	46.8	45.501		46.8	9.43687	46.8	27.4444		46.8	14.7537	46.8	31.505		46.8	12.0111	46.8	30.7327		46.8	7.69103	46.8	23.8731		46.8	11.238	46.8	24.4828		46.8	10.2425	46.8	24.2601		46.8	10.1576	46.8	23.4732		46.8	13.9209	46.8	15.6165
	46.9	28.4367	46.9	45.5071		46.9	23.737	46.9	45.5005		46.9	9.4363	46.9	27.4471		46.9	14.757	46.9	31.5109		46.9	12.0142	46.9	30.7331		46.9	7.69639	46.9	23.8764		46.9	11.2386	46.9	24.4858		46.9	10.2431	46.9	24.2569		46.9	10.1569	46.9	23.4709		46.9	13.9176	46.9	15.612
	47	28.4348	47	45.507		47	23.7378	47	45.4989		47	9.43767	47	27.4475		47	14.761	47	31.5137		47	12.0164	47	30.7333		47	7.70044	47	23.8822		47	11.2401	47	24.4893		47	10.2447	47	24.2538		47	10.1568	47	23.4696		47	13.9155	47	15.6066
	47.1	28.4317	47.1	45.5053		47.1	23.7381	47.1	45.4977		47.1	9.44086	47.1	27.4475		47.1	14.7654	47.1	31.5132		47.1	12.018	47.1	30.7329		47.1	7.70357	47.1	23.8877		47.1	11.242	47.1	24.4916		47.1	10.246	47.1	24.2517		47.1	10.1589	47.1	23.4687		47.1	13.916	47.1	15.6
	47.2	28.4281	47.2	45.5029		47.2	23.7388	47.2	45.4969		47.2	9.44458	47.2	27.4485		47.2	14.769	47.2	31.5104		47.2	12.0197	47.2	30.7315		47.2	7.70567	47.2	23.8907		47.2	11.2446	47.2	24.4918		47.2	10.2451	47.2	24.2496		47.2	10.1634	47.2	23.4661		47.2	13.9185	47.2	15.593
	47.3	28.424	47.3	45.4999		47.3	23.7395	47.3	45.4965		47.3	9.44744	47.3	27.4504		47.3	14.7711	47.3	31.5066		47.3	12.0206	47.3	30.7293		47.3	7.70738	47.3	23.8921		47.3	11.2471	47.3	24.4906		47.3	10.2435	47.3	24.2482		47.3	10.1683	47.3	23.4617		47.3	13.9224	47.3	15.5863
	47.4	28.4221	47.4	45.4965		47.4	23.7398	47.4	45.4959		47.4	9.44956	47.4	27.4514		47.4	14.7724	47.4	31.5026		47.4	12.0192	47.4	30.7272		47.4	7.7086	47.4	23.8916		47.4	11.2494	47.4	24.4891		47.4	10.2429	47.4	24.247		47.4	10.1729	47.4	23.4573		47.4	13.9274	47.4	15.5794
	47.5	28.4237	47.5	45.4944		47.5	23.742	47.5	45.4939		47.5	9.45105	47.5	27.4522		47.5	14.7741	47.5	31.4989		47.5	12.0168	47.5	30.7241		47.5	7.70895	47.5	23.889		47.5	11.2515	47.5	24.4873		47.5	10.2437	47.5	24.2463		47.5	10.1771	47.5	23.4552		47.5	13.9321	47.5	15.5751
	47.6	28.4266	47.6	45.4929		47.6	23.7471	47.6	45.4914		47.6	9.4522	47.6	27.4535		47.6	14.7759	47.6	31.4955		47.6	12.0145	47.6	30.7187		47.6	7.70887	47.6	23.8861		47.6	11.2532	47.6	24.4853		47.6	10.2463	47.6	24.2481		47.6	10.1807	47.6	23.4546		47.6	13.9377	47.6	15.5745
	47.7	28.43	47.7	45.4915		47.7	23.7558	47.7	45.489		47.7	9.45273	47.7	27.4537		47.7	14.7764	47.7	31.4929		47.7	12.0129	47.7	30.7128		47.7	7.70829	47.7	23.8836		47.7	11.2542	47.7	24.4835		47.7	10.2494	47.7	24.2533		47.7	10.1842	47.7	23.4547		47.7	13.9434	47.7	15.5784
	47.8	28.4352	47.8	45.4909		47.8	23.7653	47.8	45.4871		47.8	9.45231	47.8	27.4516		47.8	14.7765	47.8	31.491		47.8	12.013	47.8	30.708		47.8	7.70697	47.8	23.8805		47.8	11.2544	47.8	24.4813		47.8	10.2517	47.8	24.2593		47.8	10.1861	47.8	23.4543		47.8	13.9464	47.8	15.5909
	47.9	28.4413	47.9	45.4914		47.9	23.7727	47.9	45.4849		47.9	9.45069	47.9	27.4466		47.9	14.7778	47.9	31.4894		47.9	12.0144	47.9	30.7047		47.9	7.7045	47.9	23.8765		47.9	11.2542	47.9	24.4789		47.9	10.2532	47.9	24.2644		47.9	10.1846	47.9	23.4525		47.9	13.9481	47.9	15.6094
	48	28.4469	48	45.492		48	23.7773	48	45.4814		48	9.43635	48	27.4406		48	14.7799	48	31.4879		48	12.0177	48	30.7038		48	7.70149	48	23.8736		48	11.2544	48	24.4774		48	10.2544	48	24.2689		48	10.1812	48	23.4494		48	13.9495	48	15.6265
	48.1	28.4506	48.1	45.4918		48.1	23.779	48.1	45.4785		48.1	9.40215	48.1	27.4364		48.1	14.7826	48.1	31.4854		48.1	12.0224	48.1	30.7055		48.1	7.70042	48.1	23.8709		48.1	11.2556	48.1	24.4761		48.1	10.2554	48.1	24.2725		48.1	10.1786	48.1	23.4457		48.1	13.9498	48.1	15.6375
	48.2	28.4522	48.2	45.4908		48.2	23.779	48.2	45.4763		48.2	9.35596	48.2	27.4345		48.2	14.785	48.2	31.4823		48.2	12.0275	48.2	30.7077		48.2	7.70129	48.2	23.8682		48.2	11.2582	48.2	24.4743		48.2	10.2558	48.2	24.2752		48.2	10.1781	48.2	23.4428		48.2	13.9499	48.2	15.6414
	48.3	28.453	48.3	45.4911		48.3	23.7771	48.3	45.4725		48.3	9.30774	48.3	27.4342		48.3	14.7856	48.3	31.4789		48.3	12.032	48.3	30.7086		48.3	7.70335	48.3	23.8654		48.3	11.261	48.3	24.4717		48.3	10.2561	48.3	24.2782		48.3	10.1798	48.3	23.4415		48.3	13.9495	48.3	15.6374
	48.4	28.4535	48.4	45.494		48.4	23.7737	48.4	45.467		48.4	9.27146	48.4	27.4338		48.4	14.7848	48.4	31.4754		48.4	12.0349	48.4	30.7081		48.4	7.70639	48.4	23.8627		48.4	11.2631	48.4	24.4691		48.4	10.2579	48.4	24.2814		48.4	10.1835	48.4	23.4409		48.4	13.9462	48.4	15.6259
	48.5	28.4544	48.5	45.4969		48.5	23.7707	48.5	45.462		48.5	9.25489	48.5	27.4326		48.5	14.7838	48.5	31.4726		48.5	12.0381	48.5	30.7073		48.5	7.71066	48.5	23.8608		48.5	11.2651	48.5	24.467		48.5	10.2602	48.5	24.2842		48.5	10.1888	48.5	23.4404		48.5	13.9396	48.5	15.6093
	48.6	28.4558	48.6	45.499		48.6	23.7678	48.6	45.4585		48.6	9.24863	48.6	27.4319		48.6	14.7824	48.6	31.4703		48.6	12.0441	48.6	30.7066		48.6	7.71461	48.6	23.8589		48.6	11.2666	48.6	24.4652		48.6	10.2622	48.6	24.2856		48.6	10.1967	48.6	23.4397		48.6	13.9316	48.6	15.5916
	48.7	28.4569	48.7	45.5004		48.7	23.7664	48.7	45.4568		48.7	9.24172	48.7	27.4326		48.7	14.7807	48.7	31.4692		48.7	12.0524	48.7	30.7066		48.7	7.71702	48.7	23.8571		48.7	11.2671	48.7	24.4643		48.7	10.2644	48.7	24.2849		48.7	10.2045	48.7	23.4386		48.7	13.9258	48.7	15.5781
	48.8	28.4578	48.8	45.4998		48.8	23.7679	48.8	45.4555		48.8	9.23536	48.8	27.4343		48.8	14.7795	48.8	31.4686		48.8	12.06	48.8	30.707		48.8	7.71943	48.8	23.8559		48.8	11.2676	48.8	24.4654		48.8	10.2665	48.8	24.2826		48.8	10.2084	48.8	23.4362		48.8	13.9221	48.8	15.5681
	48.9	28.4594	48.9	45.497		48.9	23.7692	48.9	45.4545		48.9	9.23628	48.9	27.437		48.9	14.7791	48.9	31.4677		48.9	12.0658	48.9	30.7063		48.9	7.72133	48.9	23.8557		48.9	11.2696	48.9	24.4686		48.9	10.2692	48.9	24.2795		48.9	10.2093	48.9	23.4324		48.9	13.9199	48.9	15.5573
	49	28.4613	49	45.4922		49	23.7705	49	45.4561		49	9.24078	49	27.4394		49	14.7796	49	31.4667		49	12.0701	49	30.704		49	7.72235	49	23.857		49	11.2735	49	24.4714		49	10.2718	49	24.2758		49	10.2099	49	23.4286		49	13.9206	49	15.5452
	49.1	28.462	49.1	45.4859		49.1	23.7725	49.1	45.4609		49.1	9.24065	49.1	27.4402		49.1	14.781	49.1	31.4652		49.1	12.0733	49.1	30.7009		49.1	7.72316	49.1	23.8598		49.1	11.2778	49.1	24.4727		49.1	10.2735	49.1	24.2722		49.1	10.2119	49.1	23.4258		49.1	13.9237	49.1	15.5335
	49.2	28.4602	49.2	45.4792		49.2	23.7741	49.2	45.4682		49.2	9.2408	49.2	27.4385		49.2	14.7838	49.2	31.4633		49.2	12.0752	49.2	30.6979		49.2	7.72483	49.2	23.8636		49.2	11.2814	49.2	24.4725		49.2	10.274	49.2	24.2683		49.2	10.2144	49.2	23.4244		49.2	13.9288	49.2	15.5268
	49.3	28.4576	49.3	45.4729		49.3	23.7774	49.3	45.476		49.3	9.24916	49.3	27.4339		49.3	14.7886	49.3	31.4625		49.3	12.076	49.3	30.6961		49.3	7.72837	49.3	23.8681		49.3	11.2847	49.3	24.4718		49.3	10.274	49.3	24.2643		49.3	10.2167	49.3	23.4236		49.3	13.9349	49.3	15.5235
	49.4	28.4575	49.4	45.468		49.4	23.7824	49.4	45.4825		49.4	9.26815	49.4	27.4285		49.4	14.7939	49.4	31.4631		49.4	12.0762	49.4	30.6951		49.4	7.73257	49.4	23.8723		49.4	11.2875	49.4	24.4723		49.4	10.2745	49.4	24.2607		49.4	10.2188	49.4	23.424		49.4	13.9396	49.4	15.5197
	49.5	28.4589	49.5	45.4644		49.5	23.7902	49.5	45.4862		49.5	9.29507	49.5	27.4225		49.5	14.7985	49.5	31.465		49.5	12.0763	49.5	30.6949		49.5	7.73592	49.5	23.8757		49.5	11.2897	49.5	24.4729		49.5	10.2753	49.5	24.2574		49.5	10.2209	49.5	23.4252		49.5	13.9474	49.5	15.5185
	49.6	28.4605	49.6	45.4633		49.6	23.8003	49.6	45.4872		49.6	9.32519	49.6	27.417		49.6	14.8018	49.6	31.4673		49.6	12.0776	49.6	30.6954		49.6	7.73856	49.6	23.8785		49.6	11.2906	49.6	24.4721		49.6	10.2772	49.6	24.2547		49.6	10.2231	49.6	23.427		49.6	13.9487	49.6	15.5239
	49.7	28.4625	49.7	45.4655		49.7	23.8095	49.7	45.4854		49.7	9.35563	49.7	27.4119		49.7	14.8026	49.7	31.4691		49.7	12.0792	49.7	30.695		49.7	7.74151	49.7	23.8806		49.7	11.2906	49.7	24.4704		49.7	10.2805	49.7	24.2526		49.7	10.227	49.7	23.4291		49.7	13.949	49.7	15.5333
	49.8	28.4662	49.8	45.469		49.8	23.8156	49.8	45.4809		49.8	9.38382	49.8	27.4059		49.8	14.8025	49.8	31.4699		49.8	12.0803	49.8	30.6941		49.8	7.74527	49.8	23.8806		49.8	11.2915	49.8	24.4686		49.8	10.2842	49.8	24.2503		49.8	10.2334	49.8	23.4291		49.8	13.9515	49.8	15.5414
	49.9	28.4718	49.9	45.4708		49.9	23.8179	49.9	45.4745		49.9	9.40906	49.9	27.4004		49.9	14.803	49.9	31.4702		49.9	12.0821	49.9	30.6929		49.9	7.74832	49.9	23.8782		49.9	11.2927	49.9	24.4675		49.9	10.287	49.9	24.2487		49.9	10.2411	49.9	23.4266		49.9	13.9615	49.9	15.5456
	50	28.477	50	45.4697		50	23.819	50	45.468		50	9.45174	50	27.395		50	14.8048	50	31.4712		50	12.0859	50	30.6914		50	7.75168	50	23.8748		50	11.2932	50	24.4657		50	10.2892	50	24.2483		50	10.2491	50	23.4225		50	13.9791	50	15.5465
	50.1	28.4803	50.1	45.4675		50.1	23.8223	50.1	45.4624		50.1	9.47119	50.1	27.3905		50.1	14.8064	50.1	31.4725		50.1	12.0907	50.1	30.691		50.1	7.7572	50.1	23.8705		50.1	11.2933	50.1	24.4628		50.1	10.2922	50.1	24.2492		50.1	10.2555	50.1	23.4181		50.1	13.9963	50.1	15.5458
	50.2	28.4822	50.2	45.4648		50.2	23.8287	50.2	45.4575		50.2	9.49123	50.2	27.388		50.2	14.8071	50.2	31.4732		50.2	12.0945	50.2	30.6913		50.2	7.76541	50.2	23.8654		50.2	11.2939	50.2	24.4599		50.2	10.2957	50.2	24.2499		50.2	10.2592	50.2	23.4149		50.2	14.0049	50.2	15.5466
	50.3	28.4839	50.3	45.4613		50.3	23.8363	50.3	45.4521		50.3	9.50948	50.3	27.3863		50.3	14.8076	50.3	31.4727		50.3	12.0974	50.3	30.6907		50.3	7.77454	50.3	23.8605		50.3	11.2957	50.3	24.4576		50.3	10.3001	50.3	24.2496		50.3	10.2602	50.3	23.4137		50.3	14.0061	50.3	15.5536
	50.4	28.4851	50.4	45.4583		50.4	23.8443	50.4	45.446		50.4	9.52427	50.4	27.3856		50.4	14.809	50.4	31.4712		50.4	12.1004	50.4	30.6897		50.4	7.78251	50.4	23.8557		50.4	11.2977	50.4	24.4552		50.4	10.3052	50.4	24.2486		50.4	10.2591	50.4	23.4149		50.4	14.0039	50.4	15.5678
	50.5	28.4845	50.5	45.4564		50.5	23.8512	50.5	45.4416		50.5	9.53631	50.5	27.3862		50.5	14.8118	50.5	31.4687		50.5	12.1041	50.5	30.6891		50.5	7.78971	50.5	23.8505		50.5	11.2986	50.5	24.4522		50.5	10.3097	50.5	24.2467		50.5	10.2575	50.5	23.4173		50.5	14.0008	50.5	15.5842
	50.6	28.4824	50.6	45.4547		50.6	23.8585	50.6	45.4391		50.6	9.5459	50.6	27.3886		50.6	14.8148	50.6	31.4655		50.6	12.1083	50.6	30.6905		50.6	7.79525	50.6	23.8467		50.6	11.2982	50.6	24.4484		50.6	10.3134	50.6	24.2439		50.6	10.2556	50.6	23.4188		50.6	13.9986	50.6	15.5981
	50.7	28.4805	50.7	45.4522		50.7	23.8661	50.7	45.4358		50.7	9.55332	50.7	27.3924		50.7	14.8169	50.7	31.4612		50.7	12.1117	50.7	30.6934		50.7	7.79882	50.7	23.8463		50.7	11.2962	50.7	24.4452		50.7	10.3165	50.7	24.2413		50.7	10.2525	50.7	23.4201		50.7	13.9959	50.7	15.6082
	50.8	28.4794	50.8	45.4487		50.8	23.8711	50.8	45.4298		50.8	9.55949	50.8	27.3963		50.8	14.8199	50.8	31.4564		50.8	12.1143	50.8	30.6959		50.8	7.80075	50.8	23.8486		50.8	11.2943	50.8	24.4436		50.8	10.3208	50.8	24.239		50.8	10.2482	50.8	23.4213		50.8	13.995	50.8	15.6132
	50.9	28.4788	50.9	45.445		50.9	23.8718	50.9	45.4235		50.9	9.56481	50.9	27.3996		50.9	14.8264	50.9	31.4523		50.9	12.1169	50.9	30.6977		50.9	7.80122	50.9	23.8533		50.9	11.2936	50.9	24.4428		50.9	10.3264	50.9	24.2362		50.9	10.2432	50.9	23.4222		50.9	13.9971	50.9	15.6125
	51	28.4771	51	45.4428		51	23.8683	51	45.4198		51	9.56861	51	27.4022		51	14.8348	51	31.4493		51	12.1201	51	30.6982		51	7.8011	51	23.8594		51	11.294	51	24.4426		51	10.3303	51	24.2328		51	10.2383	51	23.4225		51	13.9995	51	15.6066
	51.1	28.4748	51.1	45.4412		51.1	23.8609	51.1	45.4184		51.1	9.56953	51.1	27.4045		51.1	14.8427	51.1	31.4476		51.1	12.1233	51.1	30.6979		51.1	7.80092	51.1	23.8654		51.1	11.2949	51.1	24.4426		51.1	10.3308	51.1	24.2292		51.1	10.2352	51.1	23.4225		51.1	14.0009	51.1	15.5958
	51.2	28.4729	51.2	45.4391		51.2	23.8513	51.2	45.4175		51.2	9.56827	51.2	27.4071		51.2	14.8494	51.2	31.4476		51.2	12.1262	51.2	30.6976		51.2	7.79985	51.2	23.8706		51.2	11.2957	51.2	24.4425		51.2	10.3292	51.2	24.2252		51.2	10.2345	51.2	23.4228		51.2	14.0017	51.2	15.5828
	51.3	28.4721	51.3	45.4366		51.3	23.8429	51.3	45.4161		51.3	9.56624	51.3	27.4104		51.3	14.8549	51.3	31.4495		51.3	12.129	51.3	30.6971		51.3	7.79832	51.3	23.8742		51.3	11.2963	51.3	24.4427		51.3	10.3268	51.3	24.2207		51.3	10.2356	51.3	23.4211		51.3	14.0016	51.3	15.57
	51.4	28.4718	51.4	45.434		51.4	23.8386	51.4	45.4138		51.4	9.56424	51.4	27.4143		51.4	14.8595	51.4	31.4524		51.4	12.1321	51.4	30.6972		51.4	7.79805	51.4	23.8761		51.4	11.2957	51.4	24.4432		51.4	10.3247	51.4	24.217		51.4	10.2361	51.4	23.4182		51.4	13.9999	51.4	15.5563
	51.5	28.472	51.5	45.4319		51.5	23.8393	51.5	45.4122		51.5	9.5633	51.5	27.4182		51.5	14.8646	51.5	31.4553		51.5	12.1342	51.5	30.6977		51.5	7.80087	51.5	23.8764		51.5	11.2941	51.5	24.4437		51.5	10.3235	51.5	24.2138		51.5	10.235	51.5	23.4161		51.5	13.9973	51.5	15.5429
	51.6	28.4723	51.6	45.4309		51.6	23.8418	51.6	45.411		51.6	9.5646	51.6	27.4208		51.6	14.8695	51.6	31.4573		51.6	12.135	51.6	30.6976		51.6	7.80577	51.6	23.8766		51.6	11.2925	51.6	24.444		51.6	10.3238	51.6	24.2121		51.6	10.2326	51.6	23.4189		51.6	13.9909	51.6	15.5304
	51.7	28.4737	51.7	45.4315		51.7	23.8436	51.7	45.4082		51.7	9.56785	51.7	27.4214		51.7	14.8733	51.7	31.4586		51.7	12.1353	51.7	30.698		51.7	7.81059	51.7	23.8776		51.7	11.2916	51.7	24.4443		51.7	10.3252	51.7	24.2127		51.7	10.23	51.7	23.4267		51.7	13.982	51.7	15.5188
	51.8	28.4764	51.8	45.4331		51.8	23.8444	51.8	45.4057		51.8	9.57052	51.8	27.4218		51.8	14.8767	51.8	31.4592		51.8	12.1357	51.8	30.6993		51.8	7.81504	51.8	23.8786		51.8	11.2921	51.8	24.445		51.8	10.3271	51.8	24.215		51.8	10.2281	51.8	23.4346		51.8	13.9766	51.8	15.51
	51.9	28.4804	51.9	45.436		51.9	23.8428	51.9	45.4042		51.9	9.57365	51.9	27.4216		51.9	14.879	51.9	31.4587		51.9	12.1358	51.9	30.7		51.9	7.81755	51.9	23.8787		51.9	11.2941	51.9	24.4456		51.9	10.3281	51.9	24.2168		51.9	10.2273	51.9	23.4385		51.9	13.9758	51.9	15.5046
	52	28.4869	52	45.4404		52	23.8433	52	45.4031		52	9.57974	52	27.4208		52	14.8804	52	31.4577		52	12.1351	52	30.6992		52	7.81832	52	23.8789		52	11.2969	52	24.4451		52	10.3287	52	24.2171		52	10.2283	52	23.4393		52	13.977	52	15.5023
	52.1	28.4943	52.1	45.4478		52.1	23.8445	52.1	45.4013		52.1	9.58709	52.1	27.4193		52.1	14.8809	52.1	31.4555		52.1	12.134	52.1	30.698		52.1	7.81908	52.1	23.8808		52.1	11.3009	52.1	24.4441		52.1	10.3292	52.1	24.2175		52.1	10.2318	52.1	23.4383		52.1	13.9758	52.1	15.5012
	52.2	28.5016	52.2	45.4563		52.2	23.8456	52.2	45.3996		52.2	9.59247	52.2	27.4181		52.2	14.8802	52.2	31.4513		52.2	12.1319	52.2	30.6966		52.2	7.82085	52.2	23.8841		52.2	11.3075	52.2	24.4436		52.2	10.3279	52.2	24.2191		52.2	10.2373	52.2	23.434		52.2	13.9725	52.2	15.4991
	52.3	28.508	52.3	45.4629		52.3	23.8481	52.3	45.3993		52.3	9.59514	52.3	27.4182		52.3	14.8792	52.3	31.4453		52.3	12.1296	52.3	30.694		52.3	7.82379	52.3	23.8873		52.3	11.3151	52.3	24.4438		52.3	10.3252	52.3	24.2219		52.3	10.2446	52.3	23.4284		52.3	13.9694	52.3	15.4942
	52.4	28.5134	52.4	45.4624		52.4	23.8507	52.4	45.3989		52.4	9.59583	52.4	27.4178		52.4	14.8775	52.4	31.4384		52.4	12.1269	52.4	30.6914		52.4	7.82692	52.4	23.8885		52.4	11.3215	52.4	24.4435		52.4	10.3226	52.4	24.225		52.4	10.2537	52.4	23.4248		52.4	13.9676	52.4	15.4851
	52.5	28.5166	52.5	45.4616		52.5	23.8533	52.5	45.3988		52.5	9.59434	52.5	27.4156		52.5	14.8757	52.5	31.4315		52.5	12.123	52.5	30.6906		52.5	7.83042	52.5	23.8884		52.5	11.3256	52.5	24.4424		52.5	10.3221	52.5	24.2274		52.5	10.2617	52.5	23.4242		52.5	13.9665	52.5	15.4739
	52.6	28.5174	52.6	45.4602		52.6	23.8563	52.6	45.4		52.6	9.59081	52.6	27.4118		52.6	14.8743	52.6	31.4252		52.6	12.1195	52.6	30.6907		52.6	7.83607	52.6	23.8884		52.6	11.3272	52.6	24.4418		52.6	10.324	52.6	24.2287		52.6	10.2673	52.6	23.4257		52.6	13.9649	52.6	15.463
	52.7	28.5172	52.7	45.4583		52.7	23.8591	52.7	45.4033		52.7	9.5856	52.7	27.4082		52.7	14.8733	52.7	31.4209		52.7	12.1181	52.7	30.6902		52.7	7.84402	52.7	23.8885		52.7	11.3279	52.7	24.4421		52.7	10.3261	52.7	24.2289		52.7	10.2707	52.7	23.4265		52.7	13.9627	52.7	15.4561
	52.8	28.5167	52.8	45.4554		52.8	23.8632	52.8	45.4096		52.8	9.57968	52.8	27.406		52.8	14.8734	52.8	31.4186		52.8	12.1196	52.8	30.6888		52.8	7.85355	52.8	23.8878		52.8	11.328	52.8	24.4439		52.8	10.3277	52.8	24.2286		52.8	10.2725	52.8	23.4263		52.8	13.9602	52.8	15.4546
	52.9	28.516	52.9	45.4528		52.9	23.8678	52.9	45.4186		52.9	9.57495	52.9	27.4035		52.9	14.8736	52.9	31.4187		52.9	12.1228	52.9	30.6861		52.9	7.86403	52.9	23.887		52.9	11.3281	52.9	24.4484		52.9	10.3292	52.9	24.2269		52.9	10.2719	52.9	23.4253		52.9	13.9583	52.9	15.4566
	53	28.5143	53	45.4513		53	23.8711	53	45.4282		53	9.57245	53	27.4		53	14.8743	53	31.4202		53	12.1279	53	30.6828		53	7.87412	53	23.8875		53	11.3291	53	24.4539		53	10.3315	53	24.2244		53	10.2689	53	23.424		53	13.957	53	15.4596
	53.1	28.5116	53.1	45.4478		53.1	23.8733	53.1	45.4367		53.1	9.57161	53.1	27.3975		53.1	14.8753	53.1	31.4211		53.1	12.1355	53.1	30.679		53.1	7.88228	53.1	23.8892		53.1	11.3313	53.1	24.4589		53.1	10.3346	53.1	24.2218		53.1	10.266	53.1	23.4232		53.1	13.9557	53.1	15.4621
	53.2	28.5093	53.2	45.4438		53.2	23.8753	53.2	45.4418		53.2	9.5717	53.2	27.3971		53.2	14.8772	53.2	31.4226		53.2	12.1442	53.2	30.6746		53.2	7.88798	53.2	23.8896		53.2	11.3344	53.2	24.4622		53.2	10.3371	53.2	24.2201		53.2	10.2651	53.2	23.4211		53.2	13.9569	53.2	15.464
	53.3	28.5082	53.3	45.4421		53.3	23.8774	53.3	45.4446		53.3	9.57163	53.3	27.3987		53.3	14.8811	53.3	31.4256		53.3	12.1521	53.3	30.6706		53.3	7.89198	53.3	23.8864		53.3	11.3376	53.3	24.4627		53.3	10.3381	53.3	24.2192		53.3	10.2669	53.3	23.4161		53.3	13.9608	53.3	15.4759
	53.4	28.5083	53.4	45.4422		53.4	23.8806	53.4	45.446		53.4	9.5718	53.4	27.4011		53.4	14.885	53.4	31.4288		53.4	12.1577	53.4	30.6681		53.4	7.89521	53.4	23.8791		53.4	11.3398	53.4	24.4617		53.4	10.3382	53.4	24.2186		53.4	10.2699	53.4	23.4113		53.4	13.964	53.4	15.4876
	53.5	28.5104	53.5	45.4439		53.5	23.8851	53.5	45.4459		53.5	9.57214	53.5	27.4039		53.5	14.8868	53.5	31.4318		53.5	12.1608	53.5	30.6666		53.5	7.89764	53.5	23.8705		53.5	11.3414	53.5	24.461		53.5	10.3388	53.5	24.2189		53.5	10.2727	53.5	23.4079		53.5	13.9634	53.5	15.5031
	53.6	28.5144	53.6	45.4468		53.6	23.8891	53.6	45.4433		53.6	9.57275	53.6	27.406		53.6	14.8854	53.6	31.4344		53.6	12.1619	53.6	30.6654		53.6	7.89805	53.6	23.863		53.6	11.343	53.6	24.4607		53.6	10.34	53.6	24.2218		53.6	10.2757	53.6	23.4054		53.6	13.96	53.6	15.5218
	53.7	28.5197	53.7	45.45		53.7	23.8928	53.7	45.4378		53.7	9.57483	53.7	27.4067		53.7	14.8821	53.7	31.4366		53.7	12.1621	53.7	30.6641		53.7	7.89649	53.7	23.8564		53.7	11.3445	53.7	24.46		53.7	10.3417	53.7	24.2285		53.7	10.2795	53.7	23.4036		53.7	13.9567	53.7	15.5396
	53.8	28.525	53.8	45.4529		53.8	23.8968	53.8	45.4312		53.8	9.57777	53.8	27.4074		53.8	14.8784	53.8	31.4383		53.8	12.1623	53.8	30.6636		53.8	7.89494	53.8	23.85		53.8	11.3459	53.8	24.459		53.8	10.3427	53.8	24.2373		53.8	10.2829	53.8	23.4014		53.8	13.9545	53.8	15.5489
	53.9	28.5286	53.9	45.4538		53.9	23.9004	53.9	45.4248		53.9	9.58125	53.9	27.4074		53.9	14.8751	53.9	31.4387		53.9	12.1641	53.9	30.6636		53.9	7.89416	53.9	23.8441		53.9	11.3469	53.9	24.4579		53.9	10.3426	53.9	24.2465		53.9	10.2859	53.9	23.3983		53.9	13.9537	53.9	15.5493
	54	28.5327	54	45.4527		54	23.9034	54	45.4182		54	9.58575	54	27.4052		54	14.8734	54	31.4377		54	12.1677	54	30.6638		54	7.89336	54	23.8391		54	11.3486	54	24.4564		54	10.342	54	24.2542		54	10.2888	54	23.395		54	13.9535	54	15.5443
	54.1	28.538	54.1	45.4491		54.1	23.9063	54.1	45.4116		54.1	9.59085	54.1	27.4012		54.1	14.8735	54.1	31.4364		54.1	12.1704	54.1	30.6641		54.1	7.89194	54.1	23.8351		54.1	11.3517	54.1	24.4537		54.1	10.3414	54.1	24.2589		54.1	10.2918	54.1	23.3921		54.1	13.956	54.1	15.5354
	54.2	28.5435	54.2	45.444		54.2	23.9104	54.2	45.408		54.2	9.59554	54.2	27.3974		54.2	14.8739	54.2	31.4356		54.2	12.1717	54.2	30.6639		54.2	7.88953	54.2	23.8314		54.2	11.3551	54.2	24.4491		54.2	10.3412	54.2	24.2606		54.2	10.2937	54.2	23.3902		54.2	13.9626	54.2	15.5248
	54.3	28.5487	54.3	45.4386		54.3	23.9163	54.3	45.4105		54.3	9.60054	54.3	27.3966		54.3	14.8736	54.3	31.4345		54.3	12.1727	54.3	30.6632		54.3	7.88753	54.3	23.8296		54.3	11.3583	54.3	24.4429		54.3	10.3406	54.3	24.2603		54.3	10.2949	54.3	23.3896		54.3	13.9706	54.3	15.5125
	54.4	28.553	54.4	45.4331		54.4	23.9232	54.4	45.4169		54.4	9.60593	54.4	27.3981		54.4	14.8733	54.4	31.4319		54.4	12.1734	54.4	30.6624		54.4	7.88625	54.4	23.8306		54.4	11.3613	54.4	24.436		54.4	10.3408	54.4	24.2586		54.4	10.2964	54.4	23.3902		54.4	13.9776	54.4	15.4982
	54.5	28.5571	54.5	45.4286		54.5	23.9305	54.5	45.4226		54.5	9.61198	54.5	27.3994		54.5	14.873	54.5	31.4276		54.5	12.1739	54.5	30.6623		54.5	7.88368	54.5	23.8322		54.5	11.3642	54.5	24.4287		54.5	10.3425	54.5	24.2561		54.5	10.2978	54.5	23.3919		54.5	13.9835	54.5	15.4852
	54.6	28.5609	54.6	45.4244		54.6	23.938	54.6	45.4265		54.6	9.62001	54.6	27.3996		54.6	14.8739	54.6	31.4229		54.6	12.1746	54.6	30.6628		54.6	7.87946	54.6	23.8336		54.6	11.3666	54.6	24.422		54.6	10.3446	54.6	24.2528		54.6	10.2993	54.6	23.3932		54.6	13.9876	54.6	15.4756
	54.7	28.5644	54.7	45.4201		54.7	23.9461	54.7	45.4287		54.7	9.62761	54.7	27.3994		54.7	14.8758	54.7	31.4187		54.7	12.1761	54.7	30.6629		54.7	7.87651	54.7	23.8349		54.7	11.3678	54.7	24.4163		54.7	10.3465	54.7	24.2479		54.7	10.3009	54.7	23.3939		54.7	13.9866	54.7	15.4687
	54.8	28.5683	54.8	45.4157		54.8	23.9523	54.8	45.4288		54.8	9.63269	54.8	27.3988		54.8	14.8775	54.8	31.4146		54.8	12.1793	54.8	30.6635		54.8	7.87659	54.8	23.8362		54.8	11.3689	54.8	24.4124		54.8	10.3481	54.8	24.2424		54.8	10.3029	54.8	23.3941		54.8	13.9805	54.8	15.4629
	54.9	28.5716	54.9	45.4129		54.9	23.9546	54.9	45.425		54.9	9.63557	54.9	27.396		54.9	14.8798	54.9	31.4107		54.9	12.1848	54.9	30.6645		54.9	7.87861	54.9	23.8372		54.9	11.3708	54.9	24.4116		54.9	10.3502	54.9	24.2372		54.9	10.3068	54.9	23.3944		54.9	13.9735	54.9	15.4565
	55	28.5732	55	45.4123		55	23.9548	55	45.4171		55	9.63687	55	27.3906		55	14.8832	55	31.4077		55	12.1912	55	30.6646		55	7.8818	55	23.8371		55	11.3733	55	24.414		55	10.3527	55	24.2333		55	10.312	55	23.3949		55	13.9691	55	15.45
	55.1	28.5724	55.1	45.4115		55.1	23.9545	55.1	45.4082		55.1	9.63502	55.1	27.3846		55.1	14.8878	55.1	31.4057		55.1	12.197	55.1	30.6642		55.1	7.88623	55.1	23.8351		55.1	11.3759	55.1	24.4179		55.1	10.3548	55.1	24.2316		55.1	10.3162	55.1	23.3956		55.1	13.9685	55.1	15.4453
	55.2	28.5689	55.2	45.4099		55.2	23.9554	55.2	45.4007		55.2	9.62765	55.2	27.3801		55.2	14.8923	55.2	31.4043		55.2	12.2017	55.2	30.6639		55.2	7.89185	55.2	23.8334		55.2	11.3781	55.2	24.4222		55.2	10.3553	55.2	24.23		55.2	10.3189	55.2	23.3961		55.2	13.969	55.2	15.4424
	55.3	28.5641	55.3	45.4074		55.3	23.9575	55.3	45.3942		55.3	9.61684	55.3	27.3771		55.3	14.8951	55.3	31.4038		55.3	12.2055	55.3	30.6636		55.3	7.89828	55.3	23.8338		55.3	11.3798	55.3	24.4259		55.3	10.3552	55.3	24.2276		55.3	10.3205	55.3	23.3964		55.3	13.9701	55.3	15.4405
	55.4	28.5592	55.4	45.4033		55.4	23.9597	55.4	45.3886		55.4	9.60665	55.4	27.3745		55.4	14.8971	55.4	31.4031		55.4	12.2078	55.4	30.6637		55.4	7.90446	55.4	23.8359		55.4	11.3808	55.4	24.4293		55.4	10.3563	55.4	24.225		55.4	10.3205	55.4	23.3966		55.4	13.9729	55.4	15.4394
	55.5	28.5556	55.5	45.3987		55.5	23.9634	55.5	45.3845		55.5	9.60018	55.5	27.3717		55.5	14.9004	55.5	31.4026		55.5	12.2089	55.5	30.6634		55.5	7.90977	55.5	23.838		55.5	11.3819	55.5	24.4336		55.5	10.3589	55.5	24.2224		55.5	10.3192	55.5	23.3956		55.5	13.9766	55.5	15.4396
	55.6	28.5535	55.6	45.3937		55.6	23.9689	55.6	45.3817		55.6	9.59795	55.6	27.3694		55.6	14.9059	55.6	31.4029		55.6	12.2115	55.6	30.6625		55.6	7.915	55.6	23.8393		55.6	11.3842	55.6	24.439		55.6	10.3623	55.6	24.2209		55.6	10.3175	55.6	23.3939		55.6	13.9794	55.6	15.4415
	55.7	28.5521	55.7	45.3895		55.7	23.9735	55.7	45.3805		55.7	9.5981	55.7	27.3681		55.7	14.9122	55.7	31.4035		55.7	12.2149	55.7	30.6623		55.7	7.91951	55.7	23.839		55.7	11.3868	55.7	24.4446		55.7	10.3725	55.7	24.2204		55.7	10.3153	55.7	23.3924		55.7	13.9807	55.7	15.4444
	55.8	28.5512	55.8	45.387		55.8	23.9751	55.8	45.3798		55.8	9.60068	55.8	27.3676		55.8	14.9185	55.8	31.4038		55.8	12.2179	55.8	30.6622		55.8	7.92266	55.8	23.8374		55.8	11.388	55.8	24.4497		55.8	10.3779	55.8	24.2205		55.8	10.3127	55.8	23.3922		55.8	13.9795	55.8	15.4488
	55.9	28.5502	55.9	45.384		55.9	23.9731	55.9	45.3785		55.9	9.6069	55.9	27.3667		55.9	14.9253	55.9	31.403		55.9	12.2214	55.9	30.6612		55.9	7.92408	55.9	23.8354		55.9	11.3882	55.9	24.4531		55.9	10.3813	55.9	24.2209		55.9	10.3097	55.9	23.3921		55.9	13.9758	55.9	15.4541
	56	28.5495	56	45.3798		56	23.9695	56	45.3765		56	9.61581	56	27.3648		56	14.9321	56	31.4015		56	12.2276	56	30.6594		56	7.92348	56	23.8326		56	11.3883	56	24.4543		56	10.3816	56	24.221		56	10.3071	56	23.3917		56	13.9726	56	15.4607
	56.1	28.5499	56.1	45.3753		56.1	23.9653	56.1	45.375		56.1	9.62429	56.1	27.3629		56.1	14.9379	56.1	31.4003		56.1	12.234	56.1	30.658		56.1	7.9234	56.1	23.8295		56.1	11.3885	56.1	24.4539		56.1	10.3804	56.1	24.2193		56.1	10.3049	56.1	23.3918		56.1	13.9736	56.1	15.4694
	56.2	28.5499	56.2	45.3719		56.2	23.9614	56.2	45.3753		56.2	9.63089	56.2	27.3618		56.2	14.9416	56.2	31.3995		56.2	12.238	56.2	30.6591		56.2	7.92381	56.2	23.8257		56.2	11.3878	56.2	24.4526		56.2	10.381	56.2	24.216		56.2	10.3021	56.2	23.3919		56.2	13.979	56.2	15.4778
	56.3	28.549	56.3	45.3699		56.3	23.9592	56.3	45.3764		56.3	9.637	56.3	27.3613		56.3	14.943	56.3	31.3978		56.3	12.2408	56.3	30.6618		56.3	7.92379	56.3	23.822		56.3	11.3863	56.3	24.4506		56.3	10.3827	56.3	24.2126		56.3	10.2988	56.3	23.3916		56.3	13.9846	56.3	15.4807
	56.4	28.5476	56.4	45.3685		56.4	23.9584	56.4	45.3755		56.4	9.64332	56.4	27.3606		56.4	14.9437	56.4	31.3943		56.4	12.2432	56.4	30.665		56.4	7.92449	56.4	23.8184		56.4	11.3851	56.4	24.4484		56.4	10.3841	56.4	24.2093		56.4	10.2966	56.4	23.3896		56.4	13.9877	56.4	15.4765
	56.5	28.5469	56.5	45.3671		56.5	23.9584	56.5	45.3728		56.5	9.64948	56.5	27.3592		56.5	14.9443	56.5	31.3898		56.5	12.2452	56.5	30.6681		56.5	7.9267	56.5	23.8141		56.5	11.3844	56.5	24.4459		56.5	10.3854	56.5	24.2062		56.5	10.297	56.5	23.3872		56.5	13.9888	56.5	15.4701
	56.6	28.5461	56.6	45.3662		56.6	23.9596	56.6	45.3701		56.6	9.65374	56.6	27.358		56.6	14.9454	56.6	31.3863		56.6	12.2462	56.6	30.6705		56.6	7.93125	56.6	23.8094		56.6	11.3837	56.6	24.4428		56.6	10.3869	56.6	24.2019		56.6	10.3008	56.6	23.3855		56.6	13.9884	56.6	15.465
	56.7	28.544	56.7	45.3671		56.7	23.9616	56.7	45.3679		56.7	9.65664	56.7	27.3579		56.7	14.9468	56.7	31.3852		56.7	12.2456	56.7	30.6717		56.7	7.93658	56.7	23.8056		56.7	11.3829	56.7	24.4398		56.7	10.3888	56.7	24.1971		56.7	10.3076	56.7	23.3835		56.7	13.9845	56.7	15.4605
	56.8	28.5416	56.8	45.3679		56.8	23.9624	56.8	45.3655		56.8	9.66212	56.8	27.3588		56.8	14.9473	56.8	31.3874		56.8	12.2438	56.8	30.6715		56.8	7.94144	56.8	23.8039		56.8	11.3836	56.8	24.4387		56.8	10.3909	56.8	24.1943		56.8	10.3154	56.8	23.3828		56.8	13.9789	56.8	15.457
	56.9	28.5404	56.9	45.3675		56.9	23.9616	56.9	45.3627		56.9	9.67073	56.9	27.36		56.9	14.947	56.9	31.3922		56.9	12.2413	56.9	30.6697		56.9	7.94552	56.9	23.8038		56.9	11.3869	56.9	24.4402		56.9	10.3942	56.9	24.1927		56.9	10.3233	56.9	23.384		56.9	13.9748	56.9	15.4535
	57	28.5406	57	45.3666		57	23.9599	57	45.3606		57	9.67983	57	27.3592		57	14.9467	57	31.3973		57	12.2388	57	30.6661		57	7.9478	57	23.8056		57	11.3916	57	24.4422		57	10.3979	57	24.1915		57	10.3319	57	23.3868		57	13.9742	57	15.4496
	57.1	28.5398	57.1	45.3651		57.1	23.9584	57.1	45.3594		57.1	9.68791	57.1	27.3571		57.1	14.9471	57.1	31.401		57.1	12.2356	57.1	30.6612		57.1	7.94916	57.1	23.8085		57.1	11.3962	57.1	24.4427		57.1	10.3992	57.1	24.1905		57.1	10.341	57.1	23.3904		57.1	13.9768	57.1	15.4471
	57.2	28.5373	57.2	45.363		57.2	23.9578	57.2	45.3591		57.2	9.69287	57.2	27.3578		57.2	14.949	57.2	31.4027		57.2	12.2328	57.2	30.6564		57.2	7.95118	57.2	23.8116		57.2	11.3994	57.2	24.4421		57.2	10.3984	57.2	24.1902		57.2	10.3496	57.2	23.3936		57.2	13.9808	57.2	15.4438
	57.3	28.5345	57.3	45.3595		57.3	23.9578	57.3	45.3591		57.3	9.69298	57.3	27.3607		57.3	14.952	57.3	31.4031		57.3	12.2304	57.3	30.6517		57.3	7.95384	57.3	23.8139		57.3	11.4011	57.3	24.4404		57.3	10.397	57.3	24.1902		57.3	10.3561	57.3	23.3952		57.3	13.9851	57.3	15.4386
	57.4	28.5341	57.4	45.3548		57.4	23.9581	57.4	45.3583		57.4	9.68922	57.4	27.3636		57.4	14.9554	57.4	31.4042		57.4	12.2271	57.4	30.647		57.4	7.95668	57.4	23.8138		57.4	11.4024	57.4	24.4376		57.4	10.3962	57.4	24.19		57.4	10.3594	57.4	23.3948		57.4	13.9902	57.4	15.4342
	57.5	28.5374	57.5	45.3504		57.5	23.9618	57.5	45.357		57.5	9.68438	57.5	27.3653		57.5	14.958	57.5	31.4059		57.5	12.223	57.5	30.6424		57.5	7.95942	57.5	23.8115		57.5	11.4034	57.5	24.4338		57.5	10.3974	57.5	24.1899		57.5	10.3602	57.5	23.3949		57.5	13.9952	57.5	15.434
	57.6	28.5414	57.6	45.3479		57.6	23.9703	57.6	45.3574		57.6	9.68247	57.6	27.3657		57.6	14.96	57.6	31.4071		57.6	12.2194	57.6	30.6378		57.6	7.96211	57.6	23.8087		57.6	11.4033	57.6	24.43		57.6	10.3997	57.6	24.1899		57.6	10.3591	57.6	23.3939		57.6	13.9978	57.6	15.4376
	57.7	28.5442	57.7	45.3475		57.7	23.9795	57.7	45.3581		57.7	9.68338	57.7	27.3638		57.7	14.9627	57.7	31.4082		57.7	12.2174	57.7	30.633		57.7	7.96446	57.7	23.8072		57.7	11.4027	57.7	24.4282		57.7	10.4013	57.7	24.1898		57.7	10.3569	57.7	23.3918		57.7	13.9976	57.7	15.4403
	57.8	28.5474	57.8	45.3472		57.8	23.9851	57.8	45.3583		57.8	9.68573	57.8	27.3605		57.8	14.966	57.8	31.4094		57.8	12.218	57.8	30.6287		57.8	7.9651	57.8	23.8056		57.8	11.4029	57.8	24.4288		57.8	10.4012	57.8	24.1896		57.8	10.3548	57.8	23.3901		57.8	13.9976	57.8	15.441
	57.9	28.551	57.9	45.3474		57.9	23.988	57.9	45.3577		57.9	9.68964	57.9	27.3558		57.9	14.9694	57.9	31.4109		57.9	12.2209	57.9	30.6262		57.9	7.96354	57.9	23.8029		57.9	11.4036	57.9	24.4306		57.9	10.3996	57.9	24.1887		57.9	10.3521	57.9	23.3886		57.9	14.0003	57.9	15.4414
	58	28.5544	58	45.3479		58	23.9907	58	45.3566		58	9.69474	58	27.3517		58	14.9725	58	31.4115		58	12.2253	58	30.628		58	7.96043	58	23.8001		58	11.4045	58	24.4317		58	10.398	58	24.1868		58	10.3484	58	23.3871		58	14.0028	58	15.4422
	58.1	28.5572	58.1	45.3478		58.1	23.9929	58.1	45.3561		58.1	9.70083	58.1	27.3486		58.1	14.9739	58.1	31.411		58.1	12.2318	58.1	30.6335		58.1	7.95868	58.1	23.7982		58.1	11.4059	58.1	24.4312		58.1	10.3966	58.1	24.1847		58.1	10.3427	58.1	23.3863		58.1	14.0042	58.1	15.4424
	58.2	28.5588	58.2	45.3493		58.2	23.9946	58.2	45.3553		58.2	9.70762	58.2	27.3459		58.2	14.9738	58.2	31.4102		58.2	12.2392	58.2	30.6393		58.2	7.95903	58.2	23.7976		58.2	11.4081	58.2	24.4292		58.2	10.3964	58.2	24.1839		58.2	10.3361	58.2	23.3856		58.2	14.005	58.2	15.4409
	58.3	28.5603	58.3	45.3535		58.3	23.9952	58.3	45.354		58.3	9.71314	58.3	27.3432		58.3	14.9721	58.3	31.4094		58.3	12.2442	58.3	30.6435		58.3	7.96034	58.3	23.7972		58.3	11.412	58.3	24.4257		58.3	10.3983	58.3	24.1844		58.3	10.3322	58.3	23.3844		58.3	14.0048	58.3	15.4397
	58.4	28.5625	58.4	45.3589		58.4	23.9961	58.4	45.3516		58.4	9.71497	58.4	27.3401		58.4	14.9685	58.4	31.4087		58.4	12.2462	58.4	30.6453		58.4	7.96292	58.4	23.7955		58.4	11.4183	58.4	24.4208		58.4	10.401	58.4	24.1863		58.4	10.333	58.4	23.3828		58.4	14.0045	58.4	15.4382
	58.5	28.565	58.5	45.3645		58.5	23.9972	58.5	45.3487		58.5	9.7139	58.5	27.338		58.5	14.9639	58.5	31.4074		58.5	12.2469	58.5	30.6459		58.5	7.96786	58.5	23.7938		58.5	11.4252	58.5	24.4149		58.5	10.4044	58.5	24.1888		58.5	10.3366	58.5	23.3811		58.5	14.004	58.5	15.4345
	58.6	28.5669	58.6	45.3695		58.6	23.9983	58.6	45.347		58.6	9.71131	58.6	27.3364		58.6	14.9587	58.6	31.4044		58.6	12.2468	58.6	30.6453		58.6	7.97459	58.6	23.7934		58.6	11.4307	58.6	24.4086		58.6	10.408	58.6	24.1907		58.6	10.3408	58.6	23.3785		58.6	14.0018	58.6	15.4312
	58.7	28.5682	58.7	45.3729		58.7	23.999	58.7	45.3464		58.7	9.70871	58.7	27.335		58.7	14.9537	58.7	31.3997		58.7	12.2466	58.7	30.6402		58.7	7.98133	58.7	23.7943		58.7	11.434	58.7	24.403		58.7	10.4107	58.7	24.1906		58.7	10.3448	58.7	23.3745		58.7	13.9984	58.7	15.4292
	58.8	28.5707	58.8	45.3732		58.8	23.9997	58.8	45.3453		58.8	9.70677	58.8	27.3343		58.8	14.9507	58.8	31.3948		58.8	12.2472	58.8	30.6362		58.8	7.98915	58.8	23.7957		58.8	11.4356	58.8	24.3981		58.8	10.412	58.8	24.1891		58.8	10.3475	58.8	23.3698		58.8	13.9943	58.8	15.4276
	58.9	28.5743	58.9	45.3707		58.9	24.0021	58.9	45.3443		58.9	9.70575	58.9	27.3343		58.9	14.9504	58.9	31.3913		58.9	12.249	58.9	30.6322		58.9	7.99832	58.9	23.7967		58.9	11.4367	58.9	24.3938		58.9	10.4128	58.9	24.1865		58.9	10.3481	58.9	23.3659		58.9	13.9907	58.9	15.4255
	59	28.5771	59	45.3665		59	24.0051	59	45.3474		59	9.70545	59	27.3353		59	14.9517	59	31.3894		59	12.2513	59	30.6282		59	8.00804	59	23.7971		59	11.4375	59	24.3909		59	10.4146	59	24.1835		59	10.348	59	23.3637		59	13.9889	59	15.4211
	59.1	28.5783	59.1	45.3609		59.1	24.0078	59.1	45.3549		59.1	9.70488	59.1	27.337		59.1	14.9528	59.1	31.3883		59.1	12.2539	59.1	30.6242		59.1	8.01784	59.1	23.7969		59.1	11.4387	59.1	24.3881		59.1	10.4165	59.1	24.1814		59.1	10.3486	59.1	23.3618		59.1	13.988	59.1	15.4161
	59.2	28.5781	59.2	45.3543		59.2	24.0097	59.2	45.3652		59.2	9.7064	59.2	27.3373		59.2	14.9542	59.2	31.3879		59.2	12.2569	59.2	30.6202		59.2	8.02612	59.2	23.796		59.2	11.4402	59.2	24.3856		59.2	10.4171	59.2	24.1808		59.2	10.3514	59.2	23.3593		59.2	13.9894	59.2	15.4116
	59.3	28.5789	59.3	45.3463		59.3	24.0109	59.3	45.3764		59.3	9.71022	59.3	27.3356		59.3	14.956	59.3	31.3881		59.3	12.2597	59.3	30.6168		59.3	8.03248	59.3	23.7934		59.3	11.4416	59.3	24.3834		59.3	10.4182	59.3	24.1808		59.3	10.3568	59.3	23.3574		59.3	13.9925	59.3	15.4083
	59.4	28.5814	59.4	45.3379		59.4	24.0148	59.4	45.3866		59.4	9.71394	59.4	27.3321		59.4	14.9579	59.4	31.3876		59.4	12.263	59.4	30.6158		59.4	8.03851	59.4	23.7897		59.4	11.4427	59.4	24.3812		59.4	10.4202	59.4	24.1801		59.4	10.3638	59.4	23.3566		59.4	13.995	59.4	15.4065
	59.5	28.5846	59.5	45.3319		59.5	24.0211	59.5	45.3946		59.5	9.7181	59.5	27.3285		59.5	14.9595	59.5	31.3859		59.5	12.2673	59.5	30.615		59.5	8.04434	59.5	23.7865		59.5	11.4431	59.5	24.3801		59.5	10.4222	59.5	24.179		59.5	10.3712	59.5	23.3572		59.5	13.9964	59.5	15.4042
	59.6	28.5881	59.6	45.3296		59.6	24.0278	59.6	45.3987		59.6	9.72345	59.6	27.3264		59.6	14.961	59.6	31.3827		59.6	12.2722	59.6	30.613		59.6	8.04858	59.6	23.7851		59.6	11.4432	59.6	24.3803		59.6	10.4235	59.6	24.1787		59.6	10.3779	59.6	23.3576		59.6	13.9956	59.6	15.4011
	59.7	28.5935	59.7	45.3282		59.7	24.0343	59.7	45.3945		59.7	9.73021	59.7	27.3248		59.7	14.9623	59.7	31.3787		59.7	12.278	59.7	30.6102		59.7	8.05108	59.7	23.786		59.7	11.4432	59.7	24.3808		59.7	10.4245	59.7	24.1791		59.7	10.385	59.7	23.3571		59.7	13.9934	59.7	15.3981
	59.8	28.6007	59.8	45.3271		59.8	24.0392	59.8	45.3904		59.8	9.73763	59.8	27.324		59.8	14.964	59.8	31.3747		59.8	12.285	59.8	30.608		59.8	8.05235	59.8	23.7877		59.8	11.4438	59.8	24.3814		59.8	10.4259	59.8	24.1795		59.8	10.3937	59.8	23.3566		59.8	13.9915	59.8	15.3966
	59.9	28.6087	59.9	45.3267		59.9	24.043	59.9	45.3867		59.9	9.74481	59.9	27.3253		59.9	14.9674	59.9	31.3719		59.9	12.2924	59.9	30.6069		59.9	8.05243	59.9	23.788		59.9	11.4443	59.9	24.3816		59.9	10.4281	59.9	24.1797		59.9	10.4017	59.9	23.3568		59.9	13.9919	59.9	15.3982
	60	28.6157	60	45.3259		60	24.0469	60	45.3831		60	9.75256	60	27.3286		60	14.9715	60	31.3702		60	12.299	60	30.6069		60	8.05138	60	23.7875		60	11.4437	60	24.3821		60	10.4298	60	24.1806		60	10.4081	60	23.3575		60	13.9978	60	15.4015
	60.1	28.6211	60.1	45.3246		60.1	24.0537	60.1	45.379		60.1	9.76275	60.1	27.333		60.1	14.9758	60.1	31.3687		60.1	12.305	60.1	30.6073		60.1	8.05083	60.1	23.7869		60.1	11.4431	60.1	24.3824		60.1	10.4303	60.1	24.184		60.1	10.4133	60.1	23.3578		60.1	14.0084	60.1	15.4074
	60.2	28.6279	60.2	45.3217		60.2	24.0627	60.2	45.375		60.2	9.77531	60.2	27.3368		60.2	14.9806	60.2	31.3673		60.2	12.3109	60.2	30.6075		60.2	8.05178	60.2	23.7858		60.2	11.4444	60.2	24.3827		60.2	10.4303	60.2	24.1893		60.2	10.4173	60.2	23.3576		60.2	14.0179	60.2	15.4184
	60.3	28.6365	60.3	45.3181		60.3	24.0706	60.3	45.3714		60.3	9.78625	60.3	27.3396		60.3	14.9856	60.3	31.3654		60.3	12.3162	60.3	30.6077		60.3	8.05355	60.3	23.7847		60.3	11.4482	60.3	24.384		60.3	10.4316	60.3	24.193		60.3	10.4202	60.3	23.3574		60.3	14.0242	60.3	15.4288
	60.4	28.6452	60.4	45.3162		60.4	24.0773	60.4	45.3688		60.4	9.79266	60.4	27.3427		60.4	14.9912	60.4	31.3618		60.4	12.3186	60.4	30.6077		60.4	8.05524	60.4	23.7839		60.4	11.4549	60.4	24.386		60.4	10.4342	60.4	24.1947		60.4	10.4222	60.4	23.3574		60.4	14.0261	60.4	15.4303
	60.5	28.6525	60.5	45.3152		60.5	24.0807	60.5	45.3678		60.5	9.79682	60.5	27.3463		60.5	14.9967	60.5	31.3567		60.5	12.3181	60.5	30.6078		60.5	8.05664	60.5	23.7846		60.5	11.4655	60.5	24.3877		60.5	10.4371	60.5	24.1956		60.5	10.4231	60.5	23.3568		60.5	14.025	60.5	15.4212
	60.6	28.6514	60.6	45.313		60.6	24.0813	60.6	45.3664		60.6	9.80056	60.6	27.3503		60.6	15.0012	60.6	31.3519		60.6	12.3189	60.6	30.608		60.6	8.05814	60.6	23.7869		60.6	11.4782	60.6	24.3895		60.6	10.4396	60.6	24.1956		60.6	10.4235	60.6	23.3547		60.6	14.0238	60.6	15.4074
	60.7	28.6493	60.7	45.3092		60.7	24.0811	60.7	45.3635		60.7	9.80339	60.7	27.3541		60.7	15.0049	60.7	31.3483		60.7	12.3223	60.7	30.6084		60.7	8.05968	60.7	23.7891		60.7	11.4884	60.7	24.3915		60.7	10.4423	60.7	24.1938		60.7	10.4235	60.7	23.3526		60.7	14.0226	60.7	15.3935
	60.8	28.646	60.8	45.3045		60.8	24.0796	60.8	45.3594		60.8	9.8035	60.8	27.3576		60.8	15.0085	60.8	31.3472		60.8	12.3268	60.8	30.6091		60.8	8.06125	60.8	23.79		60.8	11.4928	60.8	24.393		60.8	10.4476	60.8	24.1912		60.8	10.4217	60.8	23.3517		60.8	14.0236	60.8	15.3829
	60.9	28.6394	60.9	45.301		60.9	24.0762	60.9	45.3559		60.9	9.80144	60.9	27.3601		60.9	15.0136	60.9	31.3494		60.9	12.3318	60.9	30.61		60.9	8.06242	60.9	23.7907		60.9	11.4928	60.9	24.3938		60.9	10.4546	60.9	24.1882		60.9	10.4172	60.9	23.3527		60.9	14.0273	60.9	15.3761
	61	28.6309	61	45.2995		61	24.0702	61	45.3531		61	9.79928	61	27.3608		61	15.02	61	31.353		61	12.3375	61	30.61		61	8.06234	61	23.7936		61	11.4911	61	24.394		61	10.4602	61	24.1852		61	10.4124	61	23.3553		61	14.0332	61	15.3719
	61.1	28.6226	61.1	45.2985		61.1	24.0621	61.1	45.3506		61.1	9.79701	61.1	27.361		61.1	15.0273	61.1	31.3567		61.1	12.3431	61.1	30.609		61.1	8.06162	61.1	23.7935		61.1	11.4899	61.1	24.394		61.1	10.4634	61.1	24.1824		61.1	10.411	61.1	23.3579		61.1	14.0416	61.1	15.3716
	61.2	28.6158	61.2	45.2981		61.2	24.0546	61.2	45.3484		61.2	9.79493	61.2	27.3607		61.2	15.0355	61.2	31.3606		61.2	12.3476	61.2	30.6077		61.2	8.06139	61.2	23.7918		61.2	11.4894	61.2	24.3952		61.2	10.4645	61.2	24.1788		61.2	10.4132	61.2	23.36		61.2	14.0517	61.2	15.3747
	61.3	28.6116	61.3	45.2981		61.3	24.0484	61.3	45.3452		61.3	9.79214	61.3	27.3594		61.3	15.0435	61.3	31.3648		61.3	12.3504	61.3	30.6063		61.3	8.06135	61.3	23.7908		61.3	11.4874	61.3	24.3972		61.3	10.4643	61.3	24.1744		61.3	10.4154	61.3	23.361		61.3	14.0604	61.3	15.3786
	61.4	28.6096	61.4	45.2987		61.4	24.0443	61.4	45.3411		61.4	9.78919	61.4	27.3559		61.4	15.0496	61.4	31.3692		61.4	12.3516	61.4	30.605		61.4	8.06166	61.4	23.7915		61.4	11.4841	61.4	24.3995		61.4	10.4645	61.4	24.1697		61.4	10.4157	61.4	23.361		61.4	14.0666	61.4	15.3826
	61.5	28.6099	61.5	45.2985		61.5	24.0421	61.5	45.3371		61.5	9.78728	61.5	27.3498		61.5	15.0536	61.5	31.3716		61.5	12.3514	61.5	30.603		61.5	8.06349	61.5	23.793		61.5	11.4802	61.5	24.4026		61.5	10.4651	61.5	24.166		61.5	10.4148	61.5	23.3607		61.5	14.0711	61.5	15.3893
	61.6	28.6123	61.6	45.2973		61.6	24.0419	61.6	45.3331		61.6	9.78596	61.6	27.3434		61.6	15.0555	61.6	31.372		61.6	12.3503	61.6	30.6001		61.6	8.06685	61.6	23.7943		61.6	11.4764	61.6	24.4061		61.6	10.4657	61.6	24.1628		61.6	10.4136	61.6	23.3621		61.6	14.0739	61.6	15.3992
	61.7	28.6152	61.7	45.2963		61.7	24.0442	61.7	45.3297		61.7	9.78523	61.7	27.3391		61.7	15.0559	61.7	31.3725		61.7	12.3483	61.7	30.5972		61.7	8.07095	61.7	23.7956		61.7	11.4722	61.7	24.4089		61.7	10.4667	61.7	24.1598		61.7	10.4109	61.7	23.3654		61.7	14.0749	61.7	15.409
	61.8	28.6177	61.8	45.2959		61.8	24.0476	61.8	45.328		61.8	9.78554	61.8	27.3367		61.8	15.0555	61.8	31.3737		61.8	12.3462	61.8	30.5949		61.8	8.07459	61.8	23.7972		61.8	11.4682	61.8	24.4113		61.8	10.4678	61.8	24.1579		61.8	10.4072	61.8	23.3684		61.8	14.0733	61.8	15.4153
	61.9	28.6222	61.9	45.2979		61.9	24.0517	61.9	45.3284		61.9	9.7872	61.9	27.3345		61.9	15.0546	61.9	31.375		61.9	12.3447	61.9	30.5934		61.9	8.07713	61.9	23.7998		61.9	11.4662	61.9	24.4141		61.9	10.4685	61.9	24.1569		61.9	10.4035	61.9	23.37		61.9	14.0695	61.9	15.4172
	62	28.6287	62	45.301		62	24.0553	62	45.3301		62	9.79171	62	27.3313		62	15.0533	62	31.3747		62	12.3446	62	30.5932		62	8.07791	62	23.8037		62	11.4657	62	24.4171		62	10.4688	62	24.1566		62	10.4023	62	23.3707		62	14.0656	62	15.4172
	62.1	28.634	62.1	45.3025		62.1	24.0575	62.1	45.3323		62.1	9.79873	62.1	27.3284		62.1	15.052	62.1	31.373		62.1	12.3468	62.1	30.5938		62.1	8.07795	62.1	23.8084		62.1	11.4655	62.1	24.4189		62.1	10.4682	62.1	24.1572		62.1	10.4044	62.1	23.3706		62.1	14.0642	62.1	15.417
	62.2	28.6361	62.2	45.3024		62.2	24.059	62.2	45.3359		62.2	9.80566	62.2	27.328		62.2	15.0509	62.2	31.3712		62.2	12.3503	62.2	30.5937		62.2	8.07949	62.2	23.813		62.2	11.4652	62.2	24.4188		62.2	10.4673	62.2	24.1595		62.2	10.4075	62.2	23.3688		62.2	14.0629	62.2	15.4148
	62.3	28.6354	62.3	45.3007		62.3	24.0608	62.3	45.3404		62.3	9.81089	62.3	27.328		62.3	15.0491	62.3	31.369		62.3	12.3518	62.3	30.5923		62.3	8.08227	62.3	23.8161		62.3	11.4652	62.3	24.4173		62.3	10.468	62.3	24.1634		62.3	10.411	62.3	23.3651		62.3	14.0607	62.3	15.4089
	62.4	28.6334	62.4	45.2966		62.4	24.0639	62.4	45.3429		62.4	9.81379	62.4	27.3262		62.4	15.0452	62.4	31.3665		62.4	12.3507	62.4	30.5899		62.4	8.08514	62.4	23.8168		62.4	11.4663	62.4	24.4144		62.4	10.4706	62.4	24.1686		62.4	10.4144	62.4	23.36		62.4	14.059	62.4	15.4006
	62.5	28.6316	62.5	45.291		62.5	24.0675	62.5	45.3441		62.5	9.81547	62.5	27.3229		62.5	15.04	62.5	31.3637		62.5	12.3481	62.5	30.5873		62.5	8.08851	62.5	23.8156		62.5	11.4688	62.5	24.4099		62.5	10.4739	62.5	24.1745		62.5	10.4167	62.5	23.3557		62.5	14.0579	62.5	15.3937
	62.6	28.6309	62.6	45.2842		62.6	24.071	62.6	45.3448		62.6	9.81614	62.6	27.3202		62.6	15.0359	62.6	31.36		62.6	12.3445	62.6	30.5843		62.6	8.09257	62.6	23.8127		62.6	11.4707	62.6	24.4042		62.6	10.4766	62.6	24.1799		62.6	10.4187	62.6	23.3537		62.6	14.0549	62.6	15.3896
	62.7	28.6312	62.7	45.2789		62.7	24.075	62.7	45.3454		62.7	9.81564	62.7	27.3191		62.7	15.0335	62.7	31.3561		62.7	12.3426	62.7	30.5806		62.7	8.09687	62.7	23.8088		62.7	11.471	62.7	24.3978		62.7	10.4788	62.7	24.1838		62.7	10.4197	62.7	23.3526		62.7	14.0485	62.7	15.3875
	62.8	28.6308	62.8	45.2768		62.8	24.0801	62.8	45.346		62.8	9.81461	62.8	27.319		62.8	15.033	62.8	31.3531		62.8	12.3439	62.8	30.5771		62.8	8.10163	62.8	23.8053		62.8	11.4705	62.8	24.3927		62.8	10.4803	62.8	24.1866		62.8	10.4181	62.8	23.3498		62.8	14.0394	62.8	15.3848
	62.9	28.6299	62.9	45.2762		62.9	24.0843	62.9	45.3452		62.9	9.81463	62.9	27.3189		62.9	15.0342	62.9	31.3508		62.9	12.3478	62.9	30.5741		62.9	8.10674	62.9	23.8018		62.9	11.4705	62.9	24.3903		62.9	10.4807	62.9	24.1885		62.9	10.4151	62.9	23.3447		62.9	14.0302	62.9	15.3813
	63	28.6287	63	45.2761		63	24.0859	63	45.3434		63	9.8174	63	27.3195		63	15.0371	63	31.3487		63	12.3545	63	30.572		63	8.11242	63	23.7982		63	11.4718	63	24.3907		63	10.4808	63	24.1891		63	10.4115	63	23.3404		63	14.0234	63	15.3791
	63.1	28.627	63.1	45.2756		63.1	24.0868	63.1	45.3414		63.1	9.82123	63.1	27.3224		63.1	15.0408	63.1	31.3468		63.1	12.3638	63.1	30.5716		63.1	8.11897	63.1	23.7949		63.1	11.4739	63.1	24.3921		63.1	10.481	63.1	24.1888		63.1	10.4089	63.1	23.3384		63.1	14.0197	63.1	15.3785
	63.2	28.6244	63.2	45.2751		63.2	24.088	63.2	45.339		63.2	9.82303	63.2	27.3259		63.2	15.0431	63.2	31.346		63.2	12.3721	63.2	30.5723		63.2	8.12663	63.2	23.791		63.2	11.4756	63.2	24.3928		63.2	10.482	63.2	24.1883		63.2	10.4079	63.2	23.3372		63.2	14.0181	63.2	15.3783
	63.3	28.6223	63.3	45.2763		63.3	24.0883	63.3	45.3353		63.3	9.82307	63.3	27.3277		63.3	15.0437	63.3	31.3463		63.3	12.3757	63.3	30.5734		63.3	8.13427	63.3	23.7862		63.3	11.4764	63.3	24.3923		63.3	10.4835	63.3	24.1881		63.3	10.4085	63.3	23.3357		63.3	14.0184	63.3	15.3776
	63.4	28.6227	63.4	45.2785		63.4	24.0886	63.4	45.3309		63.4	9.82257	63.4	27.328		63.4	15.0437	63.4	31.3473		63.4	12.375	63.4	30.574		63.4	8.14034	63.4	23.781		63.4	11.4766	63.4	24.3906		63.4	10.4843	63.4	24.1884		63.4	10.4115	63.4	23.3341		63.4	14.0209	63.4	15.3771
	63.5	28.6246	63.5	45.2805		63.5	24.0898	63.5	45.3266		63.5	9.822	63.5	27.3271		63.5	15.044	63.5	31.348		63.5	12.3727	63.5	30.5741		63.5	8.14488	63.5	23.7767		63.5	11.4765	63.5	24.3883		63.5	10.4848	63.5	24.1879		63.5	10.4158	63.5	23.3331		63.5	14.0224	63.5	15.3772
	63.6	28.628	63.6	45.2812		63.6	24.0924	63.6	45.3227		63.6	9.82106	63.6	27.3247		63.6	15.0448	63.6	31.3495		63.6	12.3701	63.6	30.5737		63.6	8.14755	63.6	23.773		63.6	11.4762	63.6	24.3854		63.6	10.4861	63.6	24.1869		63.6	10.4204	63.6	23.3332		63.6	14.0219	63.6	15.3774
	63.7	28.6316	63.7	45.2818		63.7	24.098	63.7	45.3199		63.7	9.81934	63.7	27.3213		63.7	15.0451	63.7	31.3526		63.7	12.3674	63.7	30.5726		63.7	8.14838	63.7	23.7697		63.7	11.4759	63.7	24.382		63.7	10.4881	63.7	24.1884		63.7	10.4244	63.7	23.3331		63.7	14.0184	63.7	15.3756
	63.8	28.6349	63.8	45.285		63.8	24.1066	63.8	45.3175		63.8	9.81818	63.8	27.3174		63.8	15.0441	63.8	31.3563		63.8	12.3653	63.8	30.5708		63.8	8.14671	63.8	23.7662		63.8	11.4763	63.8	24.3786		63.8	10.4896	63.8	24.1921		63.8	10.4274	63.8	23.3312		63.8	14.0132	63.8	15.3709
	63.9	28.6405	63.9	45.2875		63.9	24.1158	63.9	45.3143		63.9	9.81929	63.9	27.3129		63.9	15.0432	63.9	31.3592		63.9	12.3653	63.9	30.5686		63.9	8.14288	63.9	23.7623		63.9	11.4775	63.9	24.3759		63.9	10.4902	63.9	24.1959		63.9	10.4295	63.9	23.3288		63.9	14.0096	63.9	15.3659
	64	28.6486	64	45.2872		64	24.1241	64	45.3118		64	9.82261	64	27.3087		64	15.0443	64	31.3617		64	12.3678	64	30.5674		64	8.13855	64	23.759		64	11.4794	64	24.3728		64	10.4907	64	24.1992		64	10.4325	64	23.3289		64	14.008	64	15.3628
	64.1	28.6577	64.1	45.2856		64.1	24.132	64.1	45.3118		64.1	9.82658	64.1	27.3066		64.1	15.047	64.1	31.3635		64.1	12.3704	64.1	30.5693		64.1	8.13676	64.1	23.7568		64.1	11.4828	64.1	24.3687		64.1	10.4913	64.1	24.202		64.1	10.4366	64.1	23.3303		64.1	14.0079	64.1	15.3611
	64.2	28.6658	64.2	45.2842		64.2	24.1398	64.2	45.3152		64.2	9.83114	64.2	27.3074		64.2	15.0499	64.2	31.3642		64.2	12.3719	64.2	30.5736		64.2	8.1389	64.2	23.7562		64.2	11.4864	64.2	24.3642		64.2	10.4918	64.2	24.2036		64.2	10.4412	64.2	23.3299		64.2	14.0084	64.2	15.3598
	64.3	28.6727	64.3	45.2829		64.3	24.1469	64.3	45.3231		64.3	9.8375	64.3	27.3093		64.3	15.0521	64.3	31.3631		64.3	12.3727	64.3	30.5776		64.3	8.14331	64.3	23.7586		64.3	11.4899	64.3	24.3602		64.3	10.4924	64.3	24.2036		64.3	10.4471	64.3	23.3274		64.3	14.0088	64.3	15.3594
	64.4	28.6788	64.4	45.2828		64.4	24.1522	64.4	45.332		64.4	9.84639	64.4	27.3097		64.4	15.0539	64.4	31.359		64.4	12.3738	64.4	30.5811		64.4	8.14879	64.4	23.7616		64.4	11.4954	64.4	24.3567		64.4	10.4936	64.4	24.2019		64.4	10.4543	64.4	23.3248		64.4	14.0092	64.4	15.3578
	64.5	28.6842	64.5	45.2839		64.5	24.1562	64.5	45.3383		64.5	9.85525	64.5	27.309		64.5	15.0553	64.5	31.351		64.5	12.3763	64.5	30.5857		64.5	8.1553	64.5	23.7624		64.5	11.5034	64.5	24.353		64.5	10.4948	64.5	24.1979		64.5	10.4625	64.5	23.3233		64.5	14.0098	64.5	15.3535
	64.6	28.6893	64.6	45.285		64.6	24.1602	64.6	45.3409		64.6	9.86187	64.6	27.3091		64.6	15.0569	64.6	31.3401		64.6	12.3804	64.6	30.5913		64.6	8.16141	64.6	23.7612		64.6	11.5124	64.6	24.3495		64.6	10.4959	64.6	24.193		64.6	10.4708	64.6	23.3226		64.6	14.0107	64.6	15.3518
	64.7	28.6948	64.7	45.2863		64.7	24.1627	64.7	45.3411		64.7	9.86683	64.7	27.31		64.7	15.0585	64.7	31.3283		64.7	12.3833	64.7	30.5956		64.7	8.16596	64.7	23.7594		64.7	11.5199	64.7	24.347		64.7	10.4986	64.7	24.1888		64.7	10.4769	64.7	23.3237		64.7	14.0104	64.7	15.3562
	64.8	28.7014	64.8	45.288		64.8	24.1621	64.8	45.3392		64.8	9.87	64.8	27.31		64.8	15.0596	64.8	31.3175		64.8	12.3841	64.8	30.5968		64.8	8.16895	64.8	23.7574		64.8	11.5259	64.8	24.346		64.8	10.5027	64.8	24.1852		64.8	10.4802	64.8	23.326		64.8	14.0092	64.8	15.3645
	64.9	28.7072	64.9	45.2904		64.9	24.1588	64.9	45.3355		64.9	9.87096	64.9	27.309		64.9	15.061	64.9	31.3095		64.9	12.3846	64.9	30.596		64.9	8.17047	64.9	23.7554		64.9	11.5315	64.9	24.3462		64.9	10.5077	64.9	24.1805		64.9	10.4822	64.9	23.3294		64.9	14.0097	64.9	15.3729
	65	28.7095	65	45.294		65	24.1548	65	45.3317		65	9.86989	65	27.3078		65	15.0633	65	31.3044		65	12.3857	65	30.5943		65	8.17214	65	23.7535		65	11.5354	65	24.3472		65	10.5129	65	24.1741		65	10.485	65	23.3337		65	14.0115	65	15.379
	65.1	28.7076	65.1	45.2983		65.1	24.1512	65.1	45.3285		65.1	9.86788	65.1	27.3075		65.1	15.0661	65.1	31.3013		65.1	12.388	65.1	30.5918		65.1	8.17599	65.1	23.751		65.1	11.5375	65.1	24.348		65.1	10.5177	65.1	24.1679		65.1	10.4875	65.1	23.3373		65.1	14.0138	65.1	15.3811
	65.2	28.7025	65.2	45.3003		65.2	24.1484	65.2	45.3276		65.2	9.8659	65.2	27.3089		65.2	15.0702	65.2	31.2998		65.2	12.3913	65.2	30.5879		65.2	8.18196	65.2	23.7478		65.2	11.5376	65.2	24.3486		65.2	10.5211	65.2	24.1631		65.2	10.4891	65.2	23.3389		65.2	14.0167	65.2	15.3805
	65.3	28.6957	65.3	45.3001		65.3	24.1463	65.3	45.3271		65.3	9.86389	65.3	27.3108		65.3	15.0748	65.3	31.2994		65.3	12.3958	65.3	30.5833		65.3	8.1873	65.3	23.7435		65.3	11.5365	65.3	24.349		65.3	10.5226	65.3	24.1601		65.3	10.4896	65.3	23.3385		65.3	14.0211	65.3	15.3792
	65.4	28.6888	65.4	45.2973		65.4	24.1447	65.4	45.3236		65.4	9.86103	65.4	27.3117		65.4	15.08	65.4	31.3		65.4	12.4011	65.4	30.5796		65.4	8.19067	65.4	23.7389		65.4	11.5349	65.4	24.3494		65.4	10.5234	65.4	24.1578		65.4	10.4886	65.4	23.3369		65.4	14.0283	65.4	15.3769
	65.5	28.6826	65.5	45.2921		65.5	24.146	65.5	45.3185		65.5	9.85845	65.5	27.3121		65.5	15.0855	65.5	31.3019		65.5	12.4061	65.5	30.5765		65.5	8.19294	65.5	23.7352		65.5	11.5338	65.5	24.3489		65.5	10.5241	65.5	24.1552		65.5	10.4856	65.5	23.335		65.5	14.0372	65.5	15.3738
	65.6	28.6771	65.6	45.2862		65.6	24.1517	65.6	45.3116		65.6	9.85748	65.6	27.3121		65.6	15.0903	65.6	31.304		65.6	12.4087	65.6	30.5744		65.6	8.1938	65.6	23.7328		65.6	11.5347	65.6	24.348		65.6	10.5258	65.6	24.1529		65.6	10.4805	65.6	23.3328		65.6	14.0459	65.6	15.3718
	65.7	28.6729	65.7	45.2805		65.7	24.1604	65.7	45.3021		65.7	9.8574	65.7	27.3113		65.7	15.0939	65.7	31.3066		65.7	12.4096	65.7	30.5729		65.7	8.19368	65.7	23.7313		65.7	11.5376	65.7	24.3476		65.7	10.5283	65.7	24.1524		65.7	10.4753	65.7	23.3298		65.7	14.0536	65.7	15.3715
	65.8	28.6705	65.8	45.2739		65.8	24.1684	65.8	45.2915		65.8	9.85876	65.8	27.3097		65.8	15.096	65.8	31.3101		65.8	12.4099	65.8	30.5726		65.8	8.1929	65.8	23.7298		65.8	11.5408	65.8	24.3476		65.8	10.5295	65.8	24.1539		65.8	10.471	65.8	23.3273		65.8	14.0602	65.8	15.3722
	65.9	28.6703	65.9	45.267		65.9	24.1737	65.9	45.2822		65.9	9.86244	65.9	27.3083		65.9	15.0977	65.9	31.3131		65.9	12.4104	65.9	30.5731		65.9	8.19113	65.9	23.7292		65.9	11.5423	65.9	24.3478		65.9	10.5301	65.9	24.156		65.9	10.4682	65.9	23.3256		65.9	14.0654	65.9	15.3725
	66	28.6705	66	45.2617		66	24.1745	66	45.2767		66	9.8679	66	27.3093		66	15.0995	66	31.315		66	12.4121	66	30.5736		66	8.18911	66	23.7303		66	11.5417	66	24.3478		66	10.5304	66	24.1582		66	10.4659	66	23.3252		66	14.0668	66	15.3735
	66.1	28.6708	66.1	45.2573		66.1	24.1704	66.1	45.2744		66.1	9.87369	66.1	27.3136		66.1	15.1011	66.1	31.3162		66.1	12.4141	66.1	30.5754		66.1	8.18769	66.1	23.7318		66.1	11.5401	66.1	24.3474		66.1	10.5291	66.1	24.16		66.1	10.4642	66.1	23.3249		66.1	14.0658	66.1	15.3766
	66.2	28.6706	66.2	45.2525		66.2	24.165	66.2	45.2753		66.2	9.87819	66.2	27.3179		66.2	15.1019	66.2	31.3163		66.2	12.4153	66.2	30.5765		66.2	8.18705	66.2	23.7336		66.2	11.5381	66.2	24.3469		66.2	10.5271	66.2	24.1602		66.2	10.4635	66.2	23.3245		66.2	14.0652	66.2	15.38
	66.3	28.671	66.3	45.2479		66.3	24.1597	66.3	45.2774		66.3	9.88199	66.3	27.3188		66.3	15.1021	66.3	31.3157		66.3	12.4165	66.3	30.5762		66.3	8.18629	66.3	23.7352		66.3	11.536	66.3	24.3466		66.3	10.5259	66.3	24.1584		66.3	10.463	66.3	23.3256		66.3	14.0655	66.3	15.3811
	66.4	28.6734	66.4	45.2438		66.4	24.1555	66.4	45.2784		66.4	9.88539	66.4	27.3155		66.4	15.1017	66.4	31.3144		66.4	12.4186	66.4	30.5755		66.4	8.18538	66.4	23.7365		66.4	11.5333	66.4	24.3461		66.4	10.5265	66.4	24.157		66.4	10.4623	66.4	23.3286		66.4	14.0652	66.4	15.3787
	66.5	28.6758	66.5	45.2404		66.5	24.1537	66.5	45.2787		66.5	9.88737	66.5	27.309		66.5	15.1001	66.5	31.3122		66.5	12.4207	66.5	30.5749		66.5	8.18711	66.5	23.7371		66.5	11.531	66.5	24.3452		66.5	10.5281	66.5	24.1568		66.5	10.4623	66.5	23.3315		66.5	14.0634	66.5	15.3727
	66.6	28.6767	66.6	45.2379		66.6	24.1534	66.6	45.2769		66.6	9.88844	66.6	27.3014		66.6	15.0983	66.6	31.3094		66.6	12.4222	66.6	30.5747		66.6	8.19205	66.6	23.7368		66.6	11.5294	66.6	24.3446		66.6	10.5297	66.6	24.1578		66.6	10.4631	66.6	23.3325		66.6	14.0598	66.6	15.3657
	66.7	28.6765	66.7	45.2356		66.7	24.153	66.7	45.2726		66.7	9.88878	66.7	27.2942		66.7	15.0975	66.7	31.3071		66.7	12.4245	66.7	30.5744		66.7	8.19844	66.7	23.7362		66.7	11.5286	66.7	24.3442		66.7	10.5316	66.7	24.1594		66.7	10.4667	66.7	23.3313		66.7	14.055	66.7	15.3598
	66.8	28.6766	66.8	45.2327		66.8	24.1525	66.8	45.2681		66.8	9.88964	66.8	27.2884		66.8	15.0981	66.8	31.3074		66.8	12.4283	66.8	30.5736		66.8	8.20534	66.8	23.7357		66.8	11.5292	66.8	24.343		66.8	10.5329	66.8	24.1606		66.8	10.4677	66.8	23.3295		66.8	14.0482	66.8	15.3553
	66.9	28.6766	66.9	45.2299		66.9	24.1532	66.9	45.2658		66.9	9.89134	66.9	27.2833		66.9	15.1019	66.9	31.3098		66.9	12.4318	66.9	30.5729		66.9	8.21055	66.9	23.7366		66.9	11.5308	66.9	24.3428		66.9	10.5343	66.9	24.1616		66.9	10.4681	66.9	23.329		66.9	14.0401	66.9	15.3497
	67	28.6756	67	45.228		67	24.1534	67	45.2656		67	9.89396	67	27.2785		67	15.109	67	31.3137		67	12.4329	67	30.5717		67	8.21308	67	23.7399		67	11.5339	67	24.3451		67	10.5368	67	24.1622		67	10.4699	67	23.3292		67	14.0348	67	15.3409
	67.1	28.6733	67.1	45.2273		67.1	24.153	67.1	45.2656		67.1	9.89821	67.1	27.2762		67.1	15.1172	67.1	31.318		67.1	12.4324	67.1	30.5698		67.1	8.2132	67.1	23.7448		67.1	11.5379	67.1	24.3466		67.1	10.5397	67.1	24.1626		67.1	10.4731	67.1	23.3291		67.1	14.0339	67.1	15.3314
	67.2	28.6698	67.2	45.2271		67.2	24.1531	67.2	45.2644		67.2	9.90287	67.2	27.2769		67.2	15.1249	67.2	31.3207		67.2	12.4327	67.2	30.5678		67.2	8.21275	67.2	23.7493		67.2	11.541	67.2	24.3486		67.2	10.5426	67.2	24.1627		67.2	10.479	67.2	23.3282		67.2	14.037	67.2	15.3233
	67.3	28.6674	67.3	45.2261		67.3	24.1522	67.3	45.2626		67.3	9.90718	67.3	27.2792		67.3	15.1314	67.3	31.3222		67.3	12.4348	67.3	30.5663		67.3	8.21361	67.3	23.7518		67.3	11.5431	67.3	24.3517		67.3	10.5465	67.3	24.1623		67.3	10.4873	67.3	23.3261		67.3	14.0422	67.3	15.3155
	67.4	28.667	67.4	45.2242		67.4	24.1514	67.4	45.2606		67.4	9.91035	67.4	27.2817		67.4	15.1364	67.4	31.3234		67.4	12.4364	67.4	30.5654		67.4	8.21596	67.4	23.7513		67.4	11.5446	67.4	24.356		67.4	10.5521	67.4	24.1621		67.4	10.4947	67.4	23.323		67.4	14.0471	67.4	15.3072
	67.5	28.6677	67.5	45.2223		67.5	24.1532	67.5	45.259		67.5	9.91262	67.5	27.2835		67.5	15.1388	67.5	31.324		67.5	12.435	67.5	30.5626		67.5	8.21955	67.5	23.7509		67.5	11.5458	67.5	24.36		67.5	10.5583	67.5	24.1617		67.5	10.4998	67.5	23.3192		67.5	14.05	67.5	15.3003
	67.6	28.6684	67.6	45.2212		67.6	24.1573	67.6	45.2577		67.6	9.91562	67.6	27.2835		67.6	15.1389	67.6	31.3231		67.6	12.4311	67.6	30.5571		67.6	8.22325	67.6	23.7531		67.6	11.5462	67.6	24.3634		67.6	10.5636	67.6	24.1607		67.6	10.5035	67.6	23.3164		67.6	14.0511	67.6	15.2973
	67.7	28.6699	67.7	45.221		67.7	24.1616	67.7	45.2566		67.7	9.91944	67.7	27.2818		67.7	15.1378	67.7	31.3205		67.7	12.4272	67.7	30.5505		67.7	8.22721	67.7	23.7562		67.7	11.5457	67.7	24.367		67.7	10.567	67.7	24.1587		67.7	10.5065	67.7	23.3152		67.7	14.0501	67.7	15.2968
	67.8	28.6729	67.8	45.2223		67.8	24.1652	67.8	45.2559		67.8	9.92303	67.8	27.2777		67.8	15.1361	67.8	31.3172		67.8	12.425	67.8	30.5449		67.8	8.23233	67.8	23.7594		67.8	11.5446	67.8	24.3714		67.8	10.5676	67.8	24.1561		67.8	10.5089	67.8	23.3157		67.8	14.0491	67.8	15.2967
	67.9	28.677	67.9	45.2262		67.9	24.1688	67.9	45.2554		67.9	9.9265	67.9	27.2722		67.9	15.1352	67.9	31.3142		67.9	12.425	67.9	30.543		67.9	8.23746	67.9	23.7626		67.9	11.5437	67.9	24.375		67.9	10.5658	67.9	24.1532		67.9	10.5114	67.9	23.3162		67.9	14.0486	67.9	15.2973
	68	28.6811	68	45.2322		68	24.1735	68	45.2544		68	9.93112	68	27.2664		68	15.135	68	31.3127		68	12.4271	68	30.5456		68	8.24119	68	23.765		68	11.5438	68	24.3767		68	10.5619	68	24.1495		68	10.5137	68	23.3164		68	14.0477	68	15.2986
	68.1	28.6851	68.1	45.2381		68.1	24.1778	68.1	45.2519		68.1	9.93755	68.1	27.2627		68.1	15.135	68.1	31.311		68.1	12.4303	68.1	30.5509		68.1	8.24345	68.1	23.7657		68.1	11.5464	68.1	24.3761		68.1	10.5568	68.1	24.1444		68.1	10.5154	68.1	23.3178		68.1	14.047	68.1	15.2986
	68.2	28.6898	68.2	45.2417		68.2	24.1807	68.2	45.2483		68.2	9.94467	68.2	27.2605		68.2	15.1356	68.2	31.308		68.2	12.434	68.2	30.5552		68.2	8.24494	68.2	23.7643		68.2	11.5508	68.2	24.3734		68.2	10.5525	68.2	24.1383		68.2	10.5167	68.2	23.3205		68.2	14.0454	68.2	15.2962
	68.3	28.6931	68.3	45.2428		68.3	24.1829	68.3	45.2437		68.3	9.94996	68.3	27.2581		68.3	15.1364	68.3	31.3053		68.3	12.4375	68.3	30.557		68.3	8.24562	68.3	23.762		68.3	11.5552	68.3	24.3693		68.3	10.5504	68.3	24.1321		68.3	10.5183	68.3	23.3233		68.3	14.0433	68.3	15.2895
	68.4	28.6946	68.4	45.2426		68.4	24.185	68.4	45.2388		68.4	9.95326	68.4	27.2558		68.4	15.1372	68.4	31.3037		68.4	12.4392	68.4	30.5566		68.4	8.24506	68.4	23.7593		68.4	11.5596	68.4	24.3652		68.4	10.5503	68.4	24.1282		68.4	10.5205	68.4	23.3254		68.4	14.0419	68.4	15.276
	68.5	28.6957	68.5	45.2412		68.5	24.1869	68.5	45.2349		68.5	9.95572	68.5	27.2534		68.5	15.1373	68.5	31.3014		68.5	12.4403	68.5	30.5547		68.5	8.24526	68.5	23.7557		68.5	11.5635	68.5	24.3613		68.5	10.5508	68.5	24.1263		68.5	10.5223	68.5	23.3258		68.5	14.0427	68.5	15.2575
	68.6	28.6969	68.6	45.2386		68.6	24.1874	68.6	45.2317		68.6	9.95719	68.6	27.2509		68.6	15.1362	68.6	31.2963		68.6	12.4419	68.6	30.5519		68.6	8.24743	68.6	23.7521		68.6	11.5657	68.6	24.3568		68.6	10.552	68.6	24.1252		68.6	10.523	68.6	23.3256		68.6	14.0477	68.6	15.2408
	68.7	28.699	68.7	45.2347		68.7	24.1878	68.7	45.2288		68.7	9.95622	68.7	27.2487		68.7	15.1342	68.7	31.2895		68.7	12.4439	68.7	30.5493		68.7	8.25093	68.7	23.7487		68.7	11.5658	68.7	24.3517		68.7	10.5551	68.7	24.1232		68.7	10.5213	68.7	23.3256		68.7	14.0553	68.7	15.2318
	68.8	28.7019	68.8	45.2302		68.8	24.1897	68.8	45.2262		68.8	9.95219	68.8	27.2467		68.8	15.1331	68.8	31.2833		68.8	12.4466	68.8	30.5477		68.8	8.25511	68.8	23.746		68.8	11.5659	68.8	24.3466		68.8	10.5588	68.8	24.12		68.8	10.5174	68.8	23.3247		68.8	14.0621	68.8	15.2296
	68.9	28.7036	68.9	45.2259		68.9	24.1929	68.9	45.2267		68.9	9.94769	68.9	27.2455		68.9	15.1329	68.9	31.2785		68.9	12.4497	68.9	30.5465		68.9	8.25898	68.9	23.7433		68.9	11.5699	68.9	24.3422		68.9	10.5612	68.9	24.1172		68.9	10.5133	68.9	23.3228		68.9	14.0668	68.9	15.2321
	69	28.704	69	45.2225		69	24.1957	69	45.2296		69	9.94561	69	27.2447		69	15.133	69	31.2751		69	12.4527	69	30.5454		69	8.26176	69	23.7399		69	11.5802	69	24.3387		69	10.5618	69	24.1149		69	10.5108	69	23.3197		69	14.0704	69	15.2387
	69.1	28.7039	69.1	45.2188		69.1	24.1958	69.1	45.2322		69.1	9.94515	69.1	27.2443		69.1	15.1333	69.1	31.2723		69.1	12.4556	69.1	30.5438		69.1	8.26349	69.1	23.736		69.1	11.5956	69.1	24.3353		69.1	10.5613	69.1	24.1129		69.1	10.5105	69.1	23.316		69.1	14.074	69.1	15.2516
	69.2	28.7032	69.2	45.2147		69.2	24.1952	69.2	45.2345		69.2	9.94553	69.2	27.2433		69.2	15.1352	69.2	31.271		69.2	12.4584	69.2	30.5415		69.2	8.26534	69.2	23.7336		69.2	11.6082	69.2	24.3314		69.2	10.5603	69.2	24.1113		69.2	10.5115	69.2	23.3123		69.2	14.0782	69.2	15.2703
	69.3	28.701	69.3	45.2104		69.3	24.1957	69.3	45.2369		69.3	9.94788	69.3	27.2409		69.3	15.1399	69.3	31.2714		69.3	12.4615	69.3	30.5389		69.3	8.26777	69.3	23.7338		69.3	11.6122	69.3	24.3282		69.3	10.5594	69.3	24.1106		69.3	10.5134	69.3	23.3073		69.3	14.0836	69.3	15.2891
	69.4	28.6988	69.4	45.2061		69.4	24.198	69.4	45.2393		69.4	9.95143	69.4	27.2388		69.4	15.145	69.4	31.2721		69.4	12.4638	69.4	30.5369		69.4	8.27022	69.4	23.7359		69.4	11.6105	69.4	24.3262		69.4	10.5584	69.4	24.1114		69.4	10.5168	69.4	23.3022		69.4	14.0887	69.4	15.3044
	69.5	28.6994	69.5	45.2015		69.5	24.205	69.5	45.2398		69.5	9.95626	69.5	27.2363		69.5	15.149	69.5	31.2722		69.5	12.4654	69.5	30.5353		69.5	8.27152	69.5	23.7392		69.5	11.6077	69.5	24.3242		69.5	10.5572	69.5	24.1125		69.5	10.52	69.5	23.2982		69.5	14.0923	69.5	15.3169
	69.6	28.7031	69.6	45.1977		69.6	24.2142	69.6	45.2381		69.6	9.96134	69.6	27.2328		69.6	15.1518	69.6	31.271		69.6	12.4667	69.6	30.5333		69.6	8.27039	69.6	23.7425		69.6	11.6062	69.6	24.3224		69.6	10.5565	69.6	24.1127		69.6	10.5216	69.6	23.2952		69.6	14.094	69.6	15.3303
	69.7	28.709	69.7	45.1961		69.7	24.2219	69.7	45.2358		69.7	9.96611	69.7	27.2296		69.7	15.1531	69.7	31.2697		69.7	12.4676	69.7	30.5307		69.7	8.26814	69.7	23.7456		69.7	11.6058	69.7	24.3212		69.7	10.5555	69.7	24.113		69.7	10.5244	69.7	23.2928		69.7	14.0926	69.7	15.3439
	69.8	28.7149	69.8	45.1974		69.8	24.2286	69.8	45.2335		69.8	9.97101	69.8	27.2262		69.8	15.1537	69.8	31.271		69.8	12.4688	69.8	30.5285		69.8	8.2665	69.8	23.748		69.8	11.6092	69.8	24.3204		69.8	10.554	69.8	24.1138		69.8	10.5299	69.8	23.2902		69.8	14.0881	69.8	15.3528
	69.9	28.7186	69.9	45.2009		69.9	24.235	69.9	45.2311		69.9	9.97722	69.9	27.2207		69.9	15.1542	69.9	31.2753		69.9	12.4708	69.9	30.5271		69.9	8.26594	69.9	23.7493		69.9	11.6188	69.9	24.3191		69.9	10.5528	69.9	24.1142		69.9	10.5379	69.9	23.2883		69.9	14.0836	69.9	15.3559
	70	28.721	70	45.2045		70	24.2423	70	45.2282		70	9.98619	70	27.2146		70	15.1544	70	31.28		70	12.4752	70	30.5257		70	8.26582	70	23.7496		70	11.6321	70	24.3166		70	10.552	70	24.1141		70	10.5466	70	23.2874		70	14.0829	70	15.3553
	70.1	28.7227	70.1	45.2061		70.1	24.2513	70.1	45.2245		70.1	9.99611	70.1	27.2104		70.1	15.1553	70.1	31.2819		70.1	12.4817	70.1	30.5246		70.1	8.26736	70.1	23.7494		70.1	11.6433	70.1	24.3141		70.1	10.5525	70.1	24.1149		70.1	10.5535	70.1	23.2878		70.1	14.087	70.1	15.3541
	70.2	28.7233	70.2	45.2057		70.2	24.2623	70.2	45.2209		70.2	10.0058	70.2	27.2088		70.2	15.1583	70.2	31.2807		70.2	12.4885	70.2	30.5237		70.2	8.2721	70.2	23.7497		70.2	11.65	70.2	24.3129		70.2	10.5545	70.2	24.1172		70.2	10.559	70.2	23.2912		70.2	14.0912	70.2	15.3562
	70.3	28.7226	70.3	45.205		70.3	24.2712	70.3	45.2163		70.3	10.0143	70.3	27.2092		70.3	15.1621	70.3	31.2748		70.3	12.4942	70.3	30.524		70.3	8.27842	70.3	23.7493		70.3	11.6551	70.3	24.3123		70.3	10.5591	70.3	24.1205		70.3	10.5661	70.3	23.2968		70.3	14.0907	70.3	15.3631
	70.4	28.721	70.4	45.2052		70.4	24.2755	70.4	45.2098		70.4	10.0203	70.4	27.2092		70.4	15.1656	70.4	31.2735		70.4	12.4977	70.4	30.5257		70.4	8.28447	70.4	23.7468		70.4	11.6607	70.4	24.3112		70.4	10.5657	70.4	24.1235		70.4	10.5759	70.4	23.3014		70.4	14.0868	70.4	15.3733
	70.5	28.719	70.5	45.2056		70.5	24.2763	70.5	45.2022		70.5	10.023	70.5	27.2097		70.5	15.1683	70.5	31.2735		70.5	12.5004	70.5	30.5282		70.5	8.29016	70.5	23.7425		70.5	11.6667	70.5	24.3096		70.5	10.5723	70.5	24.1255		70.5	10.5845	70.5	23.3031		70.5	14.0832	70.5	15.3812
	70.6	28.7186	70.6	45.2066		70.6	24.2746	70.6	45.1958		70.6	10.0248	70.6	27.2116		70.6	15.169	70.6	31.2739		70.6	12.5039	70.6	30.5313		70.6	8.29625	70.6	23.7379		70.6	11.6725	70.6	24.3076		70.6	10.5785	70.6	24.1266		70.6	10.5888	70.6	23.3024		70.6	14.0794	70.6	15.3844
	70.7	28.7192	70.7	45.2087		70.7	24.2721	70.7	45.1919		70.7	10.027	70.7	27.2138		70.7	15.1679	70.7	31.274		70.7	12.5081	70.7	30.5347		70.7	8.30853	70.7	23.7341		70.7	11.6789	70.7	24.3063		70.7	10.5845	70.7	24.1264		70.7	10.5886	70.7	23.3003		70.7	14.0742	70.7	15.3824
	70.8	28.7196	70.8	45.2118		70.8	24.2697	70.8	45.1891		70.8	10.0276	70.8	27.217		70.8	15.1669	70.8	31.2736		70.8	12.5116	70.8	30.5374		70.8	8.31254	70.8	23.7322		70.8	11.6887	70.8	24.3065		70.8	10.5909	70.8	24.1249		70.8	10.5843	70.8	23.2975		70.8	14.0691	70.8	15.3748
	70.9	28.72	70.9	45.2146		70.9	24.266	70.9	45.1864		70.9	10.0272	70.9	27.2205		70.9	15.1669	70.9	31.2725		70.9	12.513	70.9	30.5389		70.9	8.3152	70.9	23.7326		70.9	11.7117	70.9	24.3075		70.9	10.5981	70.9	24.1228		70.9	10.5788	70.9	23.2958		70.9	14.0649	70.9	15.3637
	71	28.7204	71	45.2166		71	24.2601	71	45.1839		71	10.0275	71	27.223		71	15.1746	71	31.2707		71	12.5135	71	30.5389		71	8.31806	71	23.7346		71	11.7133	71	24.3083		71	10.6037	71	24.1193		71	10.5731	71	23.2949		71	14.0601	71	15.3512
	71.1	28.7204	71.1	45.2162		71.1	24.2541	71.1	45.1818		71.1	10.0276	71.1	27.2263		71.1	15.1793	71.1	31.2682		71.1	12.5135	71.1	30.5385		71.1	8.32181	71.1	23.7372		71.1	11.7068	71.1	24.3093		71.1	10.6066	71.1	24.1146		71.1	10.5682	71.1	23.2943		71.1	14.0543	71.1	15.3376
	71.2	28.7183	71.2	45.2137		71.2	24.2503	71.2	45.1805		71.2	10.0258	71.2	27.2303		71.2	15.1821	71.2	31.2646		71.2	12.513	71.2	30.5387		71.2	8.32706	71.2	23.7388		71.2	11.6957	71.2	24.3108		71.2	10.6069	71.2	24.11		71.2	10.565	71.2	23.2936		71.2	14.0493	71.2	15.325
	71.3	28.7141	71.3	45.2112		71.3	24.2492	71.3	45.1804		71.3	10.0231	71.3	27.2342		71.3	15.183	71.3	31.2603		71.3	12.5119	71.3	30.5385		71.3	8.33431	71.3	23.7387		71.3	11.6816	71.3	24.3119		71.3	10.6055	71.3	24.1055		71.3	10.562	71.3	23.2917		71.3	14.0471	71.3	15.3162
	71.4	28.7102	71.4	45.2092		71.4	24.2496	71.4	45.1815		71.4	10.0205	71.4	27.2372		71.4	15.1832	71.4	31.2554		71.4	12.5105	71.4	30.538		71.4	8.34308	71.4	23.736		71.4	11.666	71.4	24.3124		71.4	10.6037	71.4	24.1016		71.4	10.5595	71.4	23.2894		71.4	14.0471	71.4	15.3112
	71.5	28.7084	71.5	45.2078		71.5	24.2504	71.5	45.1853		71.5	10.0188	71.5	27.2377		71.5	15.1842	71.5	31.2509		71.5	12.5102	71.5	30.5376		71.5	8.35237	71.5	23.7316		71.5	11.6509	71.5	24.313		71.5	10.6026	71.5	24.0984		71.5	10.5574	71.5	23.288		71.5	14.0472	71.5	15.3081
	71.6	28.7084	71.6	45.2071		71.6	24.2519	71.6	45.19		71.6	10.0174	71.6	27.2369		71.6	15.1867	71.6	31.248		71.6	12.5108	71.6	30.5363		71.6	8.35916	71.6	23.7274		71.6	11.6378	71.6	24.3132		71.6	10.6035	71.6	24.0952		71.6	10.5546	71.6	23.2884		71.6	14.0466	71.6	15.3046
	71.7	28.7098	71.7	45.2079		71.7	24.2535	71.7	45.1941		71.7	10.0155	71.7	27.2371		71.7	15.1888	71.7	31.2473		71.7	12.5115	71.7	30.5335		71.7	8.3618	71.7	23.7229		71.7	11.6281	71.7	24.3134		71.7	10.6056	71.7	24.0935		71.7	10.5509	71.7	23.291		71.7	14.0457	71.7	15.3008
	71.8	28.7121	71.8	45.2101		71.8	24.2552	71.8	45.1969		71.8	10.0148	71.8	27.2383		71.8	15.1909	71.8	31.2472		71.8	12.512	71.8	30.5297		71.8	8.36083	71.8	23.7183		71.8	11.6207	71.8	24.3143		71.8	10.6076	71.8	24.0945		71.8	10.547	71.8	23.2948		71.8	14.0452	71.8	15.2968
	71.9	28.7169	71.9	45.2122		71.9	24.2563	71.9	45.1983		71.9	10.016	71.9	27.24		71.9	15.1944	71.9	31.2467		71.9	12.5136	71.9	30.5259		71.9	8.35764	71.9	23.7134		71.9	11.6142	71.9	24.3149		71.9	10.6091	71.9	24.0974		71.9	10.5444	71.9	23.3001		71.9	14.0458	71.9	15.2924
	72	28.7257	72	45.2139		72	24.2562	72	45.1987		72	10.0195	72	27.2408		72	15.1987	72	31.2468		72	12.5166	72	30.5227		72	8.35383	72	23.7097		72	11.6083	72	24.3146		72	10.6105	72	24.1058		72	10.5435	72	23.3054		72	14.049	72	15.2883
	72.1	28.7348	72.1	45.215		72.1	24.2559	72.1	45.1977		72.1	10.0241	72.1	27.2417		72.1	15.2036	72.1	31.2476		72.1	12.5195	72.1	30.5204		72.1	8.35078	72.1	23.7094		72.1	11.6034	72.1	24.3142		72.1	10.6111	72.1	24.1103		72.1	10.5435	72.1	23.309		72.1	14.0545	72.1	15.285
	72.2	28.7415	72.2	45.2153		72.2	24.2568	72.2	45.1959		72.2	10.0295	72.2	27.2445		72.2	15.2084	72.2	31.2495		72.2	12.5202	72.2	30.5184		72.2	8.34883	72.2	23.7114		72.2	11.6011	72.2	24.3149		72.2	10.6108	72.2	24.114		72.2	10.5435	72.2	23.3099		72.2	14.0597	72.2	15.2847
	72.3	28.7459	72.3	45.2156		72.3	24.2585	72.3	45.1927		72.3	10.0355	72.3	27.2497		72.3	15.212	72.3	31.2521		72.3	12.519	72.3	30.5156		72.3	8.34819	72.3	23.7136		72.3	11.6024	72.3	24.3155		72.3	10.6107	72.3	24.1177		72.3	10.5436	72.3	23.3077		72.3	14.0616	72.3	15.2873
	72.4	28.7494	72.4	45.2162		72.4	24.2597	72.4	45.1874		72.4	10.0401	72.4	27.2543		72.4	15.2149	72.4	31.2547		72.4	12.5171	72.4	30.5132		72.4	8.34928	72.4	23.715		72.4	11.6053	72.4	24.3148		72.4	10.612	72.4	24.1224		72.4	10.5446	72.4	23.3039		72.4	14.0604	72.4	15.2882
	72.5	28.7534	72.5	45.2169		72.5	24.2601	72.5	45.1806		72.5	10.0436	72.5	27.2552		72.5	15.2174	72.5	31.2578		72.5	12.5147	72.5	30.5125		72.5	8.35239	72.5	23.7154		72.5	11.6076	72.5	24.313		72.5	10.6141	72.5	24.1286		72.5	10.5468	72.5	23.301		72.5	14.0588	72.5	15.2864
	72.6	28.7585	72.6	45.2179		72.6	24.261	72.6	45.1752		72.6	10.0452	72.6	27.2544		72.6	15.2187	72.6	31.2608		72.6	12.5121	72.6	30.5122		72.6	8.35579	72.6	23.7159		72.6	11.6101	72.6	24.3105		72.6	10.6167	72.6	24.1341		72.6	10.5494	72.6	23.2991		72.6	14.0564	72.6	15.2818
	72.7	28.7629	72.7	45.2192		72.7	24.2632	72.7	45.1723		72.7	10.0453	72.7	27.2542		72.7	15.2188	72.7	31.2633		72.7	12.5099	72.7	30.5111		72.7	8.35912	72.7	23.7155		72.7	11.6166	72.7	24.3084		72.7	10.6189	72.7	24.1376		72.7	10.5511	72.7	23.2975		72.7	14.053	72.7	15.2769
	72.8	28.7655	72.8	45.2202		72.8	24.2664	72.8	45.1701		72.8	10.0463	72.8	27.2547		72.8	15.2191	72.8	31.2659		72.8	12.5094	72.8	30.5087		72.8	8.36314	72.8	23.7136		72.8	11.6285	72.8	24.3081		72.8	10.6213	72.8	24.1389		72.8	10.5514	72.8	23.296		72.8	14.0495	72.8	15.2736
	72.9	28.7671	72.9	45.2206		72.9	24.2688	72.9	45.1688		72.9	10.0483	72.9	27.2544		72.9	15.2206	72.9	31.2688		72.9	12.5109	72.9	30.5059		72.9	8.36847	72.9	23.7118		72.9	11.644	72.9	24.3111		72.9	10.6251	72.9	24.1375		72.9	10.5504	72.9	23.2937		72.9	14.0454	72.9	15.2721
	73	28.7668	73	45.2199		73	24.2698	73	45.1692		73	10.0511	73	27.2529		73	15.2232	73	31.2716		73	12.5152	73	30.5034		73	8.37498	73	23.7114		73	11.6611	73	24.3169		73	10.6281	73	24.1337		73	10.5502	73	23.2897		73	14.0406	73	15.2725
	73.1	28.7652	73.1	45.2183		73.1	24.2701	73.1	45.1709		73.1	10.0538	73.1	27.2522		73.1	15.2263	73.1	31.2729		73.1	12.5231	73.1	30.5021		73.1	8.37961	73.1	23.7119		73.1	11.6774	73.1	24.3233		73.1	10.6295	73.1	24.1282		73.1	10.5518	73.1	23.2847		73.1	14.0358	73.1	15.2739
	73.2	28.7621	73.2	45.2157		73.2	24.2706	73.2	45.174		73.2	10.0555	73.2	27.2525		73.2	15.229	73.2	31.273		73.2	12.533	73.2	30.5016		73.2	8.38192	73.2	23.7136		73.2	11.6918	73.2	24.3279		73.2	10.629	73.2	24.1212		73.2	10.5558	73.2	23.28		73.2	14.0328	73.2	15.2752
	73.3	28.7586	73.3	45.2125		73.3	24.2705	73.3	45.1763		73.3	10.056	73.3	27.2521		73.3	15.2304	73.3	31.2715		73.3	12.5426	73.3	30.501		73.3	8.38394	73.3	23.7168		73.3	11.7034	73.3	24.3293		73.3	10.6282	73.3	24.1142		73.3	10.5624	73.3	23.276		73.3	14.0324	73.3	15.2755
	73.4	28.7555	73.4	45.2094		73.4	24.2694	73.4	45.1776		73.4	10.055	73.4	27.2499		73.4	15.2307	73.4	31.2676		73.4	12.5518	73.4	30.5002		73.4	8.38657	73.4	23.7206		73.4	11.7111	73.4	24.3284		73.4	10.6285	73.4	24.1097		73.4	10.5713	73.4	23.2721		73.4	14.0342	73.4	15.2742
	73.5	28.7533	73.5	45.2075		73.5	24.2696	73.5	45.1786		73.5	10.0537	73.5	27.2465		73.5	15.2298	73.5	31.2617		73.5	12.5605	73.5	30.4997		73.5	8.38886	73.5	23.7247		73.5	11.7138	73.5	24.3282		73.5	10.6293	73.5	24.1074		73.5	10.5826	73.5	23.2682		73.5	14.0357	73.5	15.2703
	73.6	28.7521	73.6	45.2071		73.6	24.2718	73.6	45.1789		73.6	10.0528	73.6	27.2426		73.6	15.2267	73.6	31.2546		73.6	12.567	73.6	30.4989		73.6	8.39014	73.6	23.7292		73.6	11.7108	73.6	24.3298		73.6	10.6303	73.6	24.1079		73.6	10.5949	73.6	23.2649		73.6	14.0354	73.6	15.2667
	73.7	28.7514	73.7	45.2094		73.7	24.2736	73.7	45.1776		73.7	10.0526	73.7	27.2384		73.7	15.2227	73.7	31.2478		73.7	12.5707	73.7	30.497		73.7	8.39102	73.7	23.7341		73.7	11.7043	73.7	24.3315		73.7	10.6316	73.7	24.1111		73.7	10.6052	73.7	23.2623		73.7	14.0341	73.7	15.2667
	73.8	28.7524	73.8	45.2157		73.8	24.2741	73.8	45.1729		73.8	10.0536	73.8	27.2345		73.8	15.2191	73.8	31.2436		73.8	12.5718	73.8	30.4945		73.8	8.39191	73.8	23.7393		73.8	11.697	73.8	24.3321		73.8	10.6332	73.8	24.1144		73.8	10.6125	73.8	23.2602		73.8	14.0338	73.8	15.2671
	73.9	28.7545	73.9	45.2261		73.9	24.2744	73.9	45.1642		73.9	10.0556	73.9	27.2313		73.9	15.2164	73.9	31.2423		73.9	12.5716	73.9	30.4919		73.9	8.39263	73.9	23.7431		73.9	11.6911	73.9	24.332		73.9	10.6348	73.9	24.1162		73.9	10.6181	73.9	23.2577		73.9	14.0356	73.9	15.2644
	74	28.757	74	45.2399		74	24.2749	74	45.1541		74	10.0596	74	27.2283		74	15.2145	74	31.2421		74	12.5714	74	30.4893		74	8.39326	74	23.7424		74	11.6877	74	24.33		74	10.6361	74	24.1167		74	10.6234	74	23.2544		74	14.0382	74	15.2598
	74.1	28.7583	74.1	45.2539		74.1	24.2767	74.1	45.144		74.1	10.065	74.1	27.2262		74.1	15.2142	74.1	31.2423		74.1	12.5708	74.1	30.4871		74.1	8.39409	74.1	23.7385		74.1	11.6861	74.1	24.3256		74.1	10.6366	74.1	24.1169		74.1	10.6277	74.1	23.2504		74.1	14.0416	74.1	15.2564
	74.2	28.7589	74.2	45.265		74.2	24.2796	74.2	45.1372		74.2	10.0716	74.2	27.2256		74.2	15.2151	74.2	31.242		74.2	12.5698	74.2	30.4856		74.2	8.39617	74.2	23.7344		74.2	11.6837	74.2	24.3196		74.2	10.6363	74.2	24.1174		74.2	10.6305	74.2	23.2474		74.2	14.046	74.2	15.2555
	74.3	28.7603	74.3	45.2698		74.3	24.2818	74.3	45.1376		74.3	10.08	74.3	27.2262		74.3	15.2172	74.3	31.2402		74.3	12.5689	74.3	30.4844		74.3	8.39907	74.3	23.7325		74.3	11.6802	74.3	24.3127		74.3	10.6359	74.3	24.1182		74.3	10.6319	74.3	23.2461		74.3	14.0558	74.3	15.2541
	74.4	28.7614	74.4	45.268		74.4	24.2837	74.4	45.1441		74.4	10.0889	74.4	27.2269		74.4	15.2202	74.4	31.2369		74.4	12.5684	74.4	30.4841		74.4	8.40154	74.4	23.732		74.4	11.6765	74.4	24.3055		74.4	10.6363	74.4	24.1195		74.4	10.6336	74.4	23.247		74.4	14.0593	74.4	15.2487
	74.5	28.7621	74.5	45.262		74.5	24.2851	74.5	45.1532		74.5	10.0968	74.5	27.2265		74.5	15.2213	74.5	31.2327		74.5	12.568	74.5	30.485		74.5	8.40311	74.5	23.7296		74.5	11.6731	74.5	24.2983		74.5	10.6366	74.5	24.1212		74.5	10.6361	74.5	23.2492		74.5	14.0631	74.5	15.2412
	74.6	28.7625	74.6	45.2522		74.6	24.288	74.6	45.1601		74.6	10.1025	74.6	27.2245		74.6	15.2202	74.6	31.2293		74.6	12.5681	74.6	30.4862		74.6	8.40385	74.6	23.725		74.6	11.6704	74.6	24.2914		74.6	10.6365	74.6	24.1227		74.6	10.6383	74.6	23.2508		74.6	14.0677	74.6	15.236
	74.7	28.7637	74.7	45.24		74.7	24.2928	74.7	45.1619		74.7	10.1062	74.7	27.2215		74.7	15.2187	74.7	31.2275		74.7	12.5693	74.7	30.4868		74.7	8.40537	74.7	23.719		74.7	11.6694	74.7	24.2846		74.7	10.6377	74.7	24.1242		74.7	10.6384	74.7	23.2511		74.7	14.0744	74.7	15.2346
	74.8	28.7673	74.8	45.2263		74.8	24.2966	74.8	45.16		74.8	10.108	74.8	27.2171		74.8	15.2183	74.8	31.2268		74.8	12.5714	74.8	30.4876		74.8	8.40747	74.8	23.7136		74.8	11.6709	74.8	24.2791		74.8	10.6406	74.8	24.1251		74.8	10.636	74.8	23.2504		74.8	14.0827	74.8	15.2347
	74.9	28.7726	74.9	45.2131		74.9	24.2998	74.9	45.1585		74.9	10.1092	74.9	27.2103		74.9	15.2199	74.9	31.2262		74.9	12.5742	74.9	30.4889		74.9	8.4092	74.9	23.7097		74.9	11.6746	74.9	24.276		74.9	10.6459	74.9	24.1253		74.9	10.6339	74.9	23.2491		74.9	14.0919	74.9	15.2338
	75	28.7776	75	45.2047		75	24.3021	75	45.1603		75	10.1113	75	27.2027		75	15.2225	75	31.225		75	12.5779	75	30.4896		75	8.41202	75	23.706		75	11.6781	75	24.2741		75	10.6528	75	24.1252		75	10.6341	75	23.2475		75	14.1022	75	15.2323
	75.1	28.7809	75.1	45.2022		75.1	24.3035	75.1	45.1644		75.1	10.1121	75.1	27.1967		75.1	15.2253	75.1	31.2224		75.1	12.582	75.1	30.489		75.1	8.41651	75.1	23.7008		75.1	11.6791	75.1	24.2729		75.1	10.6588	75.1	24.1249		75.1	10.6342	75.1	23.2462		75.1	14.1135	75.1	15.2312
	75.2	28.7824	75.2	45.2009		75.2	24.3053	75.2	45.167		75.2	10.1103	75.2	27.1924		75.2	15.2285	75.2	31.2182		75.2	12.5866	75.2	30.4876		75.2	8.42294	75.2	23.6952		75.2	11.6771	75.2	24.2726		75.2	10.6635	75.2	24.123		75.2	10.6331	75.2	23.2452		75.2	14.1252	75.2	15.2314
	75.3	28.7827	75.3	45.1971		75.3	24.3072	75.3	45.1671		75.3	10.1061	75.3	27.1897		75.3	15.2321	75.3	31.2141		75.3	12.5913	75.3	30.4864		75.3	8.43054	75.3	23.6903		75.3	11.6728	75.3	24.2732		75.3	10.6677	75.3	24.1191		75.3	10.6315	75.3	23.2442		75.3	14.1365	75.3	15.2325
	75.4	28.7827	75.4	45.1911		75.4	24.3095	75.4	45.1655		75.4	10.1013	75.4	27.1891		75.4	15.2358	75.4	31.2112		75.4	12.5944	75.4	30.486		75.4	8.43754	75.4	23.6855		75.4	11.6666	75.4	24.2747		75.4	10.6711	75.4	24.1144		75.4	10.629	75.4	23.2438		75.4	14.1468	75.4	15.2337
	75.5	28.7826	75.5	45.1839		75.5	24.3132	75.5	45.1639		75.5	10.0991	75.5	27.191		75.5	15.2388	75.5	31.2076		75.5	12.5957	75.5	30.4857		75.5	8.44368	75.5	23.6817		75.5	11.6605	75.5	24.2764		75.5	10.674	75.5	24.1088		75.5	10.6255	75.5	23.2433		75.5	14.1557	75.5	15.2358
	75.6	28.7817	75.6	45.1771		75.6	24.3177	75.6	45.1615		75.6	10.1003	75.6	27.1947		75.6	15.2406	75.6	31.2027		75.6	12.5957	75.6	30.4848		75.6	8.44864	75.6	23.6793		75.6	11.6573	75.6	24.2772		75.6	10.6772	75.6	24.1031		75.6	10.6214	75.6	23.2423		75.6	14.1618	75.6	15.2381
	75.7	28.7814	75.7	45.1707		75.7	24.322	75.7	45.1573		75.7	10.1023	75.7	27.1976		75.7	15.2415	75.7	31.1977		75.7	12.596	75.7	30.4843		75.7	8.45241	75.7	23.6785		75.7	11.6568	75.7	24.2773		75.7	10.6817	75.7	24.099		75.7	10.6168	75.7	23.2415		75.7	14.1644	75.7	15.2395
	75.8	28.7819	75.8	45.1646		75.8	24.3255	75.8	45.1521		75.8	10.1048	75.8	27.1995		75.8	15.2433	75.8	31.1941		75.8	12.5975	75.8	30.4851		75.8	8.45484	75.8	23.6795		75.8	11.6571	75.8	24.2774		75.8	10.6867	75.8	24.0967		75.8	10.612	75.8	23.2409		75.8	14.1652	75.8	15.238
	75.9	28.7826	75.9	45.1596		75.9	24.3285	75.9	45.1463		75.9	10.1087	75.9	27.2		75.9	15.246	75.9	31.1916		75.9	12.5995	75.9	30.486		75.9	8.45585	75.9	23.6822		75.9	11.6577	75.9	24.2783		75.9	10.69	75.9	24.094		75.9	10.6092	75.9	23.2411		75.9	14.1638	75.9	15.2345
	76	28.7832	76	45.1564		76	24.3307	76	45.1406		76	10.1132	76	27.1997		76	15.2483	76	31.1903		76	12.6014	76	30.4865		76	8.45632	76	23.6866		76	11.6579	76	24.2791		76	10.6905	76	24.0903		76	10.6076	76	23.2429		76	14.1607	76	15.2321
	76.1	28.7836	76.1	45.1555		76.1	24.3313	76.1	45.1358		76.1	10.118	76.1	27.1995		76.1	15.2503	76.1	31.1895		76.1	12.6033	76.1	30.4864		76.1	8.45712	76.1	23.6914		76.1	11.6562	76.1	24.279		76.1	10.6895	76.1	24.0865		76.1	10.6063	76.1	23.2462		76.1	14.1575	76.1	15.2317
	76.2	28.7837	76.2	45.1547		76.2	24.3332	76.2	45.1311		76.2	10.1218	76.2	27.1988		76.2	15.2526	76.2	31.1884		76.2	12.6048	76.2	30.4854		76.2	8.4585	76.2	23.6967		76.2	11.6531	76.2	24.2788		76.2	10.6874	76.2	24.0835		76.2	10.6065	76.2	23.2495		76.2	14.1517	76.2	15.2308
	76.3	28.7829	76.3	45.1532		76.3	24.3367	76.3	45.126		76.3	10.1239	76.3	27.1987		76.3	15.2565	76.3	31.1876		76.3	12.6051	76.3	30.4844		76.3	8.45943	76.3	23.703		76.3	11.6511	76.3	24.2792		76.3	10.6849	76.3	24.0813		76.3	10.6079	76.3	23.2513		76.3	14.1436	76.3	15.2292
	76.4	28.7807	76.4	45.1517		76.4	24.3399	76.4	45.1208		76.4	10.1271	76.4	27.1992		76.4	15.2616	76.4	31.1872		76.4	12.6042	76.4	30.4836		76.4	8.45947	76.4	23.7075		76.4	11.6517	76.4	24.2796		76.4	10.6826	76.4	24.0788		76.4	10.6099	76.4	23.2531		76.4	14.1343	76.4	15.2283
	76.5	28.7772	76.5	45.1508		76.5	24.3418	76.5	45.1147		76.5	10.1315	76.5	27.1992		76.5	15.2669	76.5	31.1866		76.5	12.6032	76.5	30.4838		76.5	8.46042	76.5	23.7091		76.5	11.654	76.5	24.2789		76.5	10.6808	76.5	24.0757		76.5	10.6125	76.5	23.2569		76.5	14.1244	76.5	15.2272
	76.6	28.7735	76.6	45.1505		76.6	24.3411	76.6	45.1088		76.6	10.1351	76.6	27.1986		76.6	15.2719	76.6	31.1852		76.6	12.6033	76.6	30.4853		76.6	8.46303	76.6	23.7069		76.6	11.6569	76.6	24.2768		76.6	10.6798	76.6	24.0732		76.6	10.614	76.6	23.263		76.6	14.1156	76.6	15.227
	76.7	28.772	76.7	45.1502		76.7	24.3341	76.7	45.1035		76.7	10.1388	76.7	27.1988		76.7	15.2764	76.7	31.1848		76.7	12.6042	76.7	30.4864		76.7	8.46596	76.7	23.7025		76.7	11.6601	76.7	24.2745		76.7	10.6792	76.7	24.0721		76.7	10.6136	76.7	23.2683		76.7	14.1079	76.7	15.2258
	76.8	28.7737	76.8	45.1516		76.8	24.3314	76.8	45.0998		76.8	10.1449	76.8	27.2017		76.8	15.2808	76.8	31.1883		76.8	12.6059	76.8	30.4863		76.8	8.4689	76.8	23.6984		76.8	11.6636	76.8	24.2738		76.8	10.6788	76.8	24.0722		76.8	10.6123	76.8	23.2712		76.8	14.1014	76.8	15.2227
	76.9	28.7766	76.9	45.1556		76.9	24.3286	76.9	45.0986		76.9	10.1517	76.9	27.2053		76.9	15.2846	76.9	31.1942		76.9	12.608	76.9	30.4852		76.9	8.47061	76.9	23.6948		76.9	11.6678	76.9	24.2751		76.9	10.6788	76.9	24.0733		76.9	10.611	76.9	23.2743		76.9	14.0967	76.9	15.2193
	77	28.7788	77	45.1605		77	24.3248	77	45.099		77	10.1569	77	27.2073		77	15.2882	77	31.1991		77	12.6096	77	30.4835		77	8.47113	77	23.6918		77	11.6739	77	24.2771		77	10.6794	77	24.077		77	10.6108	77	23.2792		77	14.094	77	15.2176
	77.1	28.7793	77.1	45.1676		77.1	24.3213	77.1	45.0998		77.1	10.1605	77.1	27.2085		77.1	15.2923	77.1	31.201		77.1	12.6115	77.1	30.48		77.1	8.47257	77.1	23.6897		77.1	11.6814	77.1	24.2795		77.1	10.6797	77.1	24.0842		77.1	10.6122	77.1	23.2837		77.1	14.094	77.1	15.2171
	77.2	28.7783	77.2	45.1678		77.2	24.3196	77.2	45.1011		77.2	10.1628	77.2	27.21		77.2	15.2965	77.2	31.201		77.2	12.6142	77.2	30.4757		77.2	8.47502	77.2	23.6889		77.2	11.6889	77.2	24.2832		77.2	10.678	77.2	24.0919		77.2	10.6154	77.2	23.2853		77.2	14.0978	77.2	15.2172
	77.3	28.7763	77.3	45.167		77.3	24.3204	77.3	45.103		77.3	10.1651	77.3	27.2125		77.3	15.2994	77.3	31.2007		77.3	12.6166	77.3	30.4712		77.3	8.47912	77.3	23.6881		77.3	11.6963	77.3	24.2885		77.3	10.6753	77.3	24.097		77.3	10.6202	77.3	23.283		77.3	14.1052	77.3	15.2181
	77.4	28.7745	77.4	45.1652		77.4	24.325	77.4	45.1052		77.4	10.1681	77.4	27.2161		77.4	15.3003	77.4	31.2002		77.4	12.6178	77.4	30.4662		77.4	8.48591	77.4	23.6866		77.4	11.7027	77.4	24.2942		77.4	10.6731	77.4	24.0986		77.4	10.6254	77.4	23.2785		77.4	14.1138	77.4	15.22
	77.5	28.7744	77.5	45.1632		77.5	24.3323	77.5	45.1092		77.5	10.1708	77.5	27.2194		77.5	15.2994	77.5	31.1986		77.5	12.6174	77.5	30.4609		77.5	8.49532	77.5	23.6844		77.5	11.7068	77.5	24.2988		77.5	10.6719	77.5	24.0979		77.5	10.6299	77.5	23.2752		77.5	14.1178	77.5	15.2225
	77.6	28.7757	77.6	45.1616		77.6	24.3402	77.6	45.1194		77.6	10.172	77.6	27.2217		77.6	15.2977	77.6	31.1964		77.6	12.6154	77.6	30.4554		77.6	8.50578	77.6	23.6827		77.6	11.7079	77.6	24.3022		77.6	10.6729	77.6	24.0963		77.6	10.6337	77.6	23.2733		77.6	14.1153	77.6	15.2251
	77.7	28.7785	77.7	45.1616		77.7	24.3477	77.7	45.1371		77.7	10.1716	77.7	27.2223		77.7	15.2956	77.7	31.195		77.7	12.6129	77.7	30.4498		77.7	8.5154	77.7	23.6813		77.7	11.7073	77.7	24.306		77.7	10.6755	77.7	24.0944		77.7	10.6372	77.7	23.2716		77.7	14.1098	77.7	15.2285
	77.8	28.7819	77.8	45.1637		77.8	24.3546	77.8	45.1576		77.8	10.1705	77.8	27.2214		77.8	15.2935	77.8	31.1949		77.8	12.611	77.8	30.4453		77.8	8.52257	77.8	23.6797		77.8	11.7059	77.8	24.3102		77.8	10.6775	77.8	24.0919		77.8	10.6397	77.8	23.2689		77.8	14.1034	77.8	15.2292
	77.9	28.7851	77.9	45.1661		77.9	24.3609	77.9	45.1747		77.9	10.1709	77.9	27.2187		77.9	15.2921	77.9	31.1972		77.9	12.611	77.9	30.4418		77.9	8.52543	77.9	23.6773		77.9	11.7039	77.9	24.3134		77.9	10.6787	77.9	24.0884		77.9	10.641	77.9	23.2649		77.9	14.0983	77.9	15.227
	78	28.7876	78	45.166		78	24.3651	78	45.1838		78	10.1736	78	27.2144		78	15.2913	78	31.2013		78	12.6132	78	30.4412		78	8.52518	78	23.6748		78	11.7018	78	24.3146		78	10.6797	78	24.0844		78	10.6412	78	23.2603		78	14.0945	78	15.2247
	78.1	28.7902	78.1	45.1636		78.1	24.3685	78.1	45.1856		78.1	10.1769	78.1	27.2105		78.1	15.2909	78.1	31.2049		78.1	12.6172	78.1	30.444		78.1	8.52426	78.1	23.6733		78.1	11.6999	78.1	24.3136		78.1	10.6805	78.1	24.0808		78.1	10.6405	78.1	23.2553		78.1	14.091	78.1	15.2229
	78.2	28.7929	78.2	45.1602		78.2	24.3721	78.2	45.1816		78.2	10.18	78.2	27.2073		78.2	15.2911	78.2	31.2073		78.2	12.6219	78.2	30.4492		78.2	8.52269	78.2	23.6724		78.2	11.6985	78.2	24.3107		78.2	10.6807	78.2	24.0773		78.2	10.6392	78.2	23.2511		78.2	14.0875	78.2	15.2212
	78.3	28.7945	78.3	45.1578		78.3	24.3757	78.3	45.1725		78.3	10.1835	78.3	27.2041		78.3	15.2913	78.3	31.2088		78.3	12.625	78.3	30.4549		78.3	8.52055	78.3	23.672		78.3	11.6979	78.3	24.306		78.3	10.6809	78.3	24.0742		78.3	10.6398	78.3	23.2481		78.3	14.0852	78.3	15.2217
	78.4	28.7948	78.4	45.1563		78.4	24.3794	78.4	45.1601		78.4	10.187	78.4	27.2001		78.4	15.2911	78.4	31.2092		78.4	12.6267	78.4	30.4589		78.4	8.52022	78.4	23.6709		78.4	11.6976	78.4	24.2987		78.4	10.682	78.4	24.0723		78.4	10.6428	78.4	23.2463		78.4	14.0847	78.4	15.2267
	78.5	28.7945	78.5	45.1533		78.5	24.3821	78.5	45.1467		78.5	10.1891	78.5	27.1979		78.5	15.2901	78.5	31.2076		78.5	12.6289	78.5	30.4607		78.5	8.52294	78.5	23.6691		78.5	11.6981	78.5	24.2904		78.5	10.6839	78.5	24.0716		78.5	10.6465	78.5	23.2452		78.5	14.0845	78.5	15.2325
	78.6	28.7952	78.6	45.1484		78.6	24.3845	78.6	45.1338		78.6	10.1887	78.6	27.199		78.6	15.2868	78.6	31.2046		78.6	12.6317	78.6	30.4617		78.6	8.52726	78.6	23.6678		78.6	11.6994	78.6	24.2835		78.6	10.6868	78.6	24.0712		78.6	10.6509	78.6	23.244		78.6	14.0836	78.6	15.238
	78.7	28.7979	78.7	45.1433		78.7	24.3865	78.7	45.123		78.7	10.1866	78.7	27.2022		78.7	15.2812	78.7	31.2017		78.7	12.6346	78.7	30.4621		78.7	8.53146	78.7	23.6668		78.7	11.7017	78.7	24.2783		78.7	10.6897	78.7	24.0715		78.7	10.6546	78.7	23.2421		78.7	14.0835	78.7	15.2432
	78.8	28.8035	78.8	45.1397		78.8	24.3877	78.8	45.1151		78.8	10.1854	78.8	27.2069		78.8	15.2759	78.8	31.1988		78.8	12.6368	78.8	30.4615		78.8	8.53381	78.8	23.6665		78.8	11.7047	78.8	24.2744		78.8	10.6918	78.8	24.0717		78.8	10.6564	78.8	23.2398		78.8	14.087	78.8	15.2447
	78.9	28.8106	78.9	45.1358		78.9	24.388	78.9	45.1096		78.9	10.1861	78.9	27.2129		78.9	15.273	78.9	31.1958		78.9	12.6384	78.9	30.4595		78.9	8.53484	78.9	23.6672		78.9	11.7075	78.9	24.2713		78.9	10.6941	78.9	24.0702		78.9	10.6577	78.9	23.2381		78.9	14.0932	78.9	15.2414
	79	28.8175	79	45.1296		79	24.3871	79	45.1053		79	10.1872	79	27.2187		79	15.2719	79	31.1936		79	12.6399	79	30.4568		79	8.53531	79	23.6693		79	11.7104	79	24.2681		79	10.6972	79	24.0681		79	10.6595	79	23.2365		79	14.0999	79	15.2347
	79.1	28.8219	79.1	45.1218		79.1	24.3863	79.1	45.1025		79.1	10.1878	79.1	27.2232		79.1	15.2722	79.1	31.1919		79.1	12.6415	79.1	30.4548		79.1	8.53428	79.1	23.6735		79.1	11.7141	79.1	24.2642		79.1	10.7008	79.1	24.0659		79.1	10.6624	79.1	23.2332		79.1	14.1052	79.1	15.2273
	79.2	28.8236	79.2	45.1145		79.2	24.3867	79.2	45.1021		79.2	10.1902	79.2	27.2278		79.2	15.274	79.2	31.1899		79.2	12.6433	79.2	30.4542		79.2	8.53245	79.2	23.6782		79.2	11.718	79.2	24.2601		79.2	10.7045	79.2	24.0635		79.2	10.6658	79.2	23.2286		79.2	14.1085	79.2	15.2216
	79.3	28.8229	79.3	45.1095		79.3	24.3879	79.3	45.1036		79.3	10.196	79.3	27.2322		79.3	15.2761	79.3	31.1878		79.3	12.6451	79.3	30.4548		79.3	8.53202	79.3	23.6813		79.3	11.7206	79.3	24.2561		79.3	10.7083	79.3	24.059		79.3	10.6689	79.3	23.2244		79.3	14.1114	79.3	15.2165
	79.4	28.8204	79.4	45.1054		79.4	24.3919	79.4	45.1056		79.4	10.2044	79.4	27.2354		79.4	15.2786	79.4	31.1852		79.4	12.6467	79.4	30.4557		79.4	8.53383	79.4	23.6827		79.4	11.7217	79.4	24.2538		79.4	10.712	79.4	24.0521		79.4	10.672	79.4	23.2216		79.4	14.1131	79.4	15.2099
	79.5	28.8197	79.5	45.1016		79.5	24.399	79.5	45.1075		79.5	10.2151	79.5	27.2363		79.5	15.282	79.5	31.1826		79.5	12.6489	79.5	30.4555		79.5	8.53684	79.5	23.6842		79.5	11.7219	79.5	24.2531		79.5	10.715	79.5	24.0445		79.5	10.6767	79.5	23.2203		79.5	14.1129	79.5	15.2023
	79.6	28.8206	79.6	45.1008		79.6	24.4084	79.6	45.1077		79.6	10.2249	79.6	27.2347		79.6	15.2852	79.6	31.1807		79.6	12.6518	79.6	30.453		79.6	8.53995	79.6	23.6865		79.6	11.7219	79.6	24.2532		79.6	10.7172	79.6	24.0376		79.6	10.6845	79.6	23.2197		79.6	14.1109	79.6	15.195
	79.7	28.8223	79.7	45.1036		79.7	24.417	79.7	45.1065		79.7	10.2314	79.7	27.2321		79.7	15.2878	79.7	31.1795		79.7	12.6563	79.7	30.4486		79.7	8.5433	79.7	23.6883		79.7	11.7217	79.7	24.2547		79.7	10.7189	79.7	24.0326		79.7	10.6954	79.7	23.2198		79.7	14.1073	79.7	15.19
	79.8	28.8253	79.8	45.1074		79.8	24.4224	79.8	45.106		79.8	10.2343	79.8	27.2292		79.8	15.2899	79.8	31.1779		79.8	12.6616	79.8	30.4432		79.8	8.54565	79.8	23.6891		79.8	11.7219	79.8	24.258		79.8	10.7206	79.8	24.0292		79.8	10.7069	79.8	23.2199		79.8	14.1047	79.8	15.1852
	79.9	28.8296	79.9	45.1099		79.9	24.4256	79.9	45.1048		79.9	10.2337	79.9	27.2245		79.9	15.2919	79.9	31.1758		79.9	12.6669	79.9	30.4381		79.9	8.54596	79.9	23.6888		79.9	11.7225	79.9	24.2614		79.9	10.722	79.9	24.0276		79.9	10.7159	79.9	23.2203		79.9	14.1048	79.9	15.181
	80	28.8355	80	45.1108		80	24.427	80	45.1023		80	10.2325	80	27.2175		80	15.2948	80	31.1738		80	12.6725	80	30.4346		80	8.54604	80	23.6903		80	11.7233	80	24.2631		80	10.7228	80	24.0282		80	10.7221	80	23.2211		80	14.1102	80	15.1785
	80.1	28.8403	80.1	45.1094		80.1	24.4297	80.1	45.1001		80.1	10.2349	80.1	27.2112		80.1	15.2991	80.1	31.1721		80.1	12.6781	80.1	30.4332		80.1	8.54779	80.1	23.6935		80.1	11.7249	80.1	24.2641		80.1	10.7221	80.1	24.0311		80.1	10.7258	80.1	23.2211		80.1	14.1218	80.1	15.1775
	80.2	28.8425	80.2	45.1065		80.2	24.4348	80.2	45.0998		80.2	10.2414	80.2	27.2079		80.2	15.3039	80.2	31.1705		80.2	12.6852	80.2	30.4326		80.2	8.55259	80.2	23.6951		80.2	11.7266	80.2	24.2647		80.2	10.72	80.2	24.0363		80.2	10.7265	80.2	23.2209		80.2	14.1343	80.2	15.1815
	80.3	28.8429	80.3	45.1038		80.3	24.4383	80.3	45.1006		80.3	10.2441	80.3	27.2071		80.3	15.3082	80.3	31.1688		80.3	12.6858	80.3	30.4325		80.3	8.55862	80.3	23.6937		80.3	11.7284	80.3	24.2641		80.3	10.7187	80.3	24.0422		80.3	10.7248	80.3	23.2207		80.3	14.1442	80.3	15.1891
	80.4	28.8417	80.4	45.1006		80.4	24.439	80.4	45.1009		80.4	10.2346	80.4	27.2071		80.4	15.3119	80.4	31.1664		80.4	12.6864	80.4	30.4333		80.4	8.5641	80.4	23.6897		80.4	11.7304	80.4	24.2634		80.4	10.7191	80.4	24.0481		80.4	10.7217	80.4	23.2207		80.4	14.1481	80.4	15.1951
	80.5	28.8391	80.5	45.0974		80.5	24.4393	80.5	45.1009		80.5	10.2129	80.5	27.2074		80.5	15.3155	80.5	31.1634		80.5	12.688	80.5	30.4341		80.5	8.56991	80.5	23.685		80.5	11.7322	80.5	24.2625		80.5	10.7218	80.5	24.0531		80.5	10.7185	80.5	23.2201		80.5	14.1462	80.5	15.199
	80.6	28.8356	80.6	45.0944		80.6	24.4414	80.6	45.1008		80.6	10.1755	80.6	27.2086		80.6	15.3187	80.6	31.1606		80.6	12.6898	80.6	30.4354		80.6	8.5758	80.6	23.6798		80.6	11.7329	80.6	24.2608		80.6	10.7231	80.6	24.0561		80.6	10.7143	80.6	23.2183		80.6	14.1416	80.6	15.2002
	80.7	28.8321	80.7	45.0899		80.7	24.4442	80.7	45.1016		80.7	10.1233	80.7	27.2105		80.7	15.3204	80.7	31.1572		80.7	12.692	80.7	30.4376		80.7	8.58099	80.7	23.6746		80.7	11.732	80.7	24.2584		80.7	10.7265	80.7	24.0574		80.7	10.7085	80.7	23.2165		80.7	14.1363	80.7	15.1968
	80.8	28.8295	80.8	45.0847		80.8	24.4452	80.8	45.1027		80.8	10.0749	80.8	27.2133		80.8	15.3218	80.8	31.1536		80.8	12.6947	80.8	30.4404		80.8	8.58507	80.8	23.6698		80.8	11.7307	80.8	24.2557		80.8	10.7331	80.8	24.0579		80.8	10.7022	80.8	23.2153		80.8	14.1318	80.8	15.1882
	80.9	28.8289	80.9	45.0804		80.9	24.4433	80.9	45.1024		80.9	10.045	80.9	27.2151		80.9	15.3266	80.9	31.1505		80.9	12.6972	80.9	30.4427		80.9	8.58723	80.9	23.6663		80.9	11.7295	80.9	24.2541		80.9	10.7403	80.9	24.057		80.9	10.697	80.9	23.215		80.9	14.1307	80.9	15.1785
	81	28.8295	81	45.0761		81	24.4395	81	45.1013		81	10.0352	81	27.2143		81	15.3356	81	31.1489		81	12.6991	81	30.444		81	8.58768	81	23.6643		81	11.7292	81	24.2537		81	10.746	81	24.0532		81	10.6942	81	23.2153		81	14.1341	81	15.1723
	81.1	28.8309	81.1	45.0728		81.1	24.435	81.1	45.1001		81.1	10.0419	81.1	27.2125		81.1	15.3465	81.1	31.1505		81.1	12.6999	81.1	30.4439		81.1	8.58754	81.1	23.6619		81.1	11.7294	81.1	24.2537		81.1	10.7508	81.1	24.0469		81.1	10.6935	81.1	23.2163		81.1	14.1401	81.1	15.1682
	81.2	28.8318	81.2	45.0719		81.2	24.4314	81.2	45.0986		81.2	10.0595	81.2	27.2103		81.2	15.356	81.2	31.1557		81.2	12.6993	81.2	30.443		81.2	8.58791	81.2	23.6591		81.2	11.7295	81.2	24.2542		81.2	10.7538	81.2	24.0396		81.2	10.6945	81.2	23.2178		81.2	14.1484	81.2	15.1657
	81.3	28.8318	81.3	45.072		81.3	24.4303	81.3	45.0954		81.3	10.0831	81.3	27.2073		81.3	15.3629	81.3	31.1615		81.3	12.6981	81.3	30.4434		81.3	8.58958	81.3	23.6569		81.3	11.7298	81.3	24.2546		81.3	10.7551	81.3	24.0335		81.3	10.696	81.3	23.2184		81.3	14.1573	81.3	15.166
	81.4	28.8307	81.4	45.0711		81.4	24.4305	81.4	45.091		81.4	10.1095	81.4	27.2028		81.4	15.3671	81.4	31.1656		81.4	12.6973	81.4	30.4465		81.4	8.59209	81.4	23.6566		81.4	11.731	81.4	24.2554		81.4	10.7547	81.4	24.0298		81.4	10.6969	81.4	23.2177		81.4	14.1632	81.4	15.1669
	81.5	28.8295	81.5	45.0695		81.5	24.4316	81.5	45.0868		81.5	10.1355	81.5	27.197		81.5	15.3686	81.5	31.1679		81.5	12.6959	81.5	30.4511		81.5	8.59441	81.5	23.6602		81.5	11.7326	81.5	24.2566		81.5	10.7531	81.5	24.0281		81.5	10.6978	81.5	23.216		81.5	14.1638	81.5	15.1692
	81.6	28.829	81.6	45.0687		81.6	24.4326	81.6	45.0841		81.6	10.1602	81.6	27.1912		81.6	15.3685	81.6	31.1693		81.6	12.6935	81.6	30.4539		81.6	8.59563	81.6	23.6679		81.6	11.7336	81.6	24.2574		81.6	10.7523	81.6	24.0276		81.6	10.6978	81.6	23.216		81.6	14.161	81.6	15.1727
	81.7	28.8293	81.7	45.0689		81.7	24.4332	81.7	45.0823		81.7	10.1826	81.7	27.1861		81.7	15.3674	81.7	31.1706		81.7	12.6913	81.7	30.4523		81.7	8.59641	81.7	23.6774		81.7	11.7338	81.7	24.2575		81.7	10.7529	81.7	24.0287		81.7	10.6967	81.7	23.2205		81.7	14.1581	81.7	15.1759
	81.8	28.8304	81.8	45.0692		81.8	24.4334	81.8	45.0804		81.8	10.2021	81.8	27.1818		81.8	15.366	81.8	31.1707		81.8	12.6905	81.8	30.4473		81.8	8.59724	81.8	23.6853		81.8	11.7342	81.8	24.2581		81.8	10.7536	81.8	24.0309		81.8	10.6949	81.8	23.2264		81.8	14.1557	81.8	15.1779
	81.9	28.8333	81.9	45.0689		81.9	24.4322	81.9	45.078		81.9	10.2193	81.9	27.1777		81.9	15.365	81.9	31.1714		81.9	12.692	81.9	30.442		81.9	8.59722	81.9	23.6898		81.9	11.7348	81.9	24.2606		81.9	10.7542	81.9	24.0324		81.9	10.6938	81.9	23.2295		81.9	14.153	81.9	15.1798
	82	28.8391	82	45.0682		82	24.4309	82	45.0758		82	10.2299	82	27.1744		82	15.3647	82	31.1746		82	12.6944	82	30.4385		82	8.59682	82	23.6911		82	11.7357	82	24.2645		82	10.7555	82	24.0323		82	10.695	82	23.2294		82	14.1518	82	15.1831
	82.1	28.847	82.1	45.0674		82.1	24.4312	82.1	45.0761		82.1	10.2274	82.1	27.1726		82.1	15.3641	82.1	31.1796		82.1	12.6962	82.1	30.4357		82.1	8.59748	82.1	23.6901		82.1	11.7374	82.1	24.2684		82.1	10.7568	82.1	24.0326		82.1	10.6958	82.1	23.2273		82.1	14.152	82.1	15.1846
	82.2	28.854	82.2	45.0656		82.2	24.4318	82.2	45.0777		82.2	10.2147	82.2	27.1721		82.2	15.3631	82.2	31.1856		82.2	12.6972	82.2	30.4329		82.2	8.59981	82.2	23.6871		82.2	11.7393	82.2	24.2722		82.2	10.7581	82.2	24.0335		82.2	10.6956	82.2	23.216		82.2	14.1501	82.2	15.1821
	82.3	28.8575	82.3	45.0628		82.3	24.4336	82.3	45.0779		82.3	10.1915	82.3	27.1734		82.3	15.3616	82.3	31.1913		82.3	12.6977	82.3	30.4299		82.3	8.60346	82.3	23.6829		82.3	11.742	82.3	24.2754		82.3	10.7597	82.3	24.0339		82.3	10.6964	82.3	23.2088		82.3	14.1459	82.3	15.1774
	82.4	28.8581	82.4	45.0581		82.4	24.4377	82.4	45.0763		82.4	10.1425	82.4	27.1744		82.4	15.3603	82.4	31.1954		82.4	12.6981	82.4	30.4272		82.4	8.60685	82.4	23.6781		82.4	11.7458	82.4	24.2764		82.4	10.7613	82.4	24.0351		82.4	10.6989	82.4	23.2027		82.4	14.1418	82.4	15.1746
	82.5	28.8576	82.5	45.0517		82.5	24.4428	82.5	45.0737		82.5	10.0682	82.5	27.1727		82.5	15.3609	82.5	31.1968		82.5	12.6973	82.5	30.4259		82.5	8.6098	82.5	23.6725		82.5	11.7491	82.5	24.2752		82.5	10.7632	82.5	24.0366		82.5	10.7027	82.5	23.2003		82.5	14.138	82.5	15.1767
	82.6	28.8564	82.6	45.0452		82.6	24.4488	82.6	45.0692		82.6	9.9938	82.6	27.1703		82.6	15.3622	82.6	31.1951		82.6	12.6961	82.6	30.4246		82.6	8.61346	82.6	23.6671		82.6	11.7511	82.6	24.2725		82.6	10.7647	82.6	24.0376		82.6	10.7067	82.6	23.202		82.6	14.1346	82.6	15.1815
	82.7	28.855	82.7	45.0389		82.7	24.4552	82.7	45.0625		82.7	9.94087	82.7	27.1674		82.7	15.362	82.7	31.1899		82.7	12.6955	82.7	30.4228		82.7	8.61865	82.7	23.6624		82.7	11.7513	82.7	24.2693		82.7	10.7659	82.7	24.0385		82.7	10.709	82.7	23.2058		82.7	14.1306	82.7	15.1858
	82.8	28.8549	82.8	45.0328		82.8	24.4624	82.8	45.0546		82.8	9.91856	82.8	27.1638		82.8	15.361	82.8	31.182		82.8	12.6964	82.8	30.4217		82.8	8.62432	82.8	23.6594		82.8	11.7512	82.8	24.2673		82.8	10.766	82.8	24.0388		82.8	10.7097	82.8	23.2102		82.8	14.1261	82.8	15.1872
	82.9	28.8556	82.9	45.0295		82.9	24.4695	82.9	45.0491		82.9	9.92549	82.9	27.1591		82.9	15.3608	82.9	31.1745		82.9	12.6976	82.9	30.421		82.9	8.63014	82.9	23.6569		82.9	11.7527	82.9	24.2684		82.9	10.7643	82.9	24.0379		82.9	10.7102	82.9	23.2143		82.9	14.1222	82.9	15.186
	83	28.8558	83	45.0301		83	24.4768	83	45.0489		83	9.95595	83	27.1552		83	15.3622	83	31.1692		83	12.7001	83	30.419		83	8.63815	83	23.6545		83	11.7557	83	24.2717		83	10.7614	83	24.035		83	10.7099	83	23.2165		83	14.1201	83	15.1844
	83.1	28.8553	83.1	45.032		83.1	24.484	83.1	45.0528		83.1	10.0005	83.1	27.153		83.1	15.3636	83.1	31.1651		83.1	12.7057	83.1	30.416		83.1	8.64812	83.1	23.6522		83.1	11.7597	83.1	24.2742		83.1	10.7577	83.1	24.0318		83.1	10.7086	83.1	23.2157		83.1	14.1196	83.1	15.181
	83.2	28.8544	83.2	45.0337		83.2	24.49	83.2	45.0582		83.2	10.048	83.2	27.1513		83.2	15.3642	83.2	31.1613		83.2	12.7122	83.2	30.4129		83.2	8.65733	83.2	23.6499		83.2	11.7652	83.2	24.2741		83.2	10.7552	83.2	24.0296		83.2	10.7078	83.2	23.2126		83.2	14.1195	83.2	15.1754
	83.3	28.8539	83.3	45.0368		83.3	24.494	83.3	45.0626		83.3	10.093	83.3	27.1504		83.3	15.3643	83.3	31.159		83.3	12.7168	83.3	30.4107		83.3	8.6641	83.3	23.6484		83.3	11.7721	83.3	24.271		83.3	10.7543	83.3	24.0281		83.3	10.7092	83.3	23.2081		83.3	14.1205	83.3	15.1703
	83.4	28.8549	83.4	45.0425		83.4	24.4977	83.4	45.0656		83.4	10.1342	83.4	27.1506		83.4	15.3649	83.4	31.1593		83.4	12.7188	83.4	30.4107		83.4	8.66838	83.4	23.6468		83.4	11.7789	83.4	24.266		83.4	10.7551	83.4	24.027		83.4	10.7136	83.4	23.2029		83.4	14.1221	83.4	15.1664
	83.5	28.856	83.5	45.0487		83.5	24.5011	83.5	45.0685		83.5	10.171	83.5	27.1513		83.5	15.3651	83.5	31.16		83.5	12.7191	83.5	30.4172		83.5	8.67118	83.5	23.6443		83.5	11.7843	83.5	24.2607		83.5	10.758	83.5	24.0261		83.5	10.7195	83.5	23.1985		83.5	14.1221	83.5	15.163
	83.6	28.857	83.6	45.0533		83.6	24.5023	83.6	45.0724		83.6	10.2014	83.6	27.151		83.6	15.3635	83.6	31.1601		83.6	12.7197	83.6	30.4209		83.6	8.67497	83.6	23.6426		83.6	11.7874	83.6	24.2556		83.6	10.7626	83.6	24.0276		83.6	10.7259	83.6	23.1958		83.6	14.1185	83.6	15.1604
	83.7	28.8585	83.7	45.0551		83.7	24.5014	83.7	45.0772		83.7	10.2258	83.7	27.1494		83.7	15.3608	83.7	31.1609		83.7	12.7204	83.7	30.4223		83.7	8.67909	83.7	23.6427		83.7	11.789	83.7	24.2508		83.7	10.7669	83.7	24.0328		83.7	10.7326	83.7	23.1933		83.7	14.1131	83.7	15.1582
	83.8	28.8602	83.8	45.0524		83.8	24.4993	83.8	45.0839		83.8	10.2463	83.8	27.148		83.8	15.358	83.8	31.1616		83.8	12.7224	83.8	30.4199		83.8	8.68107	83.8	23.6433		83.8	11.7899	83.8	24.2471		83.8	10.7696	83.8	24.0396		83.8	10.7382	83.8	23.1905		83.8	14.1081	83.8	15.1558
	83.9	28.8618	83.9	45.0464		83.9	24.497	83.9	45.0942		83.9	10.2637	83.9	27.1474		83.9	15.3559	83.9	31.1621		83.9	12.7274	83.9	30.4153		83.9	8.68043	83.9	23.6434		83.9	11.7907	83.9	24.245		83.9	10.7712	83.9	24.0449		83.9	10.7423	83.9	23.1887		83.9	14.1039	83.9	15.1536
	84	28.8626	84	45.0396		84	24.494	84	45.1052		84	10.2792	84	27.1474		84	15.3549	84	31.1624		84	12.7345	84	30.4107		84	8.67969	84	23.6427		84	11.7915	84	24.2422		84	10.7725	84	24.049		84	10.7443	84	23.188		84	14.1018	84	15.1517
	84.1	28.8633	84.1	45.0322		84.1	24.4895	84.1	45.1138		84.1	10.2917	84.1	27.1478		84.1	15.3553	84.1	31.162		84.1	12.7414	84.1	30.4075		84.1	8.68055	84.1	23.6417		84.1	11.7918	84.1	24.238		84.1	10.772	84.1	24.0523		84.1	10.7451	84.1	23.1864		84.1	14.1023	84.1	15.15
	84.2	28.8646	84.2	45.0244		84.2	24.4854	84.2	45.119		84.2	10.3014	84.2	27.1501		84.2	15.3576	84.2	31.1615		84.2	12.7457	84.2	30.4056		84.2	8.68167	84.2	23.6416		84.2	11.792	84.2	24.233		84.2	10.7708	84.2	24.0539		84.2	10.7459	84.2	23.1832		84.2	14.104	84.2	15.1467
	84.3	28.8662	84.3	45.0171		84.3	24.4832	84.3	45.1238		84.3	10.3097	84.3	27.1545		84.3	15.3619	84.3	31.1603		84.3	12.7486	84.3	30.4049		84.3	8.68226	84.3	23.6441		84.3	11.7923	84.3	24.2285		84.3	10.7703	84.3	24.0536		84.3	10.7466	84.3	23.1801		84.3	14.1047	84.3	15.1414
	84.4	28.868	84.4	45.0114		84.4	24.4846	84.4	45.1317		84.4	10.3168	84.4	27.1577		84.4	15.3664	84.4	31.1578		84.4	12.7505	84.4	30.4051		84.4	8.68204	84.4	23.6488		84.4	11.7933	84.4	24.2254		84.4	10.7708	84.4	24.0519		84.4	10.7473	84.4	23.1794		84.4	14.1061	84.4	15.1364
	84.5	28.869	84.5	45.0073		84.5	24.4886	84.5	45.1446		84.5	10.3228	84.5	27.1573		84.5	15.37	84.5	31.1544		84.5	12.7502	84.5	30.4059		84.5	8.68148	84.5	23.6535		84.5	11.7943	84.5	24.2227		84.5	10.7721	84.5	24.0495		84.5	10.7497	84.5	23.1797		84.5	14.1092	84.5	15.1329
	84.6	28.8691	84.6	45.004		84.6	24.4923	84.6	45.1438		84.6	10.3271	84.6	27.156		84.6	15.3729	84.6	31.1502		84.6	12.7476	84.6	30.4081		84.6	8.6814	84.6	23.6568		84.6	11.7941	84.6	24.2208		84.6	10.7721	84.6	24.0477		84.6	10.7545	84.6	23.1797		84.6	14.1111	84.6	15.1332
	84.7	28.8707	84.7	45.0006		84.7	24.4962	84.7	45.1387		84.7	10.3287	84.7	27.1561		84.7	15.3751	84.7	31.1446		84.7	12.7442	84.7	30.4113		84.7	8.6813	84.7	23.6587		84.7	11.793	84.7	24.2205		84.7	10.7704	84.7	24.0463		84.7	10.7599	84.7	23.1791		84.7	14.1098	84.7	15.1353
	84.8	28.8749	84.8	44.9977		84.8	24.5003	84.8	45.1329		84.8	10.3288	84.8	27.1541		84.8	15.3768	84.8	31.1377		84.8	12.7414	84.8	30.4149		84.8	8.68148	84.8	23.6598		84.8	11.7931	84.8	24.2214		84.8	10.7689	84.8	24.045		84.8	10.7635	84.8	23.1786		84.8	14.1061	84.8	15.1322
	84.9	28.8818	84.9	44.9979		84.9	24.5035	84.9	45.1278		84.9	10.3291	84.9	27.1483		84.9	15.3785	84.9	31.1305		84.9	12.7396	84.9	30.4176		84.9	8.68286	84.9	23.6602		84.9	11.7946	84.9	24.2231		84.9	10.7689	84.9	24.0458		84.9	10.7669	84.9	23.1796		84.9	14.1032	84.9	15.1246
	85	28.8903	85	45.0021		85	24.5047	85	45.1229		85	10.3302	85	27.1414		85	15.3812	85	31.1245		85	12.7391	85	30.4184		85	8.68486	85	23.6591		85	11.7966	85	24.2255		85	10.7704	85	24.0491		85	10.7728	85	23.1807		85	14.101	85	15.1163
	85.1	28.8992	85.1	45.0061		85.1	24.5041	85.1	45.1179		85.1	10.3315	85.1	27.1356		85.1	15.386	85.1	31.1203		85.1	12.7403	85.1	30.418		85.1	8.68797	85.1	23.6568		85.1	11.7983	85.1	24.2281		85.1	10.7719	85.1	24.0541		85.1	10.7802	85.1	23.1821		85.1	14.0994	85.1	15.1094
	85.2	28.907	85.2	45.0065		85.2	24.5029	85.2	45.1125		85.2	10.3324	85.2	27.1317		85.2	15.3924	85.2	31.1176		85.2	12.7432	85.2	30.4166		85.2	8.69235	85.2	23.6526		85.2	11.7998	85.2	24.2318		85.2	10.7732	85.2	24.0583		85.2	10.7883	85.2	23.1842		85.2	14.0997	85.2	15.1072
	85.3	28.9148	85.3	45.0055		85.3	24.5019	85.3	45.1078		85.3	10.3333	85.3	27.1298		85.3	15.3987	85.3	31.1163		85.3	12.7465	85.3	30.4145		85.3	8.69726	85.3	23.6467		85.3	11.8017	85.3	24.2363		85.3	10.776	85.3	24.0596		85.3	10.7957	85.3	23.1855		85.3	14.1025	85.3	15.1121
	85.4	28.9149	85.4	45.0042		85.4	24.5021	85.4	45.1067		85.4	10.3346	85.4	27.1297		85.4	15.4035	85.4	31.1174		85.4	12.7508	85.4	30.4122		85.4	8.70267	85.4	23.6401		85.4	11.8035	85.4	24.2396		85.4	10.7797	85.4	24.0581		85.4	10.8008	85.4	23.1861		85.4	14.1073	85.4	15.1204
	85.5	28.9134	85.5	45.0017		85.5	24.5031	85.5	45.1083		85.5	10.3366	85.5	27.1306		85.5	15.4067	85.5	31.1199		85.5	12.7566	85.5	30.4103		85.5	8.70825	85.5	23.6345		85.5	11.8044	85.5	24.2403		85.5	10.7838	85.5	24.0548		85.5	10.8027	85.5	23.1862		85.5	14.1123	85.5	15.1277
	85.6	28.9116	85.6	44.9964		85.6	24.5048	85.6	45.1081		85.6	10.3393	85.6	27.1301		85.6	15.4077	85.6	31.1219		85.6	12.7639	85.6	30.4096		85.6	8.71282	85.6	23.6315		85.6	11.8061	85.6	24.2387		85.6	10.7885	85.6	24.0502		85.6	10.8024	85.6	23.185		85.6	14.1161	85.6	15.1342
	85.7	28.9101	85.7	44.9885		85.7	24.5074	85.7	45.1047		85.7	10.3424	85.7	27.1282		85.7	15.4074	85.7	31.1232		85.7	12.7723	85.7	30.4098		85.7	8.71587	85.7	23.6303		85.7	11.8091	85.7	24.2363		85.7	10.7945	85.7	24.0451		85.7	10.8005	85.7	23.1836		85.7	14.1189	85.7	15.1409
	85.8	28.9075	85.8	44.9809		85.8	24.5097	85.8	45.0994		85.8	10.3471	85.8	27.1259		85.8	15.4069	85.8	31.1246		85.8	12.781	85.8	30.4102		85.8	8.71795	85.8	23.6285		85.8	11.8114	85.8	24.2337		85.8	10.8004	85.8	24.0401		85.8	10.7972	85.8	23.1833		85.8	14.122	85.8	15.1473
	85.9	28.9038	85.9	44.9747		85.9	24.5102	85.9	45.0945		85.9	10.3527	85.9	27.1231		85.9	15.4064	85.9	31.126		85.9	12.7899	85.9	30.411		85.9	8.71937	85.9	23.6281		85.9	11.8115	85.9	24.2324		85.9	10.8049	85.9	24.0345		85.9	10.7955	85.9	23.183		85.9	14.1256	85.9	15.1521
	86	28.8996	86	44.9697		86	24.5072	86	45.0904		86	10.3581	86	27.1213		86	15.4061	86	31.1276		86	12.799	86	30.412		86	8.71983	86	23.6279		86	11.81	86	24.2341		86	10.8071	86	24.027		86	10.7965	86	23.1827		86	14.1277	86	15.1553
	86.1	28.8958	86.1	44.9648		86.1	24.5024	86.1	45.0864		86.1	10.3628	86.1	27.1203		86.1	15.4069	86.1	31.1293		86.1	12.8065	86.1	30.4129		86.1	8.72015	86.1	23.6276		86.1	11.8088	86.1	24.2381		86.1	10.807	86.1	24.0174		86.1	10.7978	86.1	23.1832		86.1	14.1292	86.1	15.1577
	86.2	28.8923	86.2	44.9593		86.2	24.4992	86.2	45.0831		86.2	10.3656	86.2	27.1205		86.2	15.4083	86.2	31.1307		86.2	12.8098	86.2	30.4125		86.2	8.72079	86.2	23.6285		86.2	11.8079	86.2	24.2425		86.2	10.807	86.2	24.0084		86.2	10.7982	86.2	23.1843		86.2	14.1327	86.2	15.1597
	86.3	28.8884	86.3	44.9551		86.3	24.4991	86.3	45.0803		86.3	10.3675	86.3	27.1221		86.3	15.4103	86.3	31.1322		86.3	12.8101	86.3	30.4107		86.3	8.72219	86.3	23.6304		86.3	11.8067	86.3	24.2462		86.3	10.8083	86.3	24.0031		86.3	10.7981	86.3	23.1863		86.3	14.1367	86.3	15.1603
	86.4	28.8848	86.4	44.9532		86.4	24.5013	86.4	45.077		86.4	10.3692	86.4	27.124		86.4	15.4125	86.4	31.1334		86.4	12.8096	86.4	30.4094		86.4	8.72454	86.4	23.6317		86.4	11.8046	86.4	24.2489		86.4	10.8103	86.4	24.0014		86.4	10.7976	86.4	23.1887		86.4	14.1389	86.4	15.1596
	86.5	28.8816	86.5	44.9515		86.5	24.5045	86.5	45.0738		86.5	10.3708	86.5	27.1282		86.5	15.4142	86.5	31.1332		86.5	12.8087	86.5	30.4097		86.5	8.7279	86.5	23.6321		86.5	11.8028	86.5	24.2506		86.5	10.8119	86.5	24.0008		86.5	10.798	86.5	23.1897		86.5	14.1377	86.5	15.1574
	86.6	28.88	86.6	44.9497		86.6	24.5076	86.6	45.0714		86.6	10.3716	86.6	27.1345		86.6	15.416	86.6	31.1317		86.6	12.8062	86.6	30.411		86.6	8.73132	86.6	23.6308		86.6	11.8014	86.6	24.2523		86.6	10.8136	86.6	23.9998		86.6	10.8006	86.6	23.1887		86.6	14.1326	86.6	15.1542
	86.7	28.8799	86.7	44.948		86.7	24.511	86.7	45.0698		86.7	10.3717	86.7	27.1423		86.7	15.4169	86.7	31.1313		86.7	12.8012	86.7	30.4123		86.7	8.73348	86.7	23.6286		86.7	11.8003	86.7	24.2531		86.7	10.8155	86.7	23.9998		86.7	10.804	86.7	23.1864		86.7	14.1265	86.7	15.1506
	86.8	28.8813	86.8	44.9472		86.8	24.5147	86.8	45.0693		86.8	10.3732	86.8	27.1499		86.8	15.4163	86.8	31.1336		86.8	12.7949	86.8	30.4133		86.8	8.73513	86.8	23.6275		86.8	11.8	86.8	24.2528		86.8	10.8176	86.8	24.0017		86.8	10.8057	86.8	23.1846		86.8	14.1212	86.8	15.1456
	86.9	28.8849	86.9	44.9467		86.9	24.5173	86.9	45.0704		86.9	10.3775	86.9	27.1542		86.9	15.4158	86.9	31.1375		86.9	12.7893	86.9	30.4142		86.9	8.73753	86.9	23.6275		86.9	11.7988	86.9	24.2525		86.9	10.8192	86.9	24.0046		86.9	10.8065	86.9	23.1834		86.9	14.1159	86.9	15.1401
	87	28.8902	87	44.9451		87	24.5182	87	45.0727		87	10.3843	87	27.1558		87	15.4183	87	31.1412		87	12.7851	87	30.4133		87	8.74085	87	23.6285		87	11.7972	87	24.2521		87	10.8199	87	24.0069		87	10.8073	87	23.1821		87	14.1121	87	15.1361
	87.1	28.8949	87.1	44.9422		87.1	24.5186	87.1	45.0754		87.1	10.3927	87.1	27.157		87.1	15.4244	87.1	31.1437		87.1	12.7814	87.1	30.4097		87.1	8.74439	87.1	23.6302		87.1	11.7957	87.1	24.2501		87.1	10.8203	87.1	24.0084		87.1	10.8086	87.1	23.1811		87.1	14.1142	87.1	15.1338
	87.2	28.8972	87.2	44.939		87.2	24.5202	87.2	45.0772		87.2	10.4019	87.2	27.159		87.2	15.4311	87.2	31.1452		87.2	12.7772	87.2	30.4043		87.2	8.74826	87.2	23.6309		87.2	11.7946	87.2	24.247		87.2	10.8212	87.2	24.0094		87.2	10.8102	87.2	23.18		87.2	14.124	87.2	15.1317
	87.3	28.8984	87.3	44.9363		87.3	24.5225	87.3	45.0768		87.3	10.4111	87.3	27.1604		87.3	15.4359	87.3	31.1454		87.3	12.7743	87.3	30.3984		87.3	8.75218	87.3	23.6302		87.3	11.7946	87.3	24.2429		87.3	10.8243	87.3	24.0101		87.3	10.8108	87.3	23.1777		87.3	14.1375	87.3	15.1287
	87.4	28.9	87.4	44.9329		87.4	24.5237	87.4	45.0749		87.4	10.4198	87.4	27.1596		87.4	15.4381	87.4	31.1445		87.4	12.7737	87.4	30.393		87.4	8.75588	87.4	23.6291		87.4	11.796	87.4	24.2382		87.4	10.8293	87.4	24.0097		87.4	10.8107	87.4	23.1746		87.4	14.1511	87.4	15.1247
	87.5	28.9015	87.5	44.9288		87.5	24.5253	87.5	45.0733		87.5	10.4274	87.5	27.157		87.5	15.4389	87.5	31.1426		87.5	12.7749	87.5	30.3889		87.5	8.75893	87.5	23.6275		87.5	11.7982	87.5	24.234		87.5	10.8346	87.5	24.009		87.5	10.8102	87.5	23.1719		87.5	14.163	87.5	15.1206
	87.6	28.9025	87.6	44.9252		87.6	24.5297	87.6	45.0727		87.6	10.434	87.6	27.1541		87.6	15.4387	87.6	31.1418		87.6	12.7769	87.6	30.3855		87.6	8.76231	87.6	23.6247		87.6	11.8006	87.6	24.231		87.6	10.8392	87.6	24.0089		87.6	10.8092	87.6	23.1702		87.6	14.1713	87.6	15.1182
	87.7	28.9029	87.7	44.9237		87.7	24.5354	87.7	45.0729		87.7	10.4402	87.7	27.1503		87.7	15.4375	87.7	31.1416		87.7	12.779	87.7	30.3821		87.7	8.76746	87.7	23.6209		87.7	11.8025	87.7	24.229		87.7	10.8433	87.7	24.0097		87.7	10.8075	87.7	23.1684		87.7	14.1749	87.7	15.1184
	87.8	28.9035	87.8	44.9241		87.8	24.5401	87.8	45.0731		87.8	10.4449	87.8	27.1449		87.8	15.4361	87.8	31.1395		87.8	12.7816	87.8	30.3785		87.8	8.77481	87.8	23.6171		87.8	11.8041	87.8	24.2289		87.8	10.8461	87.8	24.011		87.8	10.8049	87.8	23.1658		87.8	14.1746	87.8	15.1199
	87.9	28.9055	87.9	44.9265		87.9	24.5426	87.9	45.0731		87.9	10.4476	87.9	27.1381		87.9	15.4361	87.9	31.137		87.9	12.7852	87.9	30.3754		87.9	8.78304	87.9	23.614		87.9	11.8062	87.9	24.2309		87.9	10.8469	87.9	24.0116		87.9	10.8027	87.9	23.163		87.9	14.172	87.9	15.1225
	88	28.9079	88	44.9283		88	24.5444	88	45.0732		88	10.4495	88	27.132		88	15.4373	88	31.1353		88	12.7899	88	30.3741		88	8.79106	88	23.6112		88	11.8092	88	24.2331		88	10.8456	88	24.0104		88	10.801	88	23.1614		88	14.1673	88	15.1266
	88.1	28.9106	88.1	44.9276		88.1	24.5464	88.1	45.0737		88.1	10.4503	88.1	27.1281		88.1	15.4392	88.1	31.134		88.1	12.7956	88.1	30.3743		88.1	8.79861	88.1	23.6091		88.1	11.8136	88.1	24.2344		88.1	10.8434	88.1	24.0081		88.1	10.7984	88.1	23.161		88.1	14.1623	88.1	15.1292
	88.2	28.9128	88.2	44.9258		88.2	24.549	88.2	45.0731		88.2	10.4504	88.2	27.1265		88.2	15.4405	88.2	31.1325		88.2	12.8028	88.2	30.3746		88.2	8.80485	88.2	23.6084		88.2	11.8183	88.2	24.2349		88.2	10.8415	88.2	24.0057		88.2	10.795	88.2	23.1605		88.2	14.157	88.2	15.1283
	88.3	28.9132	88.3	44.9244		88.3	24.5518	88.3	45.0706		88.3	10.4497	88.3	27.126		88.3	15.4406	88.3	31.1305		88.3	12.8101	88.3	30.3742		88.3	8.80971	88.3	23.6085		88.3	11.8227	88.3	24.2338		88.3	10.8405	88.3	24.0048		88.3	10.7928	88.3	23.1597		88.3	14.1508	88.3	15.1244
	88.4	28.9127	88.4	44.9251		88.4	24.5552	88.4	45.0677		88.4	10.4489	88.4	27.1239		88.4	15.4397	88.4	31.1294		88.4	12.816	88.4	30.3741		88.4	8.81317	88.4	23.6087		88.4	11.8273	88.4	24.2306		88.4	10.8402	88.4	24.0055		88.4	10.7928	88.4	23.1582		88.4	14.1455	88.4	15.1194
	88.5	28.9112	88.5	44.9273		88.5	24.5603	88.5	45.0648		88.5	10.4493	88.5	27.1205		88.5	15.4388	88.5	31.1309		88.5	12.8197	88.5	30.3746		88.5	8.81618	88.5	23.609		88.5	11.8321	88.5	24.2267		88.5	10.8406	88.5	24.007		88.5	10.7953	88.5	23.157		88.5	14.1405	88.5	15.1146
	88.6	28.9096	88.6	44.9297		88.6	24.5672	88.6	45.0623		88.6	10.4503	88.6	27.1167		88.6	15.4373	88.6	31.1343		88.6	12.8209	88.6	30.3752		88.6	8.82001	88.6	23.6102		88.6	11.8358	88.6	24.2227		88.6	10.8421	88.6	24.0089		88.6	10.7998	88.6	23.1562		88.6	14.1346	88.6	15.1088
	88.7	28.9092	88.7	44.9316		88.7	24.5746	88.7	45.0589		88.7	10.4524	88.7	27.1139		88.7	15.4359	88.7	31.1378		88.7	12.8206	88.7	30.3753		88.7	8.82468	88.7	23.6121		88.7	11.8382	88.7	24.2189		88.7	10.844	88.7	24.0106		88.7	10.8047	88.7	23.1558		88.7	14.1291	88.7	15.1009
	88.8	28.9108	88.8	44.9322		88.8	24.581	88.8	45.0549		88.8	10.4549	88.8	27.1121		88.8	15.4368	88.8	31.1401		88.8	12.819	88.8	30.3747		88.8	8.82866	88.8	23.6137		88.8	11.8404	88.8	24.216		88.8	10.8456	88.8	24.012		88.8	10.8077	88.8	23.1583		88.8	14.1262	88.8	15.0918
	88.9	28.913	88.9	44.9302		88.9	24.5849	88.9	45.0511		88.9	10.4568	88.9	27.1112		88.9	15.4393	88.9	31.1403		88.9	12.8159	88.9	30.3749		88.9	8.83067	88.9	23.6138		88.9	11.8428	88.9	24.2147		88.9	10.8465	88.9	24.0125		88.9	10.8085	88.9	23.1642		88.9	14.1271	88.9	15.0815
	89	28.9137	89	44.926		89	24.5849	89	45.0489		89	10.4575	89	27.1116		89	15.4425	89	31.1391		89	12.8128	89	30.3753		89	8.83072	89	23.6118		89	11.8452	89	24.2156		89	10.8466	89	24.0115		89	10.8087	89	23.1705		89	14.132	89	15.0721
	89.1	28.9123	89.1	44.9234		89.1	24.5824	89.1	45.0493		89.1	10.4567	89.1	27.113		89.1	15.4463	89.1	31.1375		89.1	12.8103	89.1	30.374		89.1	8.82975	89.1	23.6088		89.1	11.8477	89.1	24.2175		89.1	10.8475	89.1	24.0099		89.1	10.8095	89.1	23.1734		89.1	14.1393	89.1	15.0679
	89.2	28.9101	89.2	44.9227		89.2	24.5807	89.2	45.0497		89.2	10.4582	89.2	27.1151		89.2	15.45	89.2	31.136		89.2	12.8084	89.2	30.3709		89.2	8.82884	89.2	23.6061		89.2	11.8503	89.2	24.2184		89.2	10.8478	89.2	24.0082		89.2	10.8114	89.2	23.1717		89.2	14.148	89.2	15.0694
	89.3	28.9096	89.3	44.9223		89.3	24.5798	89.3	45.0495		89.3	10.4638	89.3	27.116		89.3	15.4533	89.3	31.1343		89.3	12.8077	89.3	30.3676		89.3	8.82788	89.3	23.6034		89.3	11.8527	89.3	24.2187		89.3	10.8475	89.3	24.0066		89.3	10.8145	89.3	23.1679		89.3	14.1573	89.3	15.0743
	89.4	28.9109	89.4	44.9218		89.4	24.5808	89.4	45.05		89.4	10.471	89.4	27.1133		89.4	15.4558	89.4	31.1316		89.4	12.8083	89.4	30.3654		89.4	8.82703	89.4	23.6007		89.4	11.856	89.4	24.2182		89.4	10.8478	89.4	24.0039		89.4	10.8183	89.4	23.1644		89.4	14.1658	89.4	15.0793
	89.5	28.9136	89.5	44.9212		89.5	24.5856	89.5	45.0503		89.5	10.4777	89.5	27.1082		89.5	15.4573	89.5	31.127		89.5	12.8097	89.5	30.3635		89.5	8.82668	89.5	23.5992		89.5	11.8608	89.5	24.2173		89.5	10.8485	89.5	24.0003		89.5	10.8224	89.5	23.162		89.5	14.173	89.5	15.0832
	89.6	28.9174	89.6	44.9218		89.6	24.5939	89.6	45.0494		89.6	10.4824	89.6	27.1024		89.6	15.4582	89.6	31.122		89.6	12.8111	89.6	30.3603		89.6	8.82617	89.6	23.6007		89.6	11.8644	89.6	24.2165		89.6	10.8497	89.6	23.9974		89.6	10.8259	89.6	23.1597		89.6	14.1794	89.6	15.0856
	89.7	28.9221	89.7	44.9241		89.7	24.6021	89.7	45.0463		89.7	10.4846	89.7	27.0961		89.7	15.4575	89.7	31.1187		89.7	12.8134	89.7	30.3566		89.7	8.82464	89.7	23.6045		89.7	11.8662	89.7	24.2159		89.7	10.8516	89.7	23.9958		89.7	10.8284	89.7	23.1567		89.7	14.1848	89.7	15.0879
	89.8	28.9293	89.8	44.9259		89.8	24.6068	89.8	45.0411		89.8	10.485	89.8	27.0896		89.8	15.4558	89.8	31.1165		89.8	12.8173	89.8	30.3533		89.8	8.82402	89.8	23.6087		89.8	11.868	89.8	24.2153		89.8	10.8524	89.8	23.9952		89.8	10.8322	89.8	23.1539		89.8	14.1889	89.8	15.0904
	89.9	28.9386	89.9	44.9248		89.9	24.6082	89.9	45.0354		89.9	10.484	89.9	27.0833		89.9	15.455	89.9	31.1131		89.9	12.8224	89.9	30.3504		89.9	8.82522	89.9	23.6131		89.9	11.8699	89.9	24.2138		89.9	10.853	89.9	23.9945		89.9	10.8373	89.9	23.1519		89.9	14.1924	89.9	15.091
	90	28.9487	90	44.9219		90	24.6084	90	45.0313		90	10.4814	90	27.0791		90	15.4558	90	31.1088		90	12.8283	90	30.3478		90	8.82798	90	23.617		90	11.8713	90	24.2105		90	10.8532	90	23.9935		90	10.8428	90	23.1509		90	14.1982	90	15.0923
	90.1	28.9573	90.1	44.9184		90.1	24.6099	90.1	45.0279		90.1	10.4799	90.1	27.0765		90.1	15.4572	90.1	31.1053		90.1	12.8346	90.1	30.3451		90.1	8.83362	90.1	23.62		90.1	11.8716	90.1	24.2057		90.1	10.852	90.1	23.9941		90.1	10.8471	90.1	23.1505		90.1	14.2069	90.1	15.0934
	90.2	28.9643	90.2	44.9147		90.2	24.6138	90.2	45.0222		90.2	10.4829	90.2	27.0745		90.2	15.4585	90.2	31.1027		90.2	12.8405	90.2	30.3426		90.2	8.84151	90.2	23.6225		90.2	11.8708	90.2	24.2013		90.2	10.8508	90.2	23.9966		90.2	10.8492	90.2	23.1508		90.2	14.2159	90.2	15.0933
	90.3	28.9689	90.3	44.9116		90.3	24.6177	90.3	45.0124		90.3	10.4895	90.3	27.0722		90.3	15.4598	90.3	31.1002		90.3	12.8458	90.3	30.3411		90.3	8.84956	90.3	23.6232		90.3	11.8713	90.3	24.1989		90.3	10.8511	90.3	23.9998		90.3	10.85	90.3	23.1519		90.3	14.2221	90.3	15.0955
	90.4	28.9701	90.4	44.9081		90.4	24.6196	90.4	45.0003		90.4	10.4957	90.4	27.0707		90.4	15.4616	90.4	31.098		90.4	12.8498	90.4	30.3404		90.4	8.85615	90.4	23.6215		90.4	11.8736	90.4	24.198		90.4	10.8532	90.4	24.0027		90.4	10.8485	90.4	23.1535		90.4	14.2246	90.4	15.1004
	90.5	28.9678	90.5	44.9049		90.5	24.6196	90.5	44.9881		90.5	10.4998	90.5	27.0709		90.5	15.4641	90.5	31.0963		90.5	12.8523	90.5	30.3398		90.5	8.8608	90.5	23.6193		90.5	11.8756	90.5	24.197		90.5	10.856	90.5	24.005		90.5	10.8462	90.5	23.1544		90.5	14.2242	90.5	15.1068
	90.6	28.9644	90.6	44.9018		90.6	24.6181	90.6	44.9742		90.6	10.5023	90.6	27.072		90.6	15.4665	90.6	31.0946		90.6	12.855	90.6	30.3411		90.6	8.86469	90.6	23.616		90.6	11.8755	90.6	24.1952		90.6	10.8596	90.6	24.0068		90.6	10.8435	90.6	23.1534		90.6	14.2208	90.6	15.1124
	90.7	28.9614	90.7	44.8968		90.7	24.6158	90.7	44.9593		90.7	10.5033	90.7	27.0734		90.7	15.4679	90.7	31.0927		90.7	12.8593	90.7	30.3447		90.7	8.86811	90.7	23.6116		90.7	11.8734	90.7	24.192		90.7	10.8642	90.7	24.0081		90.7	10.8411	90.7	23.1514		90.7	14.2132	90.7	15.1157
	90.8	28.9594	90.8	44.8903		90.8	24.6129	90.8	44.9473		90.8	10.5027	90.8	27.0748		90.8	15.4677	90.8	31.0907		90.8	12.8634	90.8	30.349		90.8	8.87003	90.8	23.608		90.8	11.8718	90.8	24.1887		90.8	10.8712	90.8	24.0089		90.8	10.8392	90.8	23.1505		90.8	14.2028	90.8	15.1193
	90.9	28.9582	90.9	44.8845		90.9	24.6099	90.9	44.9407		90.9	10.5011	90.9	27.0778		90.9	15.4681	90.9	31.0889		90.9	12.8661	90.9	30.3521		90.9	8.87021	90.9	23.6062		90.9	11.8719	90.9	24.1863		90.9	10.881	90.9	24.0091		90.9	10.8368	90.9	23.1513		90.9	14.1927	90.9	15.124
	91	28.9568	91	44.8808		91	24.6068	91	44.9399		91	10.5002	91	27.0821		91	15.4717	91	31.0881		91	12.8677	91	30.3533		91	8.86968	91	23.6059		91	11.872	91	24.1844		91	10.8902	91	24.0085		91	10.8344	91	23.1529		91	14.1833	91	15.1265
	91.1	28.9565	91.1	44.8786		91.1	24.603	91.1	44.9422		91.1	10.4997	91.1	27.0861		91.1	15.4769	91.1	31.088		91.1	12.8684	91.1	30.3536		91.1	8.86914	91.1	23.6061		91.1	11.872	91.1	24.1834		91.1	10.8971	91.1	24.0081		91.1	10.8326	91.1	23.1544		91.1	14.1759	91.1	15.1242
	91.2	28.959	91.2	44.8772		91.2	24.5981	91.2	44.945		91.2	10.498	91.2	27.0892		91.2	15.4826	91.2	31.0876		91.2	12.8681	91.2	30.3535		91.2	8.86842	91.2	23.6052		91.2	11.8725	91.2	24.1837		91.2	10.9013	91.2	24.0071		91.2	10.8328	91.2	23.1553		91.2	14.1733	91.2	15.1198
	91.3	28.9635	91.3	44.8757		91.3	24.5934	91.3	44.9489		91.3	10.496	91.3	27.091		91.3	15.4888	91.3	31.0873		91.3	12.8673	91.3	30.3535		91.3	8.86698	91.3	23.6027		91.3	11.8729	91.3	24.1854		91.3	10.9033	91.3	24.0051		91.3	10.835	91.3	23.1557		91.3	14.177	91.3	15.1153
	91.4	28.9691	91.4	44.8737		91.4	24.5918	91.4	44.9532		91.4	10.4942	91.4	27.0922		91.4	15.4947	91.4	31.0874		91.4	12.8673	91.4	30.3535		91.4	8.86568	91.4	23.5994		91.4	11.8724	91.4	24.1877		91.4	10.9037	91.4	24.0018		91.4	10.8374	91.4	23.1561		91.4	14.1852	91.4	15.1104
	91.5	28.974	91.5	44.8723		91.5	24.5931	91.5	44.9566		91.5	10.4939	91.5	27.0926		91.5	15.4996	91.5	31.0877		91.5	12.8682	91.5	30.3525		91.5	8.86692	91.5	23.5965		91.5	11.8709	91.5	24.1891		91.5	10.9024	91.5	23.9981		91.5	10.8394	91.5	23.1568		91.5	14.1933	91.5	15.1036
	91.6	28.977	91.6	44.8724		91.6	24.5963	91.6	44.9593		91.6	10.4952	91.6	27.0921		91.6	15.5041	91.6	31.0875		91.6	12.8687	91.6	30.3509		91.6	8.87023	91.6	23.5942		91.6	11.8687	91.6	24.1899		91.6	10.9008	91.6	23.9942		91.6	10.8398	91.6	23.1578		91.6	14.1975	91.6	15.095
	91.7	28.9784	91.7	44.874		91.7	24.6007	91.7	44.9616		91.7	10.4983	91.7	27.0909		91.7	15.5085	91.7	31.0874		91.7	12.8686	91.7	30.3492		91.7	8.87244	91.7	23.5922		91.7	11.8671	91.7	24.1902		91.7	10.9003	91.7	23.9904		91.7	10.8403	91.7	23.1594		91.7	14.1974	91.7	15.0853
	91.8	28.9788	91.8	44.8767		91.8	24.605	91.8	44.9634		91.8	10.5042	91.8	27.0891		91.8	15.513	91.8	31.0881		91.8	12.8682	91.8	30.3476		91.8	8.87312	91.8	23.5906		91.8	11.8674	91.8	24.19		91.8	10.9006	91.8	23.9869		91.8	10.8412	91.8	23.1619		91.8	14.1953	91.8	15.0761
	91.9	28.9792	91.9	44.8799		91.9	24.6084	91.9	44.9651		91.9	10.5131	91.9	27.0883		91.9	15.5174	91.9	31.0911		91.9	12.8689	91.9	30.3466		91.9	8.87353	91.9	23.5887		91.9	11.8687	91.9	24.19		91.9	10.9011	91.9	23.983		91.9	10.8437	91.9	23.1641		91.9	14.1933	91.9	15.0676
	92	28.9797	92	44.8832		92	24.6099	92	44.9651		92	10.5236	92	27.0885		92	15.5203	92	31.095		92	12.8725	92	30.3461		92	8.87371	92	23.5886		92	11.8702	92	24.1905		92	10.9015	92	23.9798		92	10.8495	92	23.1653		92	14.1914	92	15.0595
	92.1	28.9795	92.1	44.8859		92.1	24.6093	92.1	44.963		92.1	10.5336	92.1	27.0895		92.1	15.5216	92.1	31.0968		92.1	12.8784	92.1	30.3462		92.1	8.87446	92.1	23.5912		92.1	11.8712	92.1	24.1931		92.1	10.9011	92.1	23.9771		92.1	10.8567	92.1	23.1646		92.1	14.1896	92.1	15.0531
	92.2	28.9769	92.2	44.887		92.2	24.6095	92.2	44.9605		92.2	10.542	92.2	27.092		92.2	15.5219	92.2	31.0969		92.2	12.8844	92.2	30.3458		92.2	8.87633	92.2	23.5947		92.2	11.8729	92.2	24.1969		92.2	10.8997	92.2	23.9748		92.2	10.8623	92.2	23.161		92.2	14.1879	92.2	15.0477
	92.3	28.9727	92.3	44.8872		92.3	24.6119	92.3	44.9573		92.3	10.5477	92.3	27.0951		92.3	15.5216	92.3	31.0964		92.3	12.8888	92.3	30.3445		92.3	8.8789	92.3	23.5984		92.3	11.8753	92.3	24.1989		92.3	10.8981	92.3	23.9737		92.3	10.8659	92.3	23.1566		92.3	14.1858	92.3	15.0425
	92.4	28.9676	92.4	44.8876		92.4	24.6156	92.4	44.9548		92.4	10.5496	92.4	27.0972		92.4	15.5206	92.4	31.0955		92.4	12.8919	92.4	30.3434		92.4	8.88179	92.4	23.6047		92.4	11.8785	92.4	24.1985		92.4	10.8965	92.4	23.9731		92.4	10.8678	92.4	23.1531		92.4	14.1825	92.4	15.0384
	92.5	28.9628	92.5	44.8876		92.5	24.6194	92.5	44.9527		92.5	10.5408	92.5	27.0976		92.5	15.519	92.5	31.0941		92.5	12.894	92.5	30.3427		92.5	8.88506	92.5	23.6131		92.5	11.8818	92.5	24.1977		92.5	10.8949	92.5	23.9727		92.5	10.8698	92.5	23.1507		92.5	14.1786	92.5	15.0366
	92.6	28.9609	92.6	44.8876		92.6	24.6224	92.6	44.9498		92.6	10.5182	92.6	27.0965		92.6	15.5166	92.6	31.0915		92.6	12.8939	92.6	30.3418		92.6	8.8885	92.6	23.619		92.6	11.8846	92.6	24.1972		92.6	10.8934	92.6	23.9719		92.6	10.8713	92.6	23.1503		92.6	14.1726	92.6	15.0367
	92.7	28.96	92.7	44.8873		92.7	24.6249	92.7	44.947		92.7	10.4901	92.7	27.0951		92.7	15.5143	92.7	31.0884		92.7	12.8915	92.7	30.3405		92.7	8.8928	92.7	23.6207		92.7	11.8864	92.7	24.1969		92.7	10.8931	92.7	23.9707		92.7	10.8715	92.7	23.151		92.7	14.1654	92.7	15.0373
	92.8	28.9572	92.8	44.8865		92.8	24.6267	92.8	44.946		92.8	10.459	92.8	27.0941		92.8	15.5126	92.8	31.0857		92.8	12.8878	92.8	30.3382		92.8	8.8975	92.8	23.62		92.8	11.8877	92.8	24.1982		92.8	10.8939	92.8	23.972		92.8	10.8704	92.8	23.1514		92.8	14.1594	92.8	15.0357
	92.9	28.9529	92.9	44.8859		92.9	24.6288	92.9	44.9472		92.9	10.4261	92.9	27.0933		92.9	15.5125	92.9	31.0832		92.9	12.8846	92.9	30.335		92.9	8.90096	92.9	23.6183		92.9	11.8891	92.9	24.2025		92.9	10.8948	92.9	23.9799		92.9	10.8692	92.9	23.1521		92.9	14.1543	92.9	15.032
	93	28.9468	93	44.8861		93	24.6295	93	44.9499		93	10.3994	93	27.0915		93	15.5132	93	31.0804		93	12.8835	93	30.3314		93	8.90541	93	23.6164		93	11.8908	93	24.2078		93	10.8947	93	23.9949		93	10.8689	93	23.152		93	14.1503	93	15.0279
	93.1	28.9404	93.1	44.8859		93.1	24.6289	93.1	44.9533		93.1	10.3846	93.1	27.0898		93.1	15.5148	93.1	31.0774		93.1	12.8856	93.1	30.3284		93.1	8.91241	93.1	23.6137		93.1	11.8931	93.1	24.212		93.1	10.8935	93.1	24.0132		93.1	10.8695	93.1	23.1508		93.1	14.1463	93.1	15.0252
	93.2	28.9366	93.2	44.8846		93.2	24.629	93.2	44.9554		93.2	10.3815	93.2	27.0893		93.2	15.5182	93.2	31.0751		93.2	12.8899	93.2	30.326		93.2	8.91978	93.2	23.6098		93.2	11.8962	93.2	24.2139		93.2	10.8932	93.2	24.0293		93.2	10.8715	93.2	23.1476		93.2	14.144	93.2	15.0247
	93.3	28.9358	93.3	44.8832		93.3	24.6301	93.3	44.9551		93.3	10.3887	93.3	27.0886		93.3	15.5222	93.3	31.0742		93.3	12.8933	93.3	30.3245		93.3	8.92476	93.3	23.606		93.3	11.8989	93.3	24.2126		93.3	10.8936	93.3	24.0408		93.3	10.8749	93.3	23.1427		93.3	14.1459	93.3	15.0248
	93.4	28.939	93.4	44.8837		93.4	24.6314	93.4	44.9535		93.4	10.4036	93.4	27.0857		93.4	15.5252	93.4	31.0743		93.4	12.8946	93.4	30.3239		93.4	8.92843	93.4	23.6022		93.4	11.901	93.4	24.2093		93.4	10.8954	93.4	24.0487		93.4	10.8796	93.4	23.138		93.4	14.1521	93.4	15.0259
	93.5	28.9449	93.5	44.8864		93.5	24.6335	93.5	44.9523		93.5	10.4232	93.5	27.0816		93.5	15.5254	93.5	31.074		93.5	12.8944	93.5	30.3241		93.5	8.93236	93.5	23.598		93.5	11.9025	93.5	24.2061		93.5	10.9006	93.5	24.0531		93.5	10.8847	93.5	23.1339		93.5	14.1588	93.5	15.0272
	93.6	28.9523	93.6	44.8897		93.6	24.6363	93.6	44.9517		93.6	10.4443	93.6	27.0777		93.6	15.5229	93.6	31.0729		93.6	12.8941	93.6	30.3248		93.6	8.93558	93.6	23.5944		93.6	11.9039	93.6	24.2028		93.6	10.9089	93.6	24.0544		93.6	10.8888	93.6	23.1315		93.6	14.1613	93.6	15.029
	93.7	28.9605	93.7	44.8944		93.7	24.6398	93.7	44.951		93.7	10.4634	93.7	27.0739		93.7	15.519	93.7	31.0715		93.7	12.8935	93.7	30.3248		93.7	8.93749	93.7	23.5913		93.7	11.9054	93.7	24.1988		93.7	10.9183	93.7	24.0543		93.7	10.891	93.7	23.1299		93.7	14.1605	93.7	15.0348
	93.8	28.9675	93.8	44.9011		93.8	24.6437	93.8	44.9502		93.8	10.4802	93.8	27.0699		93.8	15.5152	93.8	31.0712		93.8	12.8927	93.8	30.3242		93.8	8.9385	93.8	23.5887		93.8	11.9064	93.8	24.1946		93.8	10.9256	93.8	24.0534		93.8	10.8921	93.8	23.1271		93.8	14.1585	93.8	15.0419
	93.9	28.9736	93.9	44.9065		93.9	24.6469	93.9	44.9489		93.9	10.4963	93.9	27.0671		93.9	15.5123	93.9	31.0714		93.9	12.8924	93.9	30.3234		93.9	8.93879	93.9	23.5867		93.9	11.9073	93.9	24.1906		93.9	10.9292	93.9	24.0498		93.9	10.8938	93.9	23.1231		93.9	14.1555	93.9	15.0463
	94	28.9791	94	44.9091		94	24.6486	94	44.9475		94	10.512	94	27.0667		94	15.5101	94	31.0723		94	12.893	94	30.3231		94	8.93788	94	23.5849		94	11.9086	94	24.187		94	10.9297	94	24.0434		94	10.8973	94	23.1188		94	14.152	94	15.0491
	94.1	28.9829	94.1	44.9093		94.1	24.6496	94.1	44.9459		94.1	10.5261	94.1	27.0679		94.1	15.5088	94.1	31.0748		94.1	12.894	94.1	30.3236		94.1	8.93679	94.1	23.5834		94.1	11.9103	94.1	24.1822		94.1	10.9287	94.1	24.0361		94.1	10.9016	94.1	23.1154		94.1	14.1497	94.1	15.0529
	94.2	28.9853	94.2	44.9075		94.2	24.6531	94.2	44.9448		94.2	10.5385	94.2	27.0717		94.2	15.5095	94.2	31.0784		94.2	12.8947	94.2	30.3236		94.2	8.937	94.2	23.5818		94.2	11.9129	94.2	24.177		94.2	10.9276	94.2	24.0287		94.2	10.9061	94.2	23.1137		94.2	14.1507	94.2	15.056
	94.3	28.9858	94.3	44.9054		94.3	24.6581	94.3	44.9476		94.3	10.5503	94.3	27.0787		94.3	15.5113	94.3	31.0818		94.3	12.8946	94.3	30.3228		94.3	8.93819	94.3	23.5818		94.3	11.9154	94.3	24.1731		94.3	10.9266	94.3	24.0216		94.3	10.912	94.3	23.1134		94.3	14.1524	94.3	15.0523
	94.4	28.9847	94.4	44.9035		94.4	24.6629	94.4	44.954		94.4	10.5611	94.4	27.0852		94.4	15.513	94.4	31.0835		94.4	12.8964	94.4	30.3228		94.4	8.94004	94.4	23.5838		94.4	11.9179	94.4	24.1701		94.4	10.9261	94.4	24.0152		94.4	10.9199	94.4	23.1148		94.4	14.1517	94.4	15.0398
	94.5	28.9833	94.5	44.9002		94.5	24.6677	94.5	44.9602		94.5	10.5701	94.5	27.088		94.5	15.5145	94.5	31.0825		94.5	12.9003	94.5	30.324		94.5	8.94216	94.5	23.5858		94.5	11.9212	94.5	24.1681		94.5	10.9258	94.5	24.0088		94.5	10.9284	94.5	23.1176		94.5	14.1507	94.5	15.0246
	94.6	28.9826	94.6	44.8965		94.6	24.6733	94.6	44.9629		94.6	10.5774	94.6	27.0881		94.6	15.5154	94.6	31.08		94.6	12.9042	94.6	30.3257		94.6	8.9442	94.6	23.5865		94.6	11.9234	94.6	24.167		94.6	10.9258	94.6	24.0022		94.6	10.9361	94.6	23.1201		94.6	14.151	94.6	15.0143
	94.7	28.983	94.7	44.8932		94.7	24.6811	94.7	44.9627		94.7	10.5839	94.7	27.087		94.7	15.5166	94.7	31.0787		94.7	12.9075	94.7	30.3273		94.7	8.94649	94.7	23.5868		94.7	11.9245	94.7	24.1661		94.7	10.9263	94.7	23.9963		94.7	10.9414	94.7	23.1209		94.7	14.1518	94.7	15.0094
	94.8	28.9842	94.8	44.8921		94.8	24.6912	94.8	44.961		94.8	10.5897	94.8	27.0846		94.8	15.5175	94.8	31.0795		94.8	12.9105	94.8	30.3286		94.8	8.94875	94.8	23.5881		94.8	11.9257	94.8	24.1655		94.8	10.9273	94.8	23.9898		94.8	10.9442	94.8	23.1206		94.8	14.1521	94.8	15.0065
	94.9	28.9866	94.9	44.8931		94.9	24.7009	94.9	44.9571		94.9	10.594	94.9	27.0793		94.9	15.5174	94.9	31.0805		94.9	12.9141	94.9	30.3297		94.9	8.95071	94.9	23.5903		94.9	11.9282	94.9	24.1652		94.9	10.929	94.9	23.9822		94.9	10.9471	94.9	23.121		94.9	14.1519	94.9	15.0056
	95	28.9894	95	44.8957		95	24.7074	95	44.9521		95	10.5968	95	27.0712		95	15.5187	95	31.0807		95	12.9179	95	30.3306		95	8.95225	95	23.5916		95	11.9324	95	24.165		95	10.9308	95	23.9741		95	10.9503	95	23.1244		95	14.1523	95	15.0081
	95.1	28.9916	95.1	44.9002		95.1	24.7125	95.1	44.947		95.1	10.598	95.1	27.0629		95.1	15.5223	95.1	31.0796		95.1	12.9215	95.1	30.332		95.1	8.95435	95.1	23.5912		95.1	11.9371	95.1	24.1649		95.1	10.932	95.1	23.9676		95.1	10.9535	95.1	23.1311		95.1	14.1545	95.1	15.0133
	95.2	28.9931	95.2	44.9026		95.2	24.716	95.2	44.9416		95.2	10.5982	95.2	27.0572		95.2	15.5264	95.2	31.0777		95.2	12.925	95.2	30.3339		95.2	8.95845	95.2	23.5896		95.2	11.9405	95.2	24.1647		95.2	10.9328	95.2	23.9649		95.2	10.9573	95.2	23.1379		95.2	14.1578	95.2	15.0202
	95.3	28.9938	95.3	44.9024		95.3	24.7167	95.3	44.9354		95.3	10.5987	95.3	27.0532		95.3	15.5298	95.3	31.0748		95.3	12.9277	95.3	30.335		95.3	8.96352	95.3	23.5866		95.3	11.9422	95.3	24.1653		95.3	10.9331	95.3	23.9639		95.3	10.9613	95.3	23.1432		95.3	14.1613	95.3	15.0264
	95.4	28.9952	95.4	44.9012		95.4	24.7156	95.4	44.9291		95.4	10.6006	95.4	27.0488		95.4	15.5324	95.4	31.0715		95.4	12.9291	95.4	30.3353		95.4	8.96815	95.4	23.5831		95.4	11.9433	95.4	24.1668		95.4	10.9328	95.4	23.9623		95.4	10.9645	95.4	23.1472		95.4	14.166	95.4	15.0297
	95.5	28.9986	95.5	44.8987		95.5	24.7141	95.5	44.9241		95.5	10.5986	95.5	27.0448		95.5	15.5341	95.5	31.0683		95.5	12.9299	95.5	30.3346		95.5	8.97522	95.5	23.5791		95.5	11.9441	95.5	24.1678		95.5	10.933	95.5	23.9594		95.5	10.9662	95.5	23.1498		95.5	14.1713	95.5	15.0297
	95.6	29.0044	95.6	44.8939		95.6	24.7134	95.6	44.9202		95.6	10.5841	95.6	27.0428		95.6	15.5351	95.6	31.0666		95.6	12.9306	95.6	30.3331		95.6	8.97946	95.6	23.5751		95.6	11.945	95.6	24.1677		95.6	10.9345	95.6	23.9557		95.6	10.9658	95.6	23.1505		95.6	14.1761	95.6	15.0273
	95.7	29.011	95.7	44.8892		95.7	24.7128	95.7	44.916		95.7	10.549	95.7	27.0425		95.7	15.5346	95.7	31.0657		95.7	12.9319	95.7	30.3313		95.7	8.98265	95.7	23.5719		95.7	11.9502	95.7	24.1665		95.7	10.9374	95.7	23.9524		95.7	10.9635	95.7	23.1491		95.7	14.1804	95.7	15.023
	95.8	29.0165	95.8	44.8861		95.8	24.711	95.8	44.9098		95.8	10.4786	95.8	27.0427		95.8	15.5309	95.8	31.0643		95.8	12.9343	95.8	30.3295		95.8	8.98432	95.8	23.5691		95.8	11.9521	95.8	24.1653		95.8	10.9418	95.8	23.9504		95.8	10.9601	95.8	23.1475		95.8	14.1827	95.8	15.0168
	95.9	29.0201	95.9	44.8838		95.9	24.709	95.9	44.9017		95.9	10.3733	95.9	27.0424		95.9	15.5254	95.9	31.0627		95.9	12.9371	95.9	30.3277		95.9	8.98662	95.9	23.567		95.9	11.9526	95.9	24.165		95.9	10.9459	95.9	23.9509		95.9	10.9571	95.9	23.1463		95.9	14.1823	95.9	15.012
	96	29.0218	96	44.8814		96	24.7057	96	44.8946		96	10.2572	96	27.0427		96	15.5172	96	31.0611		96	12.9397	96	30.3262		96	8.99249	96	23.5655		96	11.9529	96	24.1645		96	10.9489	96	23.9531		96	10.9538	96	23.1445		96	14.1791	96	15.0111
	96.1	29.0207	96.1	44.878		96.1	24.701	96.1	44.8893		96.1	10.1586	96.1	27.045		96.1	15.5098	96.1	31.0605		96.1	12.9418	96.1	30.3243		96.1	9.00122	96.1	23.565		96.1	11.9528	96.1	24.1641		96.1	10.9508	96.1	23.957		96.1	10.9499	96.1	23.1423		96.1	14.1737	96.1	15.0124
	96.2	29.0172	96.2	44.8754		96.2	24.6974	96.2	44.8875		96.2	10.0951	96.2	27.0482		96.2	15.5055	96.2	31.0602		96.2	12.9432	96.2	30.3223		96.2	9.00987	96.2	23.5655		96.2	11.9521	96.2	24.1642		96.2	10.9507	96.2	23.9622		96.2	10.9469	96.2	23.1387		96.2	14.169	96.2	15.0133
	96.3	29.013	96.3	44.8733		96.3	24.6961	96.3	44.8892		96.3	10.0577	96.3	27.0502		96.3	15.5047	96.3	31.0578		96.3	12.9441	96.3	30.3205		96.3	9.01772	96.3	23.566		96.3	11.9509	96.3	24.1647		96.3	10.9499	96.3	23.9664		96.3	10.9449	96.3	23.1337		96.3	14.1655	96.3	15.013
	96.4	29.0101	96.4	44.8712		96.4	24.6974	96.4	44.8918		96.4	10.027	96.4	27.0501		96.4	15.5079	96.4	31.054		96.4	12.9453	96.4	30.3187		96.4	9.02425	96.4	23.5659		96.4	11.95	96.4	24.1652		96.4	10.9502	96.4	23.97		96.4	10.9419	96.4	23.1291		96.4	14.1631	96.4	15.0114
	96.5	29.0078	96.5	44.8694		96.5	24.7014	96.5	44.8936		96.5	10.0053	96.5	27.0478		96.5	15.5143	96.5	31.0507		96.5	12.947	96.5	30.3172		96.5	9.02983	96.5	23.5652		96.5	11.9489	96.5	24.1645		96.5	10.952	96.5	23.9737		96.5	10.9374	96.5	23.1254		96.5	14.1607	96.5	15.0104
	96.6	29.0056	96.6	44.8671		96.6	24.7075	96.6	44.8944		96.6	10.0036	96.6	27.0449		96.6	15.5223	96.6	31.0491		96.6	12.9483	96.6	30.3153		96.6	9.03399	96.6	23.5634		96.6	11.9474	96.6	24.1629		96.6	10.9543	96.6	23.9773		96.6	10.9329	96.6	23.1222		96.6	14.1585	96.6	15.01
	96.7	29.0044	96.7	44.8659		96.7	24.714	96.7	44.8942		96.7	10.0195	96.7	27.0441		96.7	15.531	96.7	31.0503		96.7	12.9495	96.7	30.3135		96.7	9.03473	96.7	23.5618		96.7	11.9472	96.7	24.1617		96.7	10.9564	96.7	23.9804		96.7	10.9287	96.7	23.1184		96.7	14.157	96.7	15.0102
	96.8	29.0045	96.8	44.865		96.8	24.7184	96.8	44.8924		96.8	10.0476	96.8	27.0455		96.8	15.5399	96.8	31.0532		96.8	12.9507	96.8	30.3126		96.8	9.03211	96.8	23.562		96.8	11.9485	96.8	24.1618		96.8	10.958	96.8	23.9846		96.8	10.9258	96.8	23.1156		96.8	14.1555	96.8	15.0114
	96.9	29.005	96.9	44.8638		96.9	24.7192	96.9	44.8902		96.9	10.0892	96.9	27.0477		96.9	15.549	96.9	31.0544		96.9	12.9519	96.9	30.3123		96.9	9.02783	96.9	23.5637		96.9	11.951	96.9	24.1628		96.9	10.9596	96.9	23.9849		96.9	10.9248	96.9	23.116		96.9	14.1542	96.9	15.0117
	97	29.0047	97	44.8614		97	24.7178	97	44.8892		97	10.1441	97	27.0508		97	15.5592	97	31.053		97	12.9519	97	30.3119		97	9.02398	97	23.5673		97	11.9535	97	24.1635		97	10.9624	97	23.984		97	10.9251	97	23.1179		97	14.1538	97	15.0124
	97.1	29.0037	97.1	44.8586		97.1	24.7154	97.1	44.8885		97.1	10.2091	97.1	27.0571		97.1	15.5691	97.1	31.0504		97.1	12.9505	97.1	30.3105		97.1	9.02163	97.1	23.5739		97.1	11.955	97.1	24.1637		97.1	10.9648	97.1	23.9809		97.1	10.9266	97.1	23.1185		97.1	14.1562	97.1	15.0178
	97.2	29.002	97.2	44.8566		97.2	24.714	97.2	44.8865		97.2	10.2794	97.2	27.0669		97.2	15.5769	97.2	31.0472		97.2	12.9491	97.2	30.3077		97.2	9.02075	97.2	23.5823		97.2	11.9567	97.2	24.1634		97.2	10.9657	97.2	23.9764		97.2	10.9292	97.2	23.1163		97.2	14.1608	97.2	15.0253
	97.3	29.0022	97.3	44.8557		97.3	24.7132	97.3	44.8841		97.3	10.3494	97.3	27.0769		97.3	15.5824	97.3	31.0441		97.3	12.9481	97.3	30.3046		97.3	9.02157	97.3	23.5895		97.3	11.9589	97.3	24.163		97.3	10.9669	97.3	23.9738		97.3	10.9323	97.3	23.1129		97.3	14.1658	97.3	15.0299
	97.4	29.0052	97.4	44.8551		97.4	24.7119	97.4	44.8827		97.4	10.4143	97.4	27.0847		97.4	15.5863	97.4	31.0421		97.4	12.9468	97.4	30.3021		97.4	9.02427	97.4	23.5931		97.4	11.9609	97.4	24.1621		97.4	10.9694	97.4	23.9735		97.4	10.9349	97.4	23.1104		97.4	14.1709	97.4	15.0337
	97.5	29.0103	97.5	44.8544		97.5	24.7127	97.5	44.8821		97.5	10.4727	97.5	27.09		97.5	15.5889	97.5	31.0402		97.5	12.9454	97.5	30.3		97.5	9.02834	97.5	23.594		97.5	11.9623	97.5	24.1604		97.5	10.972	97.5	23.9747		97.5	10.9374	97.5	23.1097		97.5	14.1761	97.5	15.0373
	97.6	29.0151	97.6	44.854		97.6	24.7162	97.6	44.8843		97.6	10.5235	97.6	27.0918		97.6	15.5892	97.6	31.0385		97.6	12.9442	97.6	30.2979		97.6	9.03322	97.6	23.5938		97.6	11.9624	97.6	24.1589		97.6	10.974	97.6	23.9762		97.6	10.9405	97.6	23.1091		97.6	14.1802	97.6	15.0378
	97.7	29.0181	97.7	44.855		97.7	24.7204	97.7	44.8896		97.7	10.5666	97.7	27.0901		97.7	15.5874	97.7	31.0372		97.7	12.9447	97.7	30.2947		97.7	9.03728	97.7	23.5923		97.7	11.9624	97.7	24.1587		97.7	10.9758	97.7	23.9776		97.7	10.9432	97.7	23.1069		97.7	14.1819	97.7	15.0346
	97.8	29.0198	97.8	44.8568		97.8	24.7243	97.8	44.8959		97.8	10.6012	97.8	27.085		97.8	15.5856	97.8	31.0358		97.8	12.9465	97.8	30.2915		97.8	9.03889	97.8	23.5887		97.8	11.9621	97.8	24.16		97.8	10.9771	97.8	23.9783		97.8	10.9449	97.8	23.1046		97.8	14.1826	97.8	15.0314
	97.9	29.0207	97.9	44.8579		97.9	24.7279	97.9	44.9011		97.9	10.6286	97.9	27.0772		97.9	15.5842	97.9	31.0358		97.9	12.9496	97.9	30.2887		97.9	9.03901	97.9	23.5839		97.9	11.9615	97.9	24.1612		97.9	10.9772	97.9	23.9784		97.9	10.9465	97.9	23.1026		97.9	14.1843	97.9	15.0295
	98	29.0218	98	44.8584		98	24.7312	98	44.9049		98	10.6504	98	27.0691		98	15.5831	98	31.0373		98	12.9537	98	30.2879		98	9.03951	98	23.5793		98	11.9615	98	24.1617		98	10.9756	98	23.9782		98	10.9476	98	23.1009		98	14.1855	98	15.0287
	98.1	29.0238	98.1	44.8586		98.1	24.7336	98.1	44.9067		98.1	10.6678	98.1	27.0628		98.1	15.5822	98.1	31.0391		98.1	12.9584	98.1	30.2899		98.1	9.04099	98.1	23.5752		98.1	11.9626	98.1	24.1624		98.1	10.9728	98.1	23.977		98.1	10.9475	98.1	23.1003		98.1	14.185	98.1	15.0279
	98.2	29.0262	98.2	44.8582		98.2	24.7346	98.2	44.9051		98.2	10.6817	98.2	27.0582		98.2	15.5815	98.2	31.0428		98.2	12.964	98.2	30.292		98.2	9.04253	98.2	23.5716		98.2	11.9647	98.2	24.1643		98.2	10.9698	98.2	23.9751		98.2	10.9489	98.2	23.1009		98.2	14.1843	98.2	15.0253
	98.3	29.0284	98.3	44.8576		98.3	24.7349	98.3	44.901		98.3	10.692	98.3	27.0535		98.3	15.5813	98.3	31.0484		98.3	12.9699	98.3	30.2933		98.3	9.04416	98.3	23.5685		98.3	11.9673	98.3	24.1668		98.3	10.9684	98.3	23.9746		98.3	10.9549	98.3	23.1024		98.3	14.183	98.3	15.0225
	98.4	29.0303	98.4	44.8574		98.4	24.7357	98.4	44.8952		98.4	10.7	98.4	27.0471		98.4	15.5805	98.4	31.0529		98.4	12.9745	98.4	30.2939		98.4	9.04704	98.4	23.5654		98.4	11.97	98.4	24.1691		98.4	10.969	98.4	23.976		98.4	10.9637	98.4	23.1041		98.4	14.181	98.4	15.0202
	98.5	29.0309	98.5	44.8579		98.5	24.7371	98.5	44.8902		98.5	10.7066	98.5	27.0409		98.5	15.5784	98.5	31.0545		98.5	12.9775	98.5	30.2938		98.5	9.05124	98.5	23.5624		98.5	11.9723	98.5	24.1705		98.5	10.9708	98.5	23.9774		98.5	10.9737	98.5	23.1052		98.5	14.1785	98.5	15.017
	98.6	29.0309	98.6	44.8586		98.6	24.7381	98.6	44.887		98.6	10.7106	98.6	27.0359		98.6	15.5756	98.6	31.0534		98.6	12.9798	98.6	30.2941		98.6	9.056	98.6	23.5621		98.6	11.9739	98.6	24.1702		98.6	10.9733	98.6	23.9771		98.6	10.9842	98.6	23.1056		98.6	14.1746	98.6	15.0138
	98.7	29.0312	98.7	44.8587		98.7	24.7385	98.7	44.8835		98.7	10.711	98.7	27.0315		98.7	15.5732	98.7	31.0504		98.7	12.9814	98.7	30.2958		98.7	9.06045	98.7	23.566		98.7	11.976	98.7	24.1686		98.7	10.9768	98.7	23.9752		98.7	10.993	98.7	23.105		98.7	14.168	98.7	15.0113
	98.8	29.0299	98.8	44.8569		98.8	24.7395	98.8	44.8805		98.8	10.7082	98.8	27.0282		98.8	15.572	98.8	31.0474		98.8	12.9824	98.8	30.2974		98.8	9.06508	98.8	23.5729		98.8	11.978	98.8	24.1662		98.8	10.9805	98.8	23.9722		98.8	10.9986	98.8	23.1034		98.8	14.161	98.8	15.0089
	98.9	29.0274	98.9	44.853		98.9	24.742	98.9	44.8799		98.9	10.7057	98.9	27.0265		98.9	15.5709	98.9	31.0453		98.9	12.9833	98.9	30.2979		98.9	9.07081	98.9	23.581		98.9	11.9799	98.9	24.1628		98.9	10.983	98.9	23.9684		98.9	11.0011	98.9	23.1023		98.9	14.1567	98.9	15.0066
	99	29.024	99	44.8491		99	24.744	99	44.8811		99	10.7054	99	27.0263		99	15.5688	99	31.0435		99	12.9847	99	30.2975		99	9.07672	99	23.588		99	11.9826	99	24.1587		99	10.9843	99	23.9653		99	11.0026	99	23.1013		99	14.1544	99	15.0052
	99.1	29.0194	99.1	44.8461		99.1	24.7447	99.1	44.8827		99.1	10.7064	99.1	27.0277		99.1	15.5665	99.1	31.0417		99.1	12.9869	99.1	30.297		99.1	9.08222	99.1	23.5937		99.1	11.9867	99.1	24.1552		99.1	10.9851	99.1	23.964		99.1	11.0032	99.1	23.099		99.1	14.156	99.1	15.0058
	99.2	29.0152	99.2	44.8426		99.2	24.7448	99.2	44.8838		99.2	10.7081	99.2	27.029		99.2	15.566	99.2	31.0403		99.2	12.9886	99.2	30.2964		99.2	9.08786	99.2	23.5959		99.2	11.9913	99.2	24.1523		99.2	10.9854	99.2	23.9639		99.2	11.0024	99.2	23.0962		99.2	14.1605	99.2	15.0077
	99.3	29.0123	99.3	44.8381		99.3	24.7452	99.3	44.8846		99.3	10.7111	99.3	27.0294		99.3	15.5682	99.3	31.0397		99.3	12.9895	99.3	30.2955		99.3	9.0927	99.3	23.5935		99.3	11.9953	99.3	24.1491		99.3	10.9857	99.3	23.9641		99.3	11.0006	99.3	23.0924		99.3	14.1671	99.3	15.0082
	99.4	29.0113	99.4	44.8333		99.4	24.7468	99.4	44.8867		99.4	10.7169	99.4	27.0284		99.4	15.5727	99.4	31.0387		99.4	12.99	99.4	30.295		99.4	9.09663	99.4	23.5883		99.4	11.9978	99.4	24.1457		99.4	10.986	99.4	23.9633		99.4	10.9986	99.4	23.0888		99.4	14.1738	99.4	15.0063
	99.5	29.0114	99.5	44.8293		99.5	24.7505	99.5	44.8896		99.5	10.7252	99.5	27.0247		99.5	15.5783	99.5	31.036		99.5	12.9901	99.5	30.2955		99.5	9.09939	99.5	23.5828		99.5	11.9988	99.5	24.1424		99.5	10.9859	99.5	23.9609		99.5	10.9976	99.5	23.0869		99.5	14.1807	99.5	15.0007
	99.6	29.0125	99.6	44.8269		99.6	24.7572	99.6	44.8918		99.6	10.7386	99.6	27.0192		99.6	15.5838	99.6	31.0321		99.6	12.9906	99.6	30.297		99.6	9.10075	99.6	23.5778		99.6	11.9992	99.6	24.14		99.6	10.9861	99.6	23.9577		99.6	10.9978	99.6	23.0861		99.6	14.1884	99.6	14.9917
	99.7	29.0155	99.7	44.8249		99.7	24.7646	99.7	44.8919		99.7	10.7418	99.7	27.0134		99.7	15.5894	99.7	31.0275		99.7	12.9915	99.7	30.2985		99.7	9.10116	99.7	23.5723		99.7	12	99.7	24.1385		99.7	10.9888	99.7	23.9551		99.7	10.9991	99.7	23.0863		99.7	14.1949	99.7	14.9829
	99.8	29.0203	99.8	44.8236		99.8	24.772	99.8	44.8906		99.8	10.7433	99.8	27.0077		99.8	15.5959	99.8	31.0233		99.8	12.9933	99.8	30.2989		99.8	9.10005	99.8	23.5664		99.8	12.0014	99.8	24.1374		99.8	10.9942	99.8	23.9528		99.8	11.0017	99.8	23.0872		99.8	14.2	99.8	14.9739
	99.9	29.0266	99.9	44.824		99.9	24.778	99.9	44.8888		99.9	10.7454	99.9	27.0016		99.9	15.6023	99.9	31.0205		99.9	12.9956	99.9	30.2977		99.9	9.09799	99.9	23.5614		99.9	12.0028	99.9	24.1361		99.9	10.9996	99.9	23.9501		99.9	11.0059	99.9	23.0884		99.9	14.2021	99.9	14.9647
	100	29.0327	100	44.8249		100	24.7811	100	44.8849		100	10.7479	100	26.9954		100	15.6075	100	31.0189		100	12.9977	100	30.2962		100	9.09616	100	23.5567		100	12.0041	100	24.1344		100	11.0032	100	23.9475		100	11.0118	100	23.089		100	14.205	100	14.9587
	100.1	29.0374	100.1	44.8241		100.1	24.7839	100.1	44.8799		100.1	10.7527	100.1	26.9905		100.1	15.6114	100.1	31.018		100.1	12.9993	100.1	30.2955		100.1	9.09655	100.1	23.5522		100.1	12.0053	100.1	24.1331		100.1	11.0048	100.1	23.9451		100.1	11.0159	100.1	23.09		100.1	14.2118	100.1	14.9575
	100.2	29.0411	100.2	44.8212		100.2	24.7892	100.2	44.8743		100.2	10.7612	100.2	26.9864		100.2	15.6146	100.2	31.0162		100.2	13.0009	100.2	30.2953		100.2	9.10001	100.2	23.5479		100.2	12.0069	100.2	24.1327		100.2	11.0052	100.2	23.9435		100.2	11.0168	100.2	23.0926		100.2	14.2174	100.2	14.9618
	100.3	29.0436	100.3	44.8171		100.3	24.7961	100.3	44.8696		100.3	10.771	100.3	26.9837		100.3	15.617	100.3	31.0144		100.3	13.0021	100.3	30.2947		100.3	9.10507	100.3	23.5434		100.3	12.009	100.3	24.1328		100.3	11.0061	100.3	23.9427		100.3	11.0161	100.3	23.0955		100.3	14.2198	100.3	14.9711
	100.4	29.0443	100.4	44.8134		100.4	24.8012	100.4	44.8669		100.4	10.7809	100.4	26.983		100.4	15.6184	100.4	31.0146		100.4	13.0032	100.4	30.2939		100.4	9.11065	100.4	23.5396		100.4	12.0116	100.4	24.133		100.4	11.0079	100.4	23.9412		100.4	11.014	100.4	23.0976		100.4	14.2202	100.4	14.9825
	100.5	29.0438	100.5	44.8119		100.5	24.8026	100.5	44.8657		100.5	10.79	100.5	26.984		100.5	15.6193	100.5	31.015		100.5	13.0059	100.5	30.2931		100.5	9.11628	100.5	23.5378		100.5	12.0134	100.5	24.1334		100.5	11.0107	100.5	23.9396		100.5	11.0105	100.5	23.0982		100.5	14.219	100.5	14.9928
	100.6	29.044	100.6	44.812		100.6	24.8013	100.6	44.8656		100.6	10.7968	100.6	26.9874		100.6	15.6192	100.6	31.0139		100.6	13.0099	100.6	30.2924		100.6	9.12144	100.6	23.5368		100.6	12.0135	100.6	24.1338		100.6	11.0149	100.6	23.9389		100.6	11.0061	100.6	23.0972		100.6	14.2169	100.6	15.0009
	100.7	29.0453	100.7	44.811		100.7	24.7995	100.7	44.865		100.7	10.8012	100.7	26.9924		100.7	15.6192	100.7	31.0124		100.7	13.0147	100.7	30.2922		100.7	9.12585	100.7	23.5362		100.7	12.0131	100.7	24.1331		100.7	11.0211	100.7	23.9401		100.7	11.0013	100.7	23.0952		100.7	14.2149	100.7	15.0069
	100.8	29.0466	100.8	44.8081		100.8	24.7984	100.8	44.8627		100.8	10.8055	100.8	26.9983		100.8	15.6202	100.8	31.013		100.8	13.0195	100.8	30.2918		100.8	9.12974	100.8	23.5365		100.8	12.0122	100.8	24.1319		100.8	11.0296	100.8	23.9418		100.8	10.9972	100.8	23.0933		100.8	14.2128	100.8	15.0114
	100.9	29.0465	100.9	44.8047		100.9	24.7984	100.9	44.8601		100.9	10.8095	100.9	27.0052		100.9	15.6233	100.9	31.0144		100.9	13.0234	100.9	30.2911		100.9	9.13189	100.9	23.5376		100.9	12.0115	100.9	24.1315		100.9	11.0399	100.9	23.9419		100.9	10.995	100.9	23.0921		100.9	14.2101	100.9	15.0135
	101	29.0456	101	44.8026		101	24.8004	101	44.8585		101	10.8124	101	27.0127		101	15.6302	101	31.0136		101	13.027	101	30.29		101	9.13376	101	23.5386		101	12.0116	101	24.1322		101	11.0495	101	23.9404		101	10.9947	101	23.0922		101	14.2073	101	15.0119
	101.1	29.0458	101.1	44.8007		101.1	24.8025	101.1	44.8569		101.1	10.814	101.1	27.0209		101.1	15.6402	101.1	31.0109		101.1	13.0315	101.1	30.2893		101.1	9.13637	101.1	23.5391		101.1	12.0124	101.1	24.1333		101.1	11.0562	101.1	23.9377		101.1	10.9967	101.1	23.0932		101.1	14.2056	101.1	15.0072
	101.2	29.0473	101.2	44.7982		101.2	24.8031	101.2	44.8556		101.2	10.8147	101.2	27.0286		101.2	15.6506	101.2	31.0084		101.2	13.0364	101.2	30.2886		101.2	9.13823	101.2	23.5399		101.2	12.0133	101.2	24.1338		101.2	11.0596	101.2	23.9343		101.2	11.0011	101.2	23.0956		101.2	14.2064	101.2	15.0005
	101.3	29.0473	101.3	44.7958		101.3	24.803	101.3	44.8551		101.3	10.8158	101.3	27.034		101.3	15.6584	101.3	31.0086		101.3	13.0396	101.3	30.2882		101.3	9.1392	101.3	23.5411		101.3	12.0132	101.3	24.1341		101.3	11.0598	101.3	23.9301		101.3	11.0065	101.3	23.0994		101.3	14.2093	101.3	14.9929
	101.4	29.045	101.4	44.7938		101.4	24.8036	101.4	44.8552		101.4	10.8163	101.4	27.036		101.4	15.6619	101.4	31.0112		101.4	13.0414	101.4	30.2898		101.4	9.13975	101.4	23.5416		101.4	12.0126	101.4	24.1345		101.4	11.0572	101.4	23.926		101.4	11.0104	101.4	23.1031		101.4	14.2132	101.4	14.9852
	101.5	29.0424	101.5	44.7931		101.5	24.8063	101.5	44.8562		101.5	10.8167	101.5	27.0347		101.5	15.6621	101.5	31.014		101.5	13.0438	101.5	30.2939		101.5	9.14086	101.5	23.5413		101.5	12.0115	101.5	24.135		101.5	11.0534	101.5	23.9227		101.5	11.0118	101.5	23.107		101.5	14.217	101.5	14.9789
	101.6	29.0407	101.6	44.7957		101.6	24.8129	101.6	44.8567		101.6	10.8191	101.6	27.0306		101.6	15.6618	101.6	31.0155		101.6	13.0457	101.6	30.2979		101.6	9.1422	101.6	23.5403		101.6	12.0097	101.6	24.1352		101.6	11.0502	101.6	23.9207		101.6	11.0116	101.6	23.1119		101.6	14.2191	101.6	14.9753
	101.7	29.0403	101.7	44.8015		101.7	24.8131	101.7	44.857		101.7	10.8232	101.7	27.0254		101.7	15.6626	101.7	31.016		101.7	13.0452	101.7	30.3		101.7	9.14344	101.7	23.5384		101.7	12.0083	101.7	24.1345		101.7	11.0481	101.7	23.9193		101.7	11.0102	101.7	23.1181		101.7	14.2184	101.7	14.9759
	101.8	29.0406	101.8	44.8085		101.8	24.8115	101.8	44.8576		101.8	10.8282	101.8	27.0222		101.8	15.6648	101.8	31.0163		101.8	13.0414	101.8	30.2999		101.8	9.14387	101.8	23.5361		101.8	12.0101	101.8	24.1333		101.8	11.0464	101.8	23.9174		101.8	11.0087	101.8	23.1239		101.8	14.2151	101.8	14.9789
	101.9	29.0425	101.9	44.8242		101.9	24.8071	101.9	44.8572		101.9	10.8337	101.9	27.0205		101.9	15.6689	101.9	31.016		101.9	13.0366	101.9	30.2984		101.9	9.14352	101.9	23.5339		101.9	12.0151	101.9	24.1323		101.9	11.0447	101.9	23.9137		101.9	11.0082	101.9	23.1279		101.9	14.2109	101.9	14.9815
	102	29.0483	102	44.8295		102	24.8019	102	44.8561		102	10.8392	102	27.0193		102	15.6737	102	31.0151		102	13.033	102	30.2968		102	9.14451	102	23.5336		102	12.0201	102	24.1318		102	11.0435	102	23.9091		102	11.0084	102	23.13		102	14.2076	102	14.9848
	102.1	29.0573	102.1	44.8307		102.1	24.7984	102.1	44.8547		102.1	10.844	102.1	27.0182		102.1	15.6782	102.1	31.0146		102.1	13.0308	102.1	30.2943		102.1	9.14684	102.1	23.5368		102.1	12.0239	102.1	24.1313		102.1	11.0432	102.1	23.906		102.1	11.009	102.1	23.1288		102.1	14.2055	102.1	14.9878
	102.2	29.0662	102.2	44.8292		102.2	24.7973	102.2	44.8532		102.2	10.8483	102.2	27.0186		102.2	15.6811	102.2	31.0152		102.2	13.0286	102.2	30.2901		102.2	9.15137	102.2	23.5419		102.2	12.0266	102.2	24.1312		102.2	11.0434	102.2	23.9044		102.2	11.0099	102.2	23.1241		102.2	14.2032	102.2	14.9886
	102.3	29.0727	102.3	44.8265		102.3	24.7975	102.3	44.8522		102.3	10.8505	102.3	27.0212		102.3	15.6818	102.3	31.017		102.3	13.0266	102.3	30.2845		102.3	9.15763	102.3	23.5463		102.3	12.0291	102.3	24.1319		102.3	11.0443	102.3	23.9038		102.3	11.0114	102.3	23.1177		102.3	14.2001	102.3	14.9854
	102.4	29.0766	102.4	44.8229		102.4	24.7973	102.4	44.8528		102.4	10.8495	102.4	27.0234		102.4	15.6805	102.4	31.0185		102.4	13.0261	102.4	30.2789		102.4	9.16255	102.4	23.5485		102.4	12.032	102.4	24.1329		102.4	11.0462	102.4	23.9043		102.4	11.0142	102.4	23.1101		102.4	14.199	102.4	14.9801
	102.5	29.0786	102.5	44.8181		102.5	24.7975	102.5	44.8563		102.5	10.8474	102.5	27.0239		102.5	15.678	102.5	31.0197		102.5	13.0268	102.5	30.2745		102.5	9.16675	102.5	23.5489		102.5	12.0343	102.5	24.1335		102.5	11.0483	102.5	23.9061		102.5	11.0167	102.5	23.1029		102.5	14.1993	102.5	14.9746
	102.6	29.0803	102.6	44.8123		102.6	24.7988	102.6	44.8604		102.6	10.8445	102.6	27.0225		102.6	15.6746	102.6	31.0209		102.6	13.0276	102.6	30.2716		102.6	9.1714	102.6	23.5481		102.6	12.0352	102.6	24.1342		102.6	11.0499	102.6	23.9079		102.6	11.0193	102.6	23.0967		102.6	14.1991	102.6	14.9683
	102.7	29.0825	102.7	44.8066		102.7	24.8014	102.7	44.8643		102.7	10.8399	102.7	27.0201		102.7	15.6704	102.7	31.0205		102.7	13.029	102.7	30.2689		102.7	9.17579	102.7	23.5464		102.7	12.0354	102.7	24.1354		102.7	11.0507	102.7	23.9092		102.7	11.0219	102.7	23.0912		102.7	14.1981	102.7	14.9627
	102.8	29.085	102.8	44.802		102.8	24.8043	102.8	44.8677		102.8	10.8345	102.8	27.0171		102.8	15.6669	102.8	31.0175		102.8	13.0311	102.8	30.2657		102.8	9.1791	102.8	23.5453		102.8	12.0359	102.8	24.1384		102.8	11.0504	102.8	23.91		102.8	11.0239	102.8	23.087		102.8	14.1965	102.8	14.9566
	102.9	29.0866	102.9	44.7984		102.9	24.8063	102.9	44.8691		102.9	10.8288	102.9	27.0126		102.9	15.6647	102.9	31.0135		102.9	13.0339	102.9	30.2622		102.9	9.18349	102.9	23.5443		102.9	12.0372	102.9	24.1449		102.9	11.05	102.9	23.9096		102.9	11.0248	102.9	23.0843		102.9	14.1955	102.9	14.9505
	103	29.0873	103	44.7946		103	24.808	103	44.8692		103	10.8241	103	27.0076		103	15.6627	103	31.0095		103	13.0374	103	30.2585		103	9.19154	103	23.5434		103	12.0393	103	24.1525		103	11.0491	103	23.9092		103	11.0247	103	23.0837		103	14.1955	103	14.9505
	103.1	29.0872	103.1	44.79		103.1	24.8102	103.1	44.8692		103.1	10.8206	103.1	27.004		103.1	15.6606	103.1	31.006		103.1	13.0426	103.1	30.2545		103.1	9.20071	103.1	23.5426		103.1	12.0416	103.1	24.1595		103.1	11.0474	103.1	23.9086		103.1	11.0247	103.1	23.0829		103.1	14.196	103.1	14.9528
	103.2	29.0858	103.2	44.7859		103.2	24.8122	103.2	44.8695		103.2	10.8189	103.2	27.0033		103.2	15.6585	103.2	31.0035		103.2	13.0506	103.2	30.251		103.2	9.20641	103.2	23.5417		103.2	12.0429	103.2	24.1658		103.2	11.0454	103.2	23.9072		103.2	11.0259	103.2	23.0807		103.2	14.1969	103.2	14.9601
	103.3	29.083	103.3	44.7837		103.3	24.8132	103.3	44.8685		103.3	10.8191	103.3	27.0063		103.3	15.6561	103.3	31.0022		103.3	13.0599	103.3	30.2482		103.3	9.20911	103.3	23.5407		103.3	12.0441	103.3	24.1703		103.3	11.0435	103.3	23.9058		103.3	11.0287	103.3	23.0774		103.3	14.1994	103.3	14.9705
	103.4	29.0803	103.4	44.7845		103.4	24.8151	103.4	44.8674		103.4	10.8196	103.4	27.0113		103.4	15.6532	103.4	31.0018		103.4	13.0682	103.4	30.247		103.4	9.21123	103.4	23.5383		103.4	12.0453	103.4	24.1721		103.4	11.0429	103.4	23.9053		103.4	11.0325	103.4	23.0737		103.4	14.2026	103.4	14.9793
	103.5	29.0809	103.5	44.7865		103.5	24.8195	103.5	44.8673		103.5	10.8204	103.5	27.0161		103.5	15.6507	103.5	31.002		103.5	13.0738	103.5	30.2467		103.5	9.21372	103.5	23.5357		103.5	12.0462	103.5	24.1718		103.5	11.0433	103.5	23.9071		103.5	11.0371	103.5	23.071		103.5	14.2051	103.5	14.9851
	103.6	29.0858	103.6	44.7892		103.6	24.8252	103.6	44.8676		103.6	10.8203	103.6	27.0194		103.6	15.6488	103.6	31.0026		103.6	13.077	103.6	30.2465		103.6	9.21609	103.6	23.5343		103.6	12.0465	103.6	24.1702		103.6	11.0443	103.6	23.912		103.6	11.0423	103.6	23.0689		103.6	14.206	103.6	14.9883
	103.7	29.0926	103.7	44.7927		103.7	24.8306	103.7	44.8684		103.7	10.8192	103.7	27.0216		103.7	15.6475	103.7	31.003		103.7	13.0779	103.7	30.2462		103.7	9.21706	103.7	23.5333		103.7	12.0472	103.7	24.1681		103.7	11.0467	103.7	23.9185		103.7	11.0472	103.7	23.0668		103.7	14.207	103.7	14.9867
	103.8	29.099	103.8	44.7958		103.8	24.8348	103.8	44.8689		103.8	10.819	103.8	27.0231		103.8	15.6473	103.8	31.0029		103.8	13.0765	103.8	30.2459		103.8	9.21615	103.8	23.5317		103.8	12.0483	103.8	24.1663		103.8	11.0506	103.8	23.9247		103.8	11.0503	103.8	23.0651		103.8	14.2117	103.8	14.9807
	103.9	29.1047	103.9	44.7968		103.9	24.838	103.9	44.869		103.9	10.8197	103.9	27.0235		103.9	15.6482	103.9	31.001		103.9	13.0728	103.9	30.2456		103.9	9.21411	103.9	23.5288		103.9	12.0493	103.9	24.1646		103.9	11.0556	103.9	23.9294		103.9	11.0515	103.9	23.0639		103.9	14.2185	103.9	14.9732
	104	29.1107	104	44.7954		104	24.8399	104	44.8686		104	10.8217	104	27.0239		104	15.6495	104	30.9982		104	13.0683	104	30.2453		104	9.21298	104	23.5254		104	12.0501	104	24.1621		104	11.0594	104	23.9316		104	11.0519	104	23.0627		104	14.2259	104	14.9665
	104.1	29.1159	104.1	44.7928		104.1	24.8418	104.1	44.8681		104.1	10.8251	104.1	27.0252		104.1	15.6507	104.1	30.9956		104.1	13.064	104.1	30.2456		104.1	9.21329	104.1	23.5229		104.1	12.0515	104.1	24.1582		104.1	11.0608	104.1	23.9317		104.1	11.0528	104.1	23.0606		104.1	14.2335	104.1	14.9606
	104.2	29.1182	104.2	44.7901		104.2	24.844	104.2	44.8692		104.2	10.8302	104.2	27.0265		104.2	15.6523	104.2	30.9938		104.2	13.0606	104.2	30.2468		104.2	9.2136	104.2	23.5207		104.2	12.0541	104.2	24.153		104.2	11.0616	104.2	23.9296		104.2	11.054	104.2	23.058		104.2	14.2394	104.2	14.9555
	104.3	29.1182	104.3	44.788		104.3	24.8462	104.3	44.8721		104.3	10.8366	104.3	27.0279		104.3	15.6541	104.3	30.9927		104.3	13.0595	104.3	30.249		104.3	9.21459	104.3	23.5184		104.3	12.0576	104.3	24.1463		104.3	11.062	104.3	23.9269		104.3	11.0552	104.3	23.0561		104.3	14.2433	104.3	14.9514
	104.4	29.1176	104.4	44.7858		104.4	24.8495	104.4	44.8783		104.4	10.843	104.4	27.029		104.4	15.6564	104.4	30.9916		104.4	13.0621	104.4	30.2518		104.4	9.21728	104.4	23.5176		104.4	12.0612	104.4	24.1388		104.4	11.0626	104.4	23.925		104.4	11.0582	104.4	23.0563		104.4	14.2463	104.4	14.9458
	104.5	29.1169	104.5	44.783		104.5	24.8537	104.5	44.8862		104.5	10.8495	104.5	27.0265		104.5	15.6591	104.5	30.9902		104.5	13.0684	104.5	30.2549		104.5	9.21988	104.5	23.5187		104.5	12.0642	104.5	24.1326		104.5	11.0641	104.5	23.924		104.5	11.0638	104.5	23.0594		104.5	14.2495	104.5	14.9394
	104.6	29.1156	104.6	44.78		104.6	24.8593	104.6	44.8932		104.6	10.8561	104.6	27.0192		104.6	15.6612	104.6	30.9885		104.6	13.0758	104.6	30.2568		104.6	9.22074	104.6	23.5206		104.6	12.0656	104.6	24.1292		104.6	11.0645	104.6	23.9243		104.6	11.0705	104.6	23.0635		104.6	14.2523	104.6	14.934
	104.7	29.1144	104.7	44.7783		104.7	24.8648	104.7	44.8973		104.7	10.8615	104.7	27.009		104.7	15.6626	104.7	30.987		104.7	13.0822	104.7	30.2572		104.7	9.21984	104.7	23.5221		104.7	12.0672	104.7	24.1271		104.7	11.0635	104.7	23.9269		104.7	11.0744	104.7	23.0657		104.7	14.2537	104.7	14.93
	104.8	29.1142	104.8	44.7772		104.8	24.8688	104.8	44.897		104.8	10.8646	104.8	26.9971		104.8	15.6641	104.8	30.9853		104.8	13.087	104.8	30.2573		104.8	9.2179	104.8	23.5241		104.8	12.0701	104.8	24.1261		104.8	11.0626	104.8	23.9315		104.8	11.0737	104.8	23.0662		104.8	14.2546	104.8	14.9271
	104.9	29.1164	104.9	44.7768		104.9	24.8717	104.9	44.8946		104.9	10.866	104.9	26.9848		104.9	15.6662	104.9	30.9828		104.9	13.0907	104.9	30.2573		104.9	9.21658	104.9	23.5279		104.9	12.0736	104.9	24.127		104.9	11.0629	104.9	23.9374		104.9	11.0712	104.9	23.067		104.9	14.2547	104.9	14.9238
	105	29.1205	105	44.7789		105	24.874	105	44.8918		105	10.8679	105	26.973		105	15.6687	105	30.9797		105	13.0962	105	30.2566		105	9.21767	105	23.5317		105	12.0769	105	24.1283		105	11.0649	105	23.9446		105	11.0703	105	23.0676		105	14.2532	105	14.9188
	105.1	29.1232	105.1	44.7825		105.1	24.8757	105.1	44.8897		105.1	10.872	105.1	26.9646		105.1	15.6732	105.1	30.9749		105.1	13.0994	105.1	30.2551		105.1	9.22146	105.1	23.5347		105.1	12.08	105.1	24.1307		105.1	11.0666	105.1	23.9536		105.1	11.0717	105.1	23.0673		105.1	14.2506	105.1	14.9122
	105.2	29.1234	105.2	44.7859		105.2	24.8763	105.2	44.8883		105.2	10.877	105.2	26.9598		105.2	15.6796	105.2	30.9691		105.2	13.1024	105.2	30.2529		105.2	9.22754	105.2	23.5368		105.2	12.0828	105.2	24.1345		105.2	11.0683	105.2	23.9659		105.2	11.0748	105.2	23.0658		105.2	14.248	105.2	14.907
	105.3	29.1218	105.3	44.787		105.3	24.8761	105.3	44.8857		105.3	10.8802	105.3	26.9563		105.3	15.687	105.3	30.9651		105.3	13.1045	105.3	30.2507		105.3	9.23524	105.3	23.5364		105.3	12.085	105.3	24.1383		105.3	11.0758	105.3	23.979		105.3	11.0778	105.3	23.0639		105.3	14.2469	105.3	14.9043
	105.4	29.1193	105.4	44.7853		105.4	24.8775	105.4	44.8819		105.4	10.8808	105.4	26.9541		105.4	15.6953	105.4	30.9638		105.4	13.1046	105.4	30.2492		105.4	9.24366	105.4	23.5334		105.4	12.0863	105.4	24.141		105.4	11.0798	105.4	23.9874		105.4	11.0801	105.4	23.0615		105.4	14.2459	105.4	14.9035
	105.5	29.1163	105.5	44.7818		105.5	24.8808	105.5	44.8784		105.5	10.8808	105.5	26.9539		105.5	15.7023	105.5	30.9654		105.5	13.1034	105.5	30.2487		105.5	9.25097	105.5	23.5301		105.5	12.087	105.5	24.1428		105.5	11.083	105.5	23.9889		105.5	11.0811	105.5	23.0585		105.5	14.2436	105.5	14.9029
	105.6	29.1138	105.6	44.7771		105.6	24.8848	105.6	44.8756		105.6	10.8804	105.6	26.9554		105.6	15.7062	105.6	30.9695		105.6	13.1026	105.6	30.2487		105.6	9.25627	105.6	23.527		105.6	12.088	105.6	24.1442		105.6	11.0864	105.6	23.9852		105.6	11.0804	105.6	23.0557		105.6	14.24	105.6	14.9022
	105.7	29.1116	105.7	44.7722		105.7	24.8893	105.7	44.8717		105.7	10.8792	105.7	26.957		105.7	15.7075	105.7	30.9738		105.7	13.1032	105.7	30.2487		105.7	9.25993	105.7	23.5237		105.7	12.0909	105.7	24.1451		105.7	11.0912	105.7	23.9793		105.7	11.0775	105.7	23.0529		105.7	14.2392	105.7	14.9036
	105.8	29.1094	105.8	44.7667		105.8	24.8936	105.8	44.8659		105.8	10.8786	105.8	26.9569		105.8	15.7081	105.8	30.9781		105.8	13.1046	105.8	30.2491		105.8	9.26189	105.8	23.5199		105.8	12.0934	105.8	24.1453		105.8	11.0976	105.8	23.9734		105.8	11.073	105.8	23.0509		105.8	14.2431	105.8	14.9075
	105.9	29.1084	105.9	44.7624		105.9	24.8974	105.9	44.8596		105.9	10.8802	105.9	26.9557		105.9	15.7085	105.9	30.9821		105.9	13.1061	105.9	30.2489		105.9	9.26308	105.9	23.5163		105.9	12.0936	105.9	24.1441		105.9	11.1044	105.9	23.9673		105.9	11.0695	105.9	23.0502		105.9	14.2472	105.9	14.9137
	106	29.1088	106	44.7601		106	24.8995	106	44.8532		106	10.8847	106	26.9552		106	15.7081	106	30.985		106	13.108	106	30.2472		106	9.26442	106	23.5142		106	12.0929	106	24.1423		106	11.1094	106	23.9603		106	11.0678	106	23.0506		106	14.2491	106	14.9195
	106.1	29.109	106.1	44.7588		106.1	24.8994	106.1	44.8472		106.1	10.8899	106.1	26.9567		106.1	15.7068	106.1	30.9864		106.1	13.1099	106.1	30.2458		106.1	9.26578	106.1	23.513		106.1	12.0924	106.1	24.1404		106.1	11.1124	106.1	23.9524		106.1	11.0678	106.1	23.0519		106.1	14.2486	106.1	14.9235
	106.2	29.1083	106.2	44.7581		106.2	24.8992	106.2	44.8421		106.2	10.894	106.2	26.9605		106.2	15.7056	106.2	30.986		106.2	13.1108	106.2	30.2446		106.2	9.26706	106.2	23.513		106.2	12.0916	106.2	24.1383		106.2	11.1141	106.2	23.9437		106.2	11.0694	106.2	23.053		106.2	14.2475	106.2	14.9258
	106.3	29.1068	106.3	44.7576		106.3	24.9001	106.3	44.8361		106.3	10.8973	106.3	26.9654		106.3	15.7056	106.3	30.986		106.3	13.1113	106.3	30.2433		106.3	9.2694	106.3	23.5132		106.3	12.09	106.3	24.135		106.3	11.1151	106.3	23.9352		106.3	11.0711	106.3	23.0523		106.3	14.2469	106.3	14.9265
	106.4	29.1037	106.4	44.7572		106.4	24.9018	106.4	44.8308		106.4	10.9013	106.4	26.9703		106.4	15.7065	106.4	30.9871		106.4	13.1126	106.4	30.2424		106.4	9.2722	106.4	23.5122		106.4	12.0875	106.4	24.1301		106.4	11.1157	106.4	23.9277		106.4	11.072	106.4	23.0498		106.4	14.2442	106.4	14.9264
	106.5	29.1008	106.5	44.7569		106.5	24.9033	106.5	44.8268		106.5	10.9067	106.5	26.9744		106.5	15.7076	106.5	30.9873		106.5	13.1147	106.5	30.2416		106.5	9.27468	106.5	23.5105		106.5	12.0853	106.5	24.1248		106.5	11.1165	106.5	23.9208		106.5	11.0729	106.5	23.0469		106.5	14.2398	106.5	14.9252
	106.6	29.0993	106.6	44.7561		106.6	24.9031	106.6	44.8229		106.6	10.9122	106.6	26.978		106.6	15.7093	106.6	30.9859		106.6	13.1164	106.6	30.2409		106.6	9.27653	106.6	23.5082		106.6	12.0838	106.6	24.1198		106.6	11.1175	106.6	23.9144		106.6	11.0737	106.6	23.0448		106.6	14.2349	106.6	14.9249
	106.7	29.0996	106.7	44.7547		106.7	24.9021	106.7	44.8195		106.7	10.9173	106.7	26.9806		106.7	15.712	106.7	30.9846		106.7	13.1169	106.7	30.2399		106.7	9.27764	106.7	23.5053		106.7	12.083	106.7	24.1148		106.7	11.1174	106.7	23.91		106.7	11.0738	106.7	23.0426		106.7	14.2307	106.7	14.9255
	106.8	29.1033	106.8	44.7525		106.8	24.9003	106.8	44.8159		106.8	10.923	106.8	26.9818		106.8	15.7147	106.8	30.9862		106.8	13.1174	106.8	30.2384		106.8	9.27919	106.8	23.5027		106.8	12.0833	106.8	24.1105		106.8	11.1163	106.8	23.9068		106.8	11.0733	106.8	23.0401		106.8	14.2264	106.8	14.9257
	106.9	29.1094	106.9	44.7493		106.9	24.8966	106.9	44.8136		106.9	10.9301	106.9	26.9825		106.9	15.7179	106.9	30.9899		106.9	13.1188	106.9	30.2367		106.9	9.28155	106.9	23.5013		106.9	12.0849	106.9	24.1079		106.9	11.1144	106.9	23.903		106.9	11.0738	106.9	23.0384		106.9	14.2199	106.9	14.9265
	107	29.115	107	44.7469		107	24.8922	107	44.8133		107	10.9377	107	26.982		107	15.7205	107	30.9924		107	13.1201	107	30.2346		107	9.28335	107	23.501		107	12.0883	107	24.107		107	11.1121	107	23.8987		107	11.0757	107	23.0414		107	14.2138	107	14.9291
	107.1	29.118	107.1	44.746		107.1	24.8907	107.1	44.8143		107.1	10.9455	107.1	26.9809		107.1	15.7204	107.1	30.9923		107.1	13.1204	107.1	30.2322		107.1	9.28458	107.1	23.5021		107.1	12.0923	107.1	24.1075		107.1	11.1096	107.1	23.8951		107.1	11.0786	107.1	23.044		107.1	14.211	107.1	14.932
	107.2	29.1192	107.2	44.7448		107.2	24.8945	107.2	44.8154		107.2	10.9526	107.2	26.9801		107.2	15.7197	107.2	30.9897		107.2	13.1191	107.2	30.2289		107.2	9.28604	107.2	23.504		107.2	12.0956	107.2	24.1084		107.2	11.1061	107.2	23.8919		107.2	11.0831	107.2	23.0462		107.2	14.2115	107.2	14.931
	107.3	29.1197	107.3	44.7423		107.3	24.9009	107.3	44.8148		107.3	10.9592	107.3	26.9803		107.3	15.721	107.3	30.986		107.3	13.1164	107.3	30.2249		107.3	9.28806	107.3	23.505		107.3	12.0981	107.3	24.1085		107.3	11.1022	107.3	23.8898		107.3	11.0896	107.3	23.05		107.3	14.2127	107.3	14.9269
	107.4	29.1197	107.4	44.7404		107.4	24.9084	107.4	44.8139		107.4	10.9659	107.4	26.9809		107.4	15.7245	107.4	30.9826		107.4	13.1136	107.4	30.2217		107.4	9.29065	107.4	23.5035		107.4	12.1	107.4	24.1081		107.4	11.0996	107.4	23.8891		107.4	11.0973	107.4	23.0576		107.4	14.2136	107.4	14.9223
	107.5	29.1197	107.5	44.7391		107.5	24.916	107.5	44.8139		107.5	10.9716	107.5	26.981		107.5	15.7284	107.5	30.9795		107.5	13.1111	107.5	30.22		107.5	9.29317	107.5	23.5006		107.5	12.1016	107.5	24.1076		107.5	11.0985	107.5	23.8898		107.5	11.1049	107.5	23.0663		107.5	14.2156	107.5	14.9171
	107.6	29.12	107.6	44.7382		107.6	24.9231	107.6	44.815		107.6	10.9751	107.6	26.9804		107.6	15.7316	107.6	30.9761		107.6	13.1097	107.6	30.2201		107.6	9.29601	107.6	23.4979		107.6	12.1027	107.6	24.1072		107.6	11.0991	107.6	23.8928		107.6	11.1107	107.6	23.0743		107.6	14.2181	107.6	14.9132
	107.7	29.1212	107.7	44.7385		107.7	24.9301	107.7	44.816		107.7	10.9764	107.7	26.9781		107.7	15.7337	107.7	30.9731		107.7	13.1094	107.7	30.2209		107.7	9.2999	107.7	23.4963		107.7	12.1029	107.7	24.1065		107.7	11.1007	107.7	23.8974		107.7	11.1138	107.7	23.0797		107.7	14.22	107.7	14.9088
	107.8	29.1244	107.8	44.7408		107.8	24.9351	107.8	44.8154		107.8	10.9783	107.8	26.9748		107.8	15.7357	107.8	30.971		107.8	13.1106	107.8	30.2202		107.8	9.30406	107.8	23.4958		107.8	12.1025	107.8	24.1061		107.8	11.1021	107.8	23.902		107.8	11.1146	107.8	23.0824		107.8	14.2204	107.8	14.9024
	107.9	29.1287	107.9	44.7444		107.9	24.938	107.9	44.8145		107.9	10.9807	107.9	26.971		107.9	15.7388	107.9	30.97		107.9	13.114	107.9	30.2176		107.9	9.30795	107.9	23.4959		107.9	12.1023	107.9	24.1068		107.9	11.1036	107.9	23.9061		107.9	11.1143	107.9	23.084		107.9	14.2193	107.9	14.8988
	108	29.1339	108	44.7472		108	24.9393	108	44.8144		108	10.9823	108	26.9681		108	15.7412	108	30.9694		108	13.1188	108	30.2154		108	9.31261	108	23.4968		108	12.1038	108	24.1072		108	11.1046	108	23.9091		108	11.1134	108	23.0855		108	14.2171	108	14.8991
	108.1	29.1384	108.1	44.748		108.1	24.9391	108.1	44.8152		108.1	10.9818	108.1	26.967		108.1	15.742	108.1	30.9683		108.1	13.1239	108.1	30.2163		108.1	9.3186	108.1	23.4977		108.1	12.1083	108.1	24.1078		108.1	11.1053	108.1	23.9108		108.1	11.1113	108.1	23.087		108.1	14.2141	108.1	14.8995
	108.2	29.1413	108.2	44.7466		108.2	24.9385	108.2	44.8157		108.2	10.9786	108.2	26.9669		108.2	15.7424	108.2	30.9667		108.2	13.1284	108.2	30.2195		108.2	9.32591	108.2	23.4978		108.2	12.1134	108.2	24.1089		108.2	11.106	108.2	23.9102		108.2	11.11	108.2	23.0871		108.2	14.2111	108.2	14.8981
	108.3	29.1422	108.3	44.7446		108.3	24.9364	108.3	44.8147		108.3	10.9741	108.3	26.9669		108.3	15.7425	108.3	30.9656		108.3	13.1323	108.3	30.2219		108.3	9.33345	108.3	23.4981		108.3	12.1177	108.3	24.1088		108.3	11.1079	108.3	23.9072		108.3	11.111	108.3	23.0854		108.3	14.2085	108.3	14.8965
	108.4	29.1423	108.4	44.7454		108.4	24.9339	108.4	44.8134		108.4	10.9687	108.4	26.9657		108.4	15.7412	108.4	30.9649		108.4	13.1358	108.4	30.2214		108.4	9.34152	108.4	23.4982		108.4	12.1212	108.4	24.1071		108.4	11.1108	108.4	23.9045		108.4	11.1135	108.4	23.0828		108.4	14.2043	108.4	14.8969
	108.5	29.1414	108.5	44.7481		108.5	24.9315	108.5	44.8128		108.5	10.9621	108.5	26.9619		108.5	15.7383	108.5	30.9644		108.5	13.1385	108.5	30.2205		108.5	9.35134	108.5	23.4981		108.5	12.1241	108.5	24.1041		108.5	11.1145	108.5	23.9026		108.5	11.1166	108.5	23.0786		108.5	14.1988	108.5	14.9004
	108.6	29.1396	108.6	44.7492		108.6	24.9288	108.6	44.8132		108.6	10.9552	108.6	26.9557		108.6	15.7341	108.6	30.9635		108.6	13.1396	108.6	30.2189		108.6	9.36086	108.6	23.4986		108.6	12.126	108.6	24.1003		108.6	11.1185	108.6	23.9009		108.6	11.12	108.6	23.0727		108.6	14.1962	108.6	14.9065
	108.7	29.1389	108.7	44.749		108.7	24.9281	108.7	44.8166		108.7	10.949	108.7	26.9495		108.7	15.7299	108.7	30.962		108.7	13.1394	108.7	30.217		108.7	9.36728	108.7	23.4989		108.7	12.1266	108.7	24.096		108.7	11.122	108.7	23.8992		108.7	11.1228	108.7	23.0652		108.7	14.1959	108.7	14.9119
	108.8	29.1387	108.8	44.7477		108.8	24.9291	108.8	44.8212		108.8	10.9448	108.8	26.9454		108.8	15.728	108.8	30.9606		108.8	13.139	108.8	30.2149		108.8	9.36979	108.8	23.4994		108.8	12.1272	108.8	24.0928		108.8	11.125	108.8	23.8982		108.8	11.1241	108.8	23.0575		108.8	14.1962	108.8	14.915
	108.9	29.1385	108.9	44.7453		108.9	24.9288	108.9	44.8245		108.9	10.9433	108.9	26.9452		108.9	15.728	108.9	30.9591		108.9	13.1395	108.9	30.2126		108.9	9.36872	108.9	23.4998		108.9	12.1282	108.9	24.0917		108.9	11.1273	108.9	23.8981		108.9	11.1249	108.9	23.051		108.9	14.1961	108.9	14.9161
	109	29.1371	109	44.7419		109	24.9276	109	44.8263		109	10.9436	109	26.9475		109	15.7286	109	30.958		109	13.1419	109	30.2104		109	9.3667	109	23.4992		109	12.1302	109	24.0912		109	11.1293	109	23.8986		109	11.1258	109	23.0451		109	14.1953	109	14.9155
	109.1	29.1342	109.1	44.7371		109.1	24.9269	109.1	44.8258		109.1	10.9452	109.1	26.9498		109.1	15.7307	109.1	30.9568		109.1	13.1452	109.1	30.2078		109.1	9.36475	109.1	23.498		109.1	12.1328	109.1	24.0899		109.1	11.1306	109.1	23.8991		109.1	11.1276	109.1	23.0391		109.1	14.1963	109.1	14.9111
	109.2	29.1322	109.2	44.7323		109.2	24.9283	109.2	44.8237		109.2	10.9488	109.2	26.9513		109.2	15.7345	109.2	30.9538		109.2	13.148	109.2	30.2045		109.2	9.36238	109.2	23.4968		109.2	12.1353	109.2	24.0875		109.2	11.1314	109.2	23.899		109.2	11.1306	109.2	23.0327		109.2	14.1981	109.2	14.9015
	109.3	29.1318	109.3	44.729		109.3	24.9313	109.3	44.8221		109.3	10.9552	109.3	26.9516		109.3	15.7385	109.3	30.9501		109.3	13.1505	109.3	30.2016		109.3	9.35985	109.3	23.4962		109.3	12.1377	109.3	24.0848		109.3	11.1333	109.3	23.8983		109.3	11.1342	109.3	23.0279		109.3	14.1988	109.3	14.8923
	109.4	29.1327	109.4	44.727		109.4	24.9358	109.4	44.826		109.4	10.9639	109.4	26.9512		109.4	15.7412	109.4	30.9461		109.4	13.1532	109.4	30.2007		109.4	9.35779	109.4	23.4945		109.4	12.1397	109.4	24.0828		109.4	11.1373	109.4	23.8974		109.4	11.1369	109.4	23.0259		109.4	14.1994	109.4	14.8882
	109.5	29.1346	109.5	44.7253		109.5	24.9437	109.5	44.8284		109.5	10.9724	109.5	26.9505		109.5	15.7425	109.5	30.9421		109.5	13.1555	109.5	30.201		109.5	9.3567	109.5	23.4911		109.5	12.1407	109.5	24.0813		109.5	11.1424	109.5	23.8963		109.5	11.1394	109.5	23.0247		109.5	14.2004	109.5	14.8879
	109.6	29.1366	109.6	44.7241		109.6	24.9543	109.6	44.8289		109.6	10.9791	109.6	26.9488		109.6	15.7423	109.6	30.9389		109.6	13.1563	109.6	30.201		109.6	9.35688	109.6	23.4878		109.6	12.1407	109.6	24.0797		109.6	11.1478	109.6	23.8945		109.6	11.1417	109.6	23.0231		109.6	14.202	109.6	14.8893
	109.7	29.1411	109.7	44.7244		109.7	24.9639	109.7	44.8283		109.7	10.9824	109.7	26.9453		109.7	15.7412	109.7	30.9358		109.7	13.1562	109.7	30.2002		109.7	9.35871	109.7	23.4858		109.7	12.14	109.7	24.0789		109.7	11.1539	109.7	23.8936		109.7	11.1442	109.7	23.0216		109.7	14.2049	109.7	14.8918
	109.8	29.148	109.8	44.7261		109.8	24.9705	109.8	44.8256		109.8	10.9835	109.8	26.9399		109.8	15.7408	109.8	30.9328		109.8	13.1571	109.8	30.1995		109.8	9.36102	109.8	23.4838		109.8	12.1397	109.8	24.0797		109.8	11.1605	109.8	23.895		109.8	11.148	109.8	23.0212		109.8	14.208	109.8	14.8961
	109.9	29.1554	109.9	44.7269		109.9	24.972	109.9	44.8212		109.9	10.984	109.9	26.9336		109.9	15.7415	109.9	30.9304		109.9	13.1599	109.9	30.2		109.9	9.36394	109.9	23.4804		109.9	12.141	109.9	24.0806		109.9	11.1653	109.9	23.8968		109.9	11.1515	109.9	23.0217		109.9	14.2125	109.9	14.9029
	110	29.1636	110	44.7247		110	24.9711	110	44.8152		110	10.9832	110	26.9283		110	15.743	110	30.9294		110	13.163	110	30.2005		110	9.36833	110	23.4765		110	12.1433	110	24.0812		110	11.1666	110	23.8975		110	11.1536	110	23.0221		110	14.2224	110	14.9098
	110.1	29.1789	110.1	44.7197		110.1	24.9742	110.1	44.808		110.1	10.9836	110.1	26.9245		110.1	15.7461	110.1	30.9302		110.1	13.1661	110.1	30.2005		110.1	9.37414	110.1	23.474		110.1	12.1454	110.1	24.0813		110.1	11.1655	110.1	23.8975		110.1	11.1549	110.1	23.0225		110.1	14.2367	110.1	14.9144
	110.2	29.1846	110.2	44.714		110.2	24.981	110.2	44.8014		110.2	10.9889	110.2	26.9219		110.2	15.7525	110.2	30.9314		110.2	13.1696	110.2	30.2005		110.2	9.38106	110.2	23.4734		110.2	12.1473	110.2	24.0815		110.2	11.164	110.2	23.8967		110.2	11.1548	110.2	23.0237		110.2	14.2503	110.2	14.9182
	110.3	29.1867	110.3	44.7094		110.3	24.9865	110.3	44.7947		110.3	10.9981	110.3	26.9201		110.3	15.7638	110.3	30.9326		110.3	13.1738	110.3	30.2015		110.3	9.38684	110.3	23.4731		110.3	12.1501	110.3	24.082		110.3	11.1637	110.3	23.8964		110.3	11.1536	110.3	23.0257		110.3	14.2604	110.3	14.9259
	110.4	29.1853	110.4	44.7066		110.4	24.9889	110.4	44.7889		110.4	11.0063	110.4	26.9181		110.4	15.7791	110.4	30.9345		110.4	13.1797	110.4	30.2034		110.4	9.39094	110.4	23.472		110.4	12.1537	110.4	24.0817		110.4	11.164	110.4	23.8967		110.4	11.1515	110.4	23.0271		110.4	14.2684	110.4	14.9364
	110.5	29.1841	110.5	44.7053		110.5	24.9888	110.5	44.7849		110.5	11.0119	110.5	26.917		110.5	15.7955	110.5	30.9367		110.5	13.1873	110.5	30.2062		110.5	9.39593	110.5	23.4704		110.5	12.1563	110.5	24.0799		110.5	11.1643	110.5	23.8961		110.5	11.1481	110.5	23.0266		110.5	14.2753	110.5	14.9463
	110.6	29.1841	110.6	44.7038		110.6	24.9878	110.6	44.7808		110.6	11.0155	110.6	26.9168		110.6	15.8086	110.6	30.9387		110.6	13.1957	110.6	30.2109		110.6	9.4014	110.6	23.4687		110.6	12.1565	110.6	24.0766		110.6	11.1652	110.6	23.8937		110.6	11.1448	110.6	23.0244		110.6	14.281	110.6	14.9543
	110.7	29.1841	110.7	44.7013		110.7	24.9873	110.7	44.7767		110.7	11.0169	110.7	26.9175		110.7	15.8161	110.7	30.94		110.7	13.2044	110.7	30.2166		110.7	9.40519	110.7	23.468		110.7	12.1555	110.7	24.0742		110.7	11.1675	110.7	23.8911		110.7	11.1436	110.7	23.0223		110.7	14.2863	110.7	14.9595
	110.8	29.1833	110.8	44.6983		110.8	24.9869	110.8	44.773		110.8	11.0166	110.8	26.919		110.8	15.8176	110.8	30.94		110.8	13.2127	110.8	30.222		110.8	9.40633	110.8	23.4685		110.8	12.155	110.8	24.075		110.8	11.1725	110.8	23.8906		110.8	11.1441	110.8	23.0216		110.8	14.2899	110.8	14.9617
	110.9	29.1818	110.9	44.6951		110.9	24.9845	110.9	44.7695		110.9	11.0154	110.9	26.9208		110.9	15.8161	110.9	30.9391		110.9	13.2194	110.9	30.2264		110.9	9.40622	110.9	23.4706		110.9	12.1553	110.9	24.0781		110.9	11.1788	110.9	23.8911		110.9	11.1446	110.9	23.0218		110.9	14.2906	110.9	14.962
	111	29.1797	111	44.6923		111	24.9793	111	44.7675		111	11.0133	111	26.9231		111	15.8149	111	30.9382		111	13.2232	111	30.2286		111	9.40659	111	23.4751		111	12.1559	111	24.0803		111	11.1837	111	23.8913		111	11.1463	111	23.0216		111	14.2892	111	14.9612
	111.1	29.1778	111.1	44.6894		111.1	24.9739	111.1	44.7671		111.1	11.0103	111.1	26.9261		111.1	15.8136	111.1	30.9385		111.1	13.2238	111.1	30.2283		111.1	9.40645	111.1	23.4809		111.1	12.1567	111.1	24.0821		111.1	11.1859	111.1	23.891		111.1	11.1489	111.1	23.021		111.1	14.2872	111.1	14.9575
	111.2	29.1759	111.2	44.6869		111.2	24.9706	111.2	44.7674		111.2	11.0067	111.2	26.9294		111.2	15.8111	111.2	30.9394		111.2	13.2221	111.2	30.2269		111.2	9.40597	111.2	23.4849		111.2	12.158	111.2	24.0835		111.2	11.1868	111.2	23.8889		111.2	11.1519	111.2	23.0196		111.2	14.288	111.2	14.9504
	111.3	29.1727	111.3	44.6853		111.3	24.9687	111.3	44.7674		111.3	11.0033	111.3	26.9319		111.3	15.8079	111.3	30.9389		111.3	13.2196	111.3	30.2256		111.3	9.40661	111.3	23.4853		111.3	12.159	111.3	24.0839		111.3	11.1879	111.3	23.8852		111.3	11.156	111.3	23.0177		111.3	14.2919	111.3	14.9423
	111.4	29.1693	111.4	44.6828		111.4	24.9681	111.4	44.7662		111.4	11.0022	111.4	26.9334		111.4	15.805	111.4	30.9365		111.4	13.2176	111.4	30.2236		111.4	9.40859	111.4	23.4836		111.4	12.1586	111.4	24.0837		111.4	11.1898	111.4	23.881		111.4	11.1599	111.4	23.0161		111.4	14.2968	111.4	14.9335
	111.5	29.1681	111.5	44.6801		111.5	24.9696	111.5	44.7645		111.5	11.0033	111.5	26.9338		111.5	15.802	111.5	30.9336		111.5	13.216	111.5	30.2201		111.5	9.41203	111.5	23.4821		111.5	12.1566	111.5	24.0835		111.5	11.1929	111.5	23.8769		111.5	11.163	111.5	23.015		111.5	14.3008	111.5	14.9231
	111.6	29.169	111.6	44.6787		111.6	24.9733	111.6	44.7636		111.6	11.0054	111.6	26.9333		111.6	15.8001	111.6	30.9309		111.6	13.2142	111.6	30.216		111.6	9.41479	111.6	23.4801		111.6	12.1538	111.6	24.0835		111.6	11.1965	111.6	23.8733		111.6	11.1657	111.6	23.0153		111.6	14.301	111.6	14.914
	111.7	29.1704	111.7	44.6792		111.7	24.9783	111.7	44.7637		111.7	11.0083	111.7	26.9325		111.7	15.7995	111.7	30.9287		111.7	13.2124	111.7	30.2113		111.7	9.41539	111.7	23.4771		111.7	12.152	111.7	24.0832		111.7	11.1998	111.7	23.8704		111.7	11.1664	111.7	23.0184		111.7	14.2988	111.7	14.9062
	111.8	29.1729	111.8	44.6819		111.8	24.9826	111.8	44.7637		111.8	11.0112	111.8	26.9319		111.8	15.7984	111.8	30.9263		111.8	13.2109	111.8	30.2069		111.8	9.41536	111.8	23.4739		111.8	12.1512	111.8	24.0825		111.8	11.2017	111.8	23.8681		111.8	11.1668	111.8	23.0232		111.8	14.2966	111.8	14.8971
	111.9	29.1781	111.9	44.6846		111.9	24.9851	111.9	44.7623		111.9	11.0147	111.9	26.934		111.9	15.7981	111.9	30.9238		111.9	13.2096	111.9	30.2053		111.9	9.41547	111.9	23.4721		111.9	12.1512	111.9	24.0816		111.9	11.2019	111.9	23.8658		111.9	11.1679	111.9	23.0284		111.9	14.2967	111.9	14.8876
	112	29.1867	112	44.6865		112	24.9864	112	44.7616		112	11.0188	112	26.9411		112	15.7994	112	30.922		112	13.208	112	30.2057		112	9.41602	112	23.4722		112	12.152	112	24.0808		112	11.2032	112	23.8635		112	11.1695	112	23.0336		112	14.3016	112	14.8799
	112.1	29.196	112.1	44.6877		112.1	24.988	112.1	44.7631		112.1	11.0239	112.1	26.9506		112.1	15.8016	112.1	30.9213		112.1	13.2057	112.1	30.2066		112.1	9.41746	112.1	23.4736		112.1	12.1538	112.1	24.0804		112.1	11.2067	112.1	23.8614		112.1	11.1709	112.1	23.0373		112.1	14.3099	112.1	14.8746
	112.2	29.2025	112.2	44.6887		112.2	24.9897	112.2	44.7648		112.2	11.0306	112.2	26.9593		112.2	15.8029	112.2	30.9207		112.2	13.203	112.2	30.2074		112.2	9.41942	112.2	23.4765		112.2	12.1566	112.2	24.0805		112.2	11.2098	112.2	23.8601		112.2	11.1711	112.2	23.0393		112.2	14.3175	112.2	14.8709
	112.3	29.2064	112.3	44.6908		112.3	24.991	112.3	44.7658		112.3	11.0374	112.3	26.9647		112.3	15.802	112.3	30.9199		112.3	13.2005	112.3	30.207		112.3	9.42204	112.3	23.4787		112.3	12.1603	112.3	24.081		112.3	11.2109	112.3	23.8597		112.3	11.171	112.3	23.0392		112.3	14.322	112.3	14.8668
	112.4	29.2087	112.4	44.6926		112.4	24.9925	112.4	44.7668		112.4	11.0432	112.4	26.9665		112.4	15.8007	112.4	30.9188		112.4	13.1984	112.4	30.2063		112.4	9.42511	112.4	23.4804		112.4	12.1643	112.4	24.0807		112.4	11.2099	112.4	23.8592		112.4	11.172	112.4	23.0362		112.4	14.3227	112.4	14.8611
	112.5	29.21	112.5	44.693		112.5	24.9944	112.5	44.7683		112.5	11.0483	112.5	26.9684		112.5	15.8001	112.5	30.918		112.5	13.1971	112.5	30.2057		112.5	9.42832	112.5	23.4827		112.5	12.1679	112.5	24.0793		112.5	11.2079	112.5	23.8585		112.5	11.1747	112.5	23.0323		112.5	14.3199	112.5	14.8551
	112.6	29.2101	112.6	44.6934		112.6	24.9966	112.6	44.7702		112.6	11.0526	112.6	26.9711		112.6	15.7995	112.6	30.9175		112.6	13.1975	112.6	30.2047		112.6	9.43235	112.6	23.4846		112.6	12.171	112.6	24.0767		112.6	11.205	112.6	23.8579		112.6	11.1782	112.6	23.0289		112.6	14.3153	112.6	14.8506
	112.7	29.2086	112.7	44.6937		112.7	24.998	112.7	44.7726		112.7	11.0542	112.7	26.9732		112.7	15.7991	112.7	30.9163		112.7	13.199	112.7	30.203		112.7	9.43804	112.7	23.487		112.7	12.173	112.7	24.0741		112.7	11.2016	112.7	23.8581		112.7	11.181	112.7	23.0257		112.7	14.3098	112.7	14.8477
	112.8	29.206	112.8	44.6932		112.8	24.9981	112.8	44.7745		112.8	11.0534	112.8	26.9734		112.8	15.7993	112.8	30.9147		112.8	13.1998	112.8	30.1995		112.8	9.44498	112.8	23.4903		112.8	12.1745	112.8	24.0721		112.8	11.1982	112.8	23.86		112.8	11.1816	112.8	23.0229		112.8	14.3031	112.8	14.8449
	112.9	29.2034	112.9	44.6926		112.9	24.9981	112.9	44.7755		112.9	11.0525	112.9	26.972		112.9	15.8002	112.9	30.9139		112.9	13.1995	112.9	30.1948		112.9	9.4519	112.9	23.494		112.9	12.1761	112.9	24.0721		112.9	11.1945	112.9	23.8626		112.9	11.1813	112.9	23.021		112.9	14.2943	112.9	14.8432
	113	29.2005	113	44.6918		113	24.9991	113	44.7758		113	11.052	113	26.9708		113	15.802	113	30.9143		113	13.1995	113	30.19		113	9.46059	113	23.4968		113	12.178	113	24.0758		113	11.1912	113	23.8646		113	11.1815	113	23.0192		113	14.2837	113	14.8433
	113.1	29.1971	113.1	44.6909		113.1	25.0001	113.1	44.7754		113.1	11.0521	113.1	26.9699		113.1	15.8048	113.1	30.9153		113.1	13.2024	113.1	30.1853		113.1	9.47051	113.1	23.4975		113.1	12.181	113.1	24.0822		113.1	11.1883	113.1	23.8658		113.1	11.181	113.1	23.0177		113.1	14.273	113.1	14.8426
	113.2	29.1935	113.2	44.6902		113.2	25.0009	113.2	44.7732		113.2	11.0529	113.2	26.9681		113.2	15.8083	113.2	30.9171		113.2	13.2081	113.2	30.1811		113.2	9.47832	113.2	23.4964		113.2	12.1843	113.2	24.0895		113.2	11.1866	113.2	23.8658		113.2	11.1798	113.2	23.0146		113.2	14.2642	113.2	14.8388
	113.3	29.1908	113.3	44.6894		113.3	25.0034	113.3	44.7689		113.3	11.0542	113.3	26.964		113.3	15.812	113.3	30.921		113.3	13.213	113.3	30.1774		113.3	9.48303	113.3	23.495		113.3	12.1862	113.3	24.0948		113.3	11.1857	113.3	23.8643		113.3	11.1778	113.3	23.0095		113.3	14.259	113.3	14.833
	113.4	29.1898	113.4	44.6895		113.4	25.0082	113.4	44.7648		113.4	11.0561	113.4	26.9585		113.4	15.8153	113.4	30.9272		113.4	13.2157	113.4	30.1745		113.4	9.48542	113.4	23.4934		113.4	12.1876	113.4	24.0979		113.4	11.1857	113.4	23.8619		113.4	11.1761	113.4	23.0053		113.4	14.2553	113.4	14.8274
	113.5	29.1906	113.5	44.6909		113.5	25.0145	113.5	44.7625		113.5	11.0594	113.5	26.953		113.5	15.8187	113.5	30.9328		113.5	13.2168	113.5	30.1718		113.5	9.48571	113.5	23.4916		113.5	12.1884	113.5	24.0997		113.5	11.1871	113.5	23.8599		113.5	11.1759	113.5	23.0044		113.5	14.25	113.5	14.8238
	113.6	29.1919	113.6	44.6936		113.6	25.0203	113.6	44.7608		113.6	11.0627	113.6	26.947		113.6	15.8215	113.6	30.9365		113.6	13.2171	113.6	30.1698		113.6	9.48474	113.6	23.49		113.6	12.1892	113.6	24.101		113.6	11.1905	113.6	23.859		113.6	11.1762	113.6	23.0075		113.6	14.243	113.6	14.8222
	113.7	29.1939	113.7	44.6975		113.7	25.0249	113.7	44.7585		113.7	11.0641	113.7	26.9403		113.7	15.8219	113.7	30.9382		113.7	13.2176	113.7	30.1703		113.7	9.48371	113.7	23.4897		113.7	12.1901	113.7	24.1017		113.7	11.1953	113.7	23.8595		113.7	11.1773	113.7	23.0121		113.7	14.2354	113.7	14.8209
	113.8	29.1982	113.8	44.7022		113.8	25.0291	113.8	44.7557		113.8	11.064	113.8	26.9328		113.8	15.8204	113.8	30.9379		113.8	13.2193	113.8	30.1716		113.8	9.4825	113.8	23.4909		113.8	12.1907	113.8	24.1012		113.8	11.2	113.8	23.8607		113.8	11.1788	113.8	23.0136		113.8	14.23	113.8	14.8211
	113.9	29.2043	113.9	44.7073		113.9	25.0326	113.9	44.753		113.9	11.0638	113.9	26.9259		113.9	15.8191	113.9	30.9362		113.9	13.2218	113.9	30.1716		113.9	9.48068	113.9	23.4918		113.9	12.1913	113.9	24.0994		113.9	11.204	113.9	23.861		113.9	11.1804	113.9	23.0121		113.9	14.2251	113.9	14.8236
	114	29.2098	114	44.7131		114	25.0343	114	44.7504		114	11.0664	114	26.9211		114	15.8175	114	30.9336		114	13.2255	114	30.1708		114	9.47959	114	23.492		114	12.1924	114	24.0976		114	11.2068	114	23.8615		114	11.1819	114	23.0094		114	14.2201	114	14.8283
	114.1	29.2126	114.1	44.719		114.1	25.034	114.1	44.7483		114.1	11.0714	114.1	26.9185		114.1	15.8156	114.1	30.9304		114.1	13.2292	114.1	30.1702		114.1	9.48077	114.1	23.4918		114.1	12.1946	114.1	24.0963		114.1	11.2082	114.1	23.8628		114.1	11.1832	114.1	23.0074		114.1	14.2177	114.1	14.836
	114.2	29.2138	114.2	44.7242		114.2	25.0339	114.2	44.7473		114.2	11.0765	114.2	26.9176		114.2	15.8136	114.2	30.9274		114.2	13.2316	114.2	30.1695		114.2	9.48449	114.2	23.4907		114.2	12.198	114.2	24.0951		114.2	11.209	114.2	23.8643		114.2	11.1858	114.2	23.0071		114.2	14.2183	114.2	14.8451
	114.3	29.2147	114.3	44.7274		114.3	25.0347	114.3	44.7508		114.3	11.0816	114.3	26.9199		114.3	15.8117	114.3	30.9252		114.3	13.2334	114.3	30.1683		114.3	9.49028	114.3	23.4905		114.3	12.2033	114.3	24.094		114.3	11.2091	114.3	23.8656		114.3	11.1897	114.3	23.0075		114.3	14.2214	114.3	14.8532
	114.4	29.216	114.4	44.729		114.4	25.0366	114.4	44.7589		114.4	11.0862	114.4	26.9245		114.4	15.8107	114.4	30.9235		114.4	13.2348	114.4	30.1676		114.4	9.49726	114.4	23.4921		114.4	12.21	114.4	24.0929		114.4	11.2095	114.4	23.8659		114.4	11.1943	114.4	23.0082		114.4	14.2255	114.4	14.8598
	114.5	29.2165	114.5	44.7298		114.5	25.0397	114.5	44.7666		114.5	11.09	114.5	26.9288		114.5	15.8104	114.5	30.9232		114.5	13.2368	114.5	30.1688		114.5	9.50486	114.5	23.4945		114.5	12.2156	114.5	24.0906		114.5	11.2112	114.5	23.8663		114.5	11.1994	114.5	23.0089		114.5	14.2302	114.5	14.8656
	114.6	29.2161	114.6	44.7293		114.6	25.0436	114.6	44.7717		114.6	11.0925	114.6	26.9316		114.6	15.8102	114.6	30.9238		114.6	13.2393	114.6	30.1715		114.6	9.51341	114.6	23.4966		114.6	12.2189	114.6	24.0865		114.6	11.2131	114.6	23.8665		114.6	11.205	114.6	23.0074		114.6	14.2341	114.6	14.8721
	114.7	29.217	114.7	44.7283		114.7	25.0479	114.7	44.773		114.7	11.0936	114.7	26.9315		114.7	15.8101	114.7	30.9231		114.7	13.2419	114.7	30.173		114.7	9.52393	114.7	23.4987		114.7	12.2201	114.7	24.0814		114.7	11.2143	114.7	23.8662		114.7	11.2099	114.7	23.0037		114.7	14.2359	114.7	14.8772
	114.8	29.2191	114.8	44.7266		114.8	25.0521	114.8	44.7732		114.8	11.0937	114.8	26.928		114.8	15.8113	114.8	30.9203		114.8	13.2448	114.8	30.1732		114.8	9.53427	114.8	23.5018		114.8	12.2209	114.8	24.0763		114.8	11.2159	114.8	23.865		114.8	11.2129	114.8	22.9999		114.8	14.2356	114.8	14.877
	114.9	29.2221	114.9	44.7248		114.9	25.0544	114.9	44.7754		114.9	11.0942	114.9	26.9216		114.9	15.8139	114.9	30.9165		114.9	13.2476	114.9	30.1732		114.9	9.54205	114.9	23.5044		114.9	12.2231	114.9	24.0725		114.9	11.219	114.9	23.863		114.9	11.2139	114.9	22.9977		114.9	14.2333	114.9	14.8705
	115	29.2254	115	44.724		115	25.0541	115	44.7783		115	11.0958	115	26.9146		115	15.8169	115	30.9122		115	13.2507	115	30.1724		115	9.54753	115	23.5055		115	12.2262	115	24.0697		115	11.2223	115	23.8608		115	11.2147	115	22.9967		115	14.2305	115	14.861
	115.1	29.228	115.1	44.7237		115.1	25.0531	115.1	44.7791		115.1	11.0974	115.1	26.9081		115.1	15.8191	115.1	30.9077		115.1	13.2538	115.1	30.1715		115.1	9.55167	115.1	23.5062		115.1	12.2287	115.1	24.0676		115.1	11.2237	115.1	23.8596		115.1	11.217	115.1	22.9955		115.1	14.2307	115.1	14.8524
	115.2	29.2309	115.2	44.7208		115.2	25.0532	115.2	44.7764		115.2	11.099	115.2	26.9025		115.2	15.8192	115.2	30.9034		115.2	13.256	115.2	30.1704		115.2	9.55573	115.2	23.5044		115.2	12.2298	115.2	24.0663		115.2	11.223	115.2	23.8602		115.2	11.2207	115.2	22.9939		115.2	14.233	115.2	14.8447
	115.3	29.2344	115.3	44.7135		115.3	25.0536	115.3	44.771		115.3	11.1009	115.3	26.8976		115.3	15.818	115.3	30.8996		115.3	13.2566	115.3	30.1686		115.3	9.55929	115.3	23.4992		115.3	12.2297	115.3	24.0656		115.3	11.222	115.3	23.8615		115.3	11.2252	115.3	22.9923		115.3	14.236	115.3	14.8378
	115.4	29.2372	115.4	44.7036		115.4	25.0544	115.4	44.7647		115.4	11.103	115.4	26.8934		115.4	15.8177	115.4	30.8973		115.4	13.2566	115.4	30.1669		115.4	9.56118	115.4	23.4929		115.4	12.2295	115.4	24.065		115.4	11.2219	115.4	23.8623		115.4	11.2294	115.4	22.9915		115.4	14.2379	115.4	14.8333
	115.5	29.2388	115.5	44.6932		115.5	25.0563	115.5	44.7594		115.5	11.1053	115.5	26.8913		115.5	15.8185	115.5	30.8966		115.5	13.2563	115.5	30.1655		115.5	9.56178	115.5	23.4861		115.5	12.229	115.5	24.0642		115.5	11.2227	115.5	23.8622		115.5	11.2318	115.5	22.9909		115.5	14.2388	115.5	14.831
	115.6	29.2397	115.6	44.6841		115.6	25.0589	115.6	44.755		115.6	11.1071	115.6	26.8919		115.6	15.8192	115.6	30.8964		115.6	13.2561	115.6	30.1643		115.6	9.56242	115.6	23.479		115.6	12.2289	115.6	24.063		115.6	11.2247	115.6	23.8609		115.6	11.2333	115.6	22.9897		115.6	14.2389	115.6	14.8311
	115.7	29.2398	115.7	44.6766		115.7	25.0626	115.7	44.7491		115.7	11.1083	115.7	26.8943		115.7	15.8198	115.7	30.896		115.7	13.2566	115.7	30.1632		115.7	9.56297	115.7	23.4719		115.7	12.2315	115.7	24.0605		115.7	11.2293	115.7	23.8587		115.7	11.2343	115.7	22.988		115.7	14.24	115.7	14.8336
	115.8	29.2399	115.8	44.6707		115.8	25.0673	115.8	44.7407		115.8	11.1101	115.8	26.8971		115.8	15.8211	115.8	30.895		115.8	13.2578	115.8	30.1625		115.8	9.56194	115.8	23.4648		115.8	12.2356	115.8	24.0582		115.8	11.2366	115.8	23.8564		115.8	11.234	115.8	22.9874		115.8	14.2438	115.8	14.8349
	115.9	29.2414	115.9	44.6663		115.9	25.0713	115.9	44.731		115.9	11.114	115.9	26.8989		115.9	15.8235	115.9	30.8935		115.9	13.26	115.9	30.162		115.9	9.55867	115.9	23.4586		115.9	12.2383	115.9	24.0574		115.9	11.2446	115.9	23.855		115.9	11.2335	115.9	22.9882		115.9	14.2489	115.9	14.8344
	116	29.2437	116	44.6626		116	25.0708	116	44.7222		116	11.1199	116	26.8997		116	15.8265	116	30.8913		116	13.2634	116	30.1617		116	9.55467	116	23.4542		116	12.2393	116	24.0565		116	11.2505	116	23.856		116	11.2336	116	22.9898		116	14.2545	116	14.8349
	116.1	29.2451	116.1	44.6596		116.1	25.0667	116.1	44.7144		116.1	11.1259	116.1	26.8996		116.1	15.8294	116.1	30.8883		116.1	13.2664	116.1	30.1612		116.1	9.55208	116.1	23.4526		116.1	12.2389	116.1	24.0555		116.1	11.2532	116.1	23.8583		116.1	11.2342	116.1	22.991		116.1	14.2599	116.1	14.8361
	116.2	29.2458	116.2	44.657		116.2	25.0629	116.2	44.7064		116.2	11.1313	116.2	26.8983		116.2	15.8324	116.2	30.8855		116.2	13.2675	116.2	30.1599		116.2	9.55037	116.2	23.4525		116.2	12.2378	116.2	24.0546		116.2	11.2543	116.2	23.859		116.2	11.2356	116.2	22.9915		116.2	14.2652	116.2	14.8377
	116.3	29.2452	116.3	44.6542		116.3	25.06	116.3	44.7005		116.3	11.1371	116.3	26.8969		116.3	15.8358	116.3	30.8839		116.3	13.2677	116.3	30.1589		116.3	9.54961	116.3	23.4525		116.3	12.2368	116.3	24.0538		116.3	11.2549	116.3	23.859		116.3	11.2363	116.3	22.9927		116.3	14.2707	116.3	14.8406
	116.4	29.2425	116.4	44.6524		116.4	25.0585	116.4	44.6988		116.4	11.1431	116.4	26.8954		116.4	15.8395	116.4	30.8831		116.4	13.2692	116.4	30.1596		116.4	9.54979	116.4	23.4521		116.4	12.2362	116.4	24.0533		116.4	11.2548	116.4	23.8592		116.4	11.2356	116.4	22.9939		116.4	14.2756	116.4	14.8446
	116.5	29.2379	116.5	44.6522		116.5	25.0582	116.5	44.7012		116.5	11.1484	116.5	26.8933		116.5	15.843	116.5	30.8825		116.5	13.2719	116.5	30.1619		116.5	9.55177	116.5	23.4516		116.5	12.2345	116.5	24.0527		116.5	11.2546	116.5	23.8575		116.5	11.2364	116.5	22.9944		116.5	14.2811	116.5	14.8501
	116.6	29.2328	116.6	44.6524		116.6	25.0589	116.6	44.7062		116.6	11.1522	116.6	26.8904		116.6	15.8463	116.6	30.8817		116.6	13.2744	116.6	30.1646		116.6	9.55647	116.6	23.4504		116.6	12.2315	116.6	24.049		116.6	11.2546	116.6	23.8532		116.6	11.239	116.6	22.9932		116.6	14.2874	116.6	14.8575
	116.7	29.2299	116.7	44.6519		116.7	25.0611	116.7	44.7129		116.7	11.1539	116.7	26.8872		116.7	15.8499	116.7	30.8813		116.7	13.2757	116.7	30.1664		116.7	9.56281	116.7	23.4494		116.7	12.2285	116.7	24.0484		116.7	11.2548	116.7	23.8478		116.7	11.2409	116.7	22.9909		116.7	14.2935	116.7	14.8651
	116.8	29.2284	116.8	44.6508		116.8	25.0627	116.8	44.7207		116.8	11.1548	116.8	26.8858		116.8	15.8539	116.8	30.8832		116.8	13.2779	116.8	30.1674		116.8	9.56954	116.8	23.4487		116.8	12.2269	116.8	24.0496		116.8	11.2552	116.8	23.8436		116.8	11.244	116.8	22.9903		116.8	14.2967	116.8	14.8711
	116.9	29.2274	116.9	44.6489		116.9	25.063	116.9	44.7288		116.9	11.1564	116.9	26.886		116.9	15.858	116.9	30.8869		116.9	13.2814	116.9	30.1678		116.9	9.57504	116.9	23.4486		116.9	12.2277	116.9	24.0532		116.9	11.2554	116.9	23.8414		116.9	11.2496	116.9	22.9915		116.9	14.297	116.9	14.8752
	117	29.2263	117	44.6463		117	25.0618	117	44.7369		117	11.157	117	26.8867		117	15.8627	117	30.8903		117	13.284	117	30.1669		117	9.57941	117	23.4492		117	12.2303	117	24.0585		117	11.2554	117	23.84		117	11.2559	117	22.9935		117	14.2977	117	14.8791
	117.1	29.2275	117.1	44.6434		117.1	25.0605	117.1	44.744		117.1	11.1572	117.1	26.887		117.1	15.8692	117.1	30.8926		117.1	13.2847	117.1	30.1641		117.1	9.58264	117.1	23.4508		117.1	12.233	117.1	24.0626		117.1	11.2565	117.1	23.8387		117.1	11.2619	117.1	22.9953		117.1	14.2994	117.1	14.8831
	117.2	29.2307	117.2	44.6395		117.2	25.0611	117.2	44.7503		117.2	11.1586	117.2	26.8863		117.2	15.8763	117.2	30.8932		117.2	13.2832	117.2	30.1594		117.2	9.58394	117.2	23.4525		117.2	12.2353	117.2	24.0641		117.2	11.2589	117.2	23.8372		117.2	11.2684	117.2	22.9952		117.2	14.3027	117.2	14.8838
	117.3	29.2324	117.3	44.6352		117.3	25.0626	117.3	44.7559		117.3	11.1617	117.3	26.8863		117.3	15.8819	117.3	30.8912		117.3	13.2808	117.3	30.1549		117.3	9.58365	117.3	23.4527		117.3	12.2371	117.3	24.063		117.3	11.2622	117.3	23.8366		117.3	11.2754	117.3	22.9939		117.3	14.3081	117.3	14.8781
	117.4	29.2329	117.4	44.6321		117.4	25.0642	117.4	44.7602		117.4	11.1648	117.4	26.888		117.4	15.8854	117.4	30.8867		117.4	13.2791	117.4	30.1517		117.4	9.58309	117.4	23.4517		117.4	12.2384	117.4	24.0601		117.4	11.2652	117.4	23.8366		117.4	11.2814	117.4	22.9909		117.4	14.3146	117.4	14.8668
	117.5	29.233	117.5	44.6313		117.5	25.0668	117.5	44.7622		117.5	11.1587	117.5	26.8893		117.5	15.8867	117.5	30.8816		117.5	13.2774	117.5	30.1491		117.5	9.58332	117.5	23.4509		117.5	12.2386	117.5	24.0558		117.5	11.2681	117.5	23.836		117.5	11.2863	117.5	22.9874		117.5	14.3207	117.5	14.8544
	117.6	29.2346	117.6	44.631		117.6	25.0711	117.6	44.763		117.6	11.1388	117.6	26.8889		117.6	15.8861	117.6	30.8794		117.6	13.2756	117.6	30.1458		117.6	9.58476	117.6	23.4504		117.6	12.2384	117.6	24.0522		117.6	11.2709	117.6	23.8359		117.6	11.2891	117.6	22.9846		117.6	14.3242	117.6	14.8439
	117.7	29.2372	117.7	44.6308		117.7	25.0778	117.7	44.7632		117.7	11.1145	117.7	26.8876		117.7	15.8852	117.7	30.8802		117.7	13.2754	117.7	30.1422		117.7	9.58641	117.7	23.4487		117.7	12.2392	117.7	24.0505		117.7	11.2739	117.7	23.8375		117.7	11.2881	117.7	22.9828		117.7	14.3255	117.7	14.8335
	117.8	29.2387	117.8	44.632		117.8	25.0857	117.8	44.7615		117.8	11.0966	117.8	26.8854		117.8	15.8857	117.8	30.8801		117.8	13.2773	117.8	30.1395		117.8	9.58713	117.8	23.4452		117.8	12.2411	117.8	24.05		117.8	11.2769	117.8	23.8404		117.8	11.2853	117.8	22.9814		117.8	14.3255	117.8	14.8232
	117.9	29.2398	117.9	44.6345		117.9	25.0926	117.9	44.7574		117.9	11.0888	117.9	26.8821		117.9	15.8879	117.9	30.8785		117.9	13.2806	117.9	30.1385		117.9	9.58711	117.9	23.4422		117.9	12.2427	117.9	24.0499		117.9	11.2791	117.9	23.8428		117.9	11.2828	117.9	22.9803		117.9	14.3254	117.9	14.818
	118	29.2416	118	44.6373		118	25.0982	118	44.7529		118	11.0891	118	26.8793		118	15.8915	118	30.877		118	13.2847	118	30.1412		118	9.58663	118	23.4408		118	12.2437	118	24.0496		118	11.279	118	23.8432		118	11.2807	118	22.9797		118	14.3242	118	14.8214
	118.1	29.2447	118.1	44.6371		118.1	25.1026	118.1	44.7484		118.1	11.0947	118.1	26.8777		118.1	15.8949	118.1	30.8768		118.1	13.2882	118.1	30.1463		118.1	9.58715	118.1	23.4407		118.1	12.245	118.1	24.0502		118.1	11.277	118.1	23.842		118.1	11.2788	118.1	22.9811		118.1	14.3216	118.1	14.8287
	118.2	29.2485	118.2	44.6353		118.2	25.1062	118.2	44.7434		118.2	11.1037	118.2	26.8771		118.2	15.8976	118.2	30.8772		118.2	13.2911	118.2	30.1507		118.2	9.58921	118.2	23.4415		118.2	12.2474	118.2	24.0511		118.2	11.2752	118.2	23.8396		118.2	11.2777	118.2	22.9846		118.2	14.3208	118.2	14.8333
	118.3	29.2515	118.3	44.6343		118.3	25.1087	118.3	44.7386		118.3	11.1133	118.3	26.8766		118.3	15.8994	118.3	30.8765		118.3	13.2945	118.3	30.1535		118.3	9.59219	118.3	23.4426		118.3	12.2505	118.3	24.0498		118.3	11.276	118.3	23.8362		118.3	11.2782	118.3	22.9893		118.3	14.3222	118.3	14.8333
	118.4	29.2532	118.4	44.6351		118.4	25.1091	118.4	44.7339		118.4	11.122	118.4	26.8751		118.4	15.8994	118.4	30.8764		118.4	13.2989	118.4	30.1548		118.4	9.59586	118.4	23.4446		118.4	12.2531	118.4	24.0461		118.4	11.2793	118.4	23.8328		118.4	11.2802	118.4	22.9946		118.4	14.3233	118.4	14.8294
	118.5	29.2548	118.5	44.6371		118.5	25.1088	118.5	44.7284		118.5	11.1282	118.5	26.8726		118.5	15.8973	118.5	30.878		118.5	13.3041	118.5	30.1549		118.5	9.60023	118.5	23.4463		118.5	12.2554	118.5	24.0414		118.5	11.284	118.5	23.8299		118.5	11.2833	118.5	22.9986		118.5	14.3225	118.5	14.8224
	118.6	29.257	118.6	44.6382		118.6	25.1084	118.6	44.7224		118.6	11.1311	118.6	26.8695		118.6	15.8941	118.6	30.8804		118.6	13.3097	118.6	30.154		118.6	9.60467	118.6	23.4466		118.6	12.2577	118.6	24.0369		118.6	11.2894	118.6	23.8278		118.6	11.2856	118.6	23.0004		118.6	14.3207	118.6	14.815
	118.7	29.2586	118.7	44.6374		118.7	25.1088	118.7	44.7174		118.7	11.1316	118.7	26.8671		118.7	15.8905	118.7	30.8832		118.7	13.3151	118.7	30.1533		118.7	9.60859	118.7	23.4462		118.7	12.2601	118.7	24.0331		118.7	11.2943	118.7	23.8264		118.7	11.2858	118.7	22.9999		118.7	14.3188	118.7	14.809
	118.8	29.2596	118.8	44.6357		118.8	25.11	118.8	44.7132		118.8	11.1307	118.8	26.8662		118.8	15.8884	118.8	30.885		118.8	13.3201	118.8	30.1526		118.8	9.61106	118.8	23.4463		118.8	12.2623	118.8	24.0302		118.8	11.2975	118.8	23.8259		118.8	11.2861	118.8	22.9971		118.8	14.3148	118.8	14.8025
	118.9	29.26	118.9	44.6331		118.9	25.1104	118.9	44.7105		118.9	11.1305	118.9	26.8673		118.9	15.8875	118.9	30.8849		118.9	13.3245	118.9	30.1512		118.9	9.61231	118.9	23.4479		118.9	12.2648	118.9	24.0277		118.9	11.2985	118.9	23.8262		118.9	11.287	118.9	22.9931		118.9	14.3073	118.9	14.7939
	119	29.2598	119	44.6295		119	25.1099	119	44.7104		119	11.1308	119	26.8697		119	15.8873	119	30.8833		119	13.327	119	30.1492		119	9.61394	119	23.4497		119	12.2677	119	24.0254		119	11.2982	119	23.8272		119	11.2881	119	22.989		119	14.2978	119	14.785
	119.1	29.2601	119.1	44.6251		119.1	25.1086	119.1	44.7135		119.1	11.1301	119.1	26.8723		119.1	15.8878	119.1	30.8811		119.1	13.3274	119.1	30.1458		119.1	9.61528	119.1	23.4512		119.1	12.2711	119.1	24.0229		119.1	11.2974	119.1	23.8296		119.1	11.2896	119.1	22.9848		119.1	14.2864	119.1	14.7792
	119.2	29.2609	119.2	44.6203		119.2	25.1081	119.2	44.719		119.2	11.1292	119.2	26.8746		119.2	15.887	119.2	30.8796		119.2	13.326	119.2	30.1416		119.2	9.6161	119.2	23.4526		119.2	12.2763	119.2	24.0202		119.2	11.2958	119.2	23.8329		119.2	11.2923	119.2	22.9794		119.2	14.276	119.2	14.778
	119.3	29.2608	119.3	44.6169		119.3	25.1087	119.3	44.7261		119.3	11.1292	119.3	26.8761		119.3	15.8841	119.3	30.878		119.3	13.3244	119.3	30.1379		119.3	9.61649	119.3	23.4536		119.3	12.2827	119.3	24.019		119.3	11.294	119.3	23.8363		119.3	11.2975	119.3	22.9729		119.3	14.2698	119.3	14.7785
	119.4	29.2603	119.4	44.6143		119.4	25.1109	119.4	44.7351		119.4	11.1297	119.4	26.8757		119.4	15.8804	119.4	30.8767		119.4	13.3235	119.4	30.1348		119.4	9.61688	119.4	23.4547		119.4	12.2884	119.4	24.0197		119.4	11.2925	119.4	23.8393		119.4	11.3046	119.4	22.9674		119.4	14.2654	119.4	14.7785
	119.5	29.2612	119.5	44.611		119.5	25.1175	119.5	44.7436		119.5	11.129	119.5	26.8737		119.5	15.8775	119.5	30.8776		119.5	13.3226	119.5	30.1322		119.5	9.61802	119.5	23.4564		119.5	12.2929	119.5	24.0229		119.5	11.2919	119.5	23.8423		119.5	11.3122	119.5	22.9641		119.5	14.2609	119.5	14.7765
	119.6	29.2644	119.6	44.6083		119.6	25.1293	119.6	44.7495		119.6	11.1264	119.6	26.8701		119.6	15.8763	119.6	30.8795		119.6	13.3217	119.6	30.1299		119.6	9.61999	119.6	23.459		119.6	12.2963	119.6	24.0274		119.6	11.2924	119.6	23.8458		119.6	11.3191	119.6	22.9627		119.6	14.2559	119.6	14.7729
	119.7	29.2686	119.7	44.6079		119.7	25.1415	119.7	44.7526		119.7	11.1233	119.7	26.8636		119.7	15.8767	119.7	30.8819		119.7	13.3215	119.7	30.1287		119.7	9.62216	119.7	23.4623		119.7	12.299	119.7	24.0318		119.7	11.2929	119.7	23.8499		119.7	11.3263	119.7	22.9617		119.7	14.2512	119.7	14.769
	119.8	29.2737	119.8	44.6104		119.8	25.1489	119.8	44.7514		119.8	11.1201	119.8	26.8547		119.8	15.8797	119.8	30.8837		119.8	13.3222	119.8	30.1286		119.8	9.62432	119.8	23.4644		119.8	12.3009	119.8	24.0364		119.8	11.2934	119.8	23.8537		119.8	11.3341	119.8	22.9633		119.8	14.2491	119.8	14.7641
	119.9	29.28	119.9	44.6142		119.9	25.1507	119.9	44.746		119.9	11.1185	119.9	26.8453		119.9	15.8846	119.9	30.8784		119.9	13.3235	119.9	30.1298		119.9	9.62613	119.9	23.4651		119.9	12.3018	119.9	24.0411		119.9	11.2949	119.9	23.8551		119.9	11.3412	119.9	22.9668		119.9	14.2497	119.9	14.7587
	120	29.2869	120	44.615		120	25.1491	120	44.7386		120	11.1188	120	26.8379		120	15.8899	120	30.873		120	13.3255	120	30.134		120	9.62774	120	23.4668		120	12.303	120	24.0454		120	11.297	120	23.8541		120	11.3472	120	22.9694		120	14.2532	120	14.7563
	120.1	29.2929	120.1	44.6139		120.1	25.1481	120.1	44.7303		120.1	11.1197	120.1	26.8339		120.1	15.895	120.1	30.8678		120.1	13.329	120.1	30.1391		120.1	9.63019	120.1	23.4703		120.1	12.3046	120.1	24.0494		120.1	11.2985	120.1	23.8521		120.1	11.3522	120.1	22.9707		120.1	14.2623	120.1	14.7575
	120.2	29.2962	120.2	44.6147		120.2	25.1508	120.2	44.7226		120.2	11.1233	120.2	26.8322		120.2	15.8993	120.2	30.8623		120.2	13.3339	120.2	30.1436		120.2	9.63416	120.2	23.4738		120.2	12.3053	120.2	24.0538		120.2	11.299	120.2	23.8503		120.2	11.356	120.2	22.9713		120.2	14.2757	120.2	14.7623
	120.3	29.2973	120.3	44.6168		120.3	25.1544	120.3	44.7149		120.3	11.13	120.3	26.8304		120.3	15.9035	120.3	30.8571		120.3	13.3394	120.3	30.1464		120.3	9.64666	120.3	23.4759		120.3	12.3052	120.3	24.0576		120.3	11.3002	120.3	23.8488		120.3	11.3586	120.3	22.9719		120.3	14.2886	120.3	14.7712
	120.4	29.2971	120.4	44.6193		120.4	25.1577	120.4	44.7069		120.4	11.1323	120.4	26.8288		120.4	15.9078	120.4	30.853		120.4	13.3446	120.4	30.1465		120.4	9.65249	120.4	23.475		120.4	12.3055	120.4	24.0604		120.4	11.3026	120.4	23.8474		120.4	11.3584	120.4	22.9743		120.4	14.2981	120.4	14.7824
	120.5	29.2983	120.5	44.6214		120.5	25.1608	120.5	44.701		120.5	11.126	120.5	26.8298		120.5	15.9127	120.5	30.8496		120.5	13.3489	120.5	30.145		120.5	9.65854	120.5	23.4717		120.5	12.3112	120.5	24.0623		120.5	11.3051	120.5	23.8458		120.5	11.3549	120.5	22.9785		120.5	14.3033	120.5	14.7937
	120.6	29.3035	120.6	44.6218		120.6	25.1626	120.6	44.6969		120.6	11.1124	120.6	26.8345		120.6	15.9194	120.6	30.8471		120.6	13.3526	120.6	30.1433		120.6	9.6639	120.6	23.4671		120.6	12.3133	120.6	24.0623		120.6	11.3079	120.6	23.8435		120.6	11.3488	120.6	22.9824		120.6	14.3066	120.6	14.8039
	120.7	29.3114	120.7	44.6206		120.7	25.163	120.7	44.6927		120.7	11.0928	120.7	26.8412		120.7	15.9207	120.7	30.845		120.7	13.3563	120.7	30.1418		120.7	9.66946	120.7	23.4611		120.7	12.3132	120.7	24.0599		120.7	11.3112	120.7	23.8393		120.7	11.3416	120.7	22.9852		120.7	14.3108	120.7	14.8114
	120.8	29.3199	120.8	44.6182		120.8	25.1624	120.8	44.6877		120.8	11.0717	120.8	26.8477		120.8	15.9225	120.8	30.8433		120.8	13.3588	120.8	30.1406		120.8	9.67634	120.8	23.4555		120.8	12.3123	120.8	24.056		120.8	11.3165	120.8	23.8346		120.8	11.335	120.8	22.9877		120.8	14.3147	120.8	14.814
	120.9	29.3279	120.9	44.6149		120.9	25.1614	120.9	44.6819		120.9	11.0527	120.9	26.8534		120.9	15.9274	120.9	30.8424		120.9	13.3603	120.9	30.1387		120.9	9.68319	120.9	23.4505		120.9	12.312	120.9	24.0513		120.9	11.3249	120.9	23.8305		120.9	11.329	120.9	22.9914		120.9	14.3176	120.9	14.8117
	121	29.3339	121	44.6109		121	25.159	121	44.6781		121	11.0365	121	26.858		121	15.9357	121	30.8417		121	13.3611	121	30.1358		121	9.68849	121	23.4448		121	12.3116	121	24.0468		121	11.3337	121	23.8272		121	11.3248	121	22.9958		121	14.3191	121	14.806
	121.1	29.3372	121.1	44.6073		121.1	25.1559	121.1	44.6794		121.1	11.0239	121.1	26.8621		121.1	15.9455	121.1	30.8404		121.1	13.3613	121.1	30.1328		121.1	9.69265	121.1	23.4393		121.1	12.3108	121.1	24.0425		121.1	11.3404	121.1	23.8251		121.1	11.3235	121.1	22.9998		121.1	14.3185	121.1	14.7989
	121.2	29.339	121.2	44.6055		121.2	25.1528	121.2	44.6827		121.2	11.0156	121.2	26.8656		121.2	15.954	121.2	30.838		121.2	13.3617	121.2	30.1304		121.2	9.69617	121.2	23.4351		121.2	12.3097	121.2	24.0384		121.2	11.3451	121.2	23.8238		121.2	11.3242	121.2	23.0011		121.2	14.317	121.2	14.7922
	121.3	29.3398	121.3	44.6041		121.3	25.15	121.3	44.6857		121.3	11.0124	121.3	26.8675		121.3	15.9602	121.3	30.8345		121.3	13.3616	121.3	30.1286		121.3	9.6988	121.3	23.432		121.3	12.3079	121.3	24.0348		121.3	11.3485	121.3	23.8224		121.3	11.3255	121.3	22.9986		121.3	14.3155	121.3	14.7846
	121.4	29.3389	121.4	44.6014		121.4	25.1489	121.4	44.6884		121.4	11.0134	121.4	26.8682		121.4	15.9639	121.4	30.8312		121.4	13.3617	121.4	30.1274		121.4	9.70183	121.4	23.4295		121.4	12.3055	121.4	24.0314		121.4	11.3503	121.4	23.8217		121.4	11.3257	121.4	22.9943		121.4	14.3129	121.4	14.7765
	121.5	29.3371	121.5	44.5979		121.5	25.1492	121.5	44.6906		121.5	11.0166	121.5	26.8674		121.5	15.9645	121.5	30.8287		121.5	13.3625	121.5	30.1262		121.5	9.70636	121.5	23.4269		121.5	12.3024	121.5	24.0286		121.5	11.3506	121.5	23.8221		121.5	11.3246	121.5	22.9894		121.5	14.3075	121.5	14.7707
	121.6	29.3339	121.6	44.5949		121.6	25.1509	121.6	44.6923		121.6	11.0198	121.6	26.8654		121.6	15.9636	121.6	30.8277		121.6	13.3633	121.6	30.1244		121.6	9.71213	121.6	23.4243		121.6	12.2997	121.6	24.0262		121.6	11.3504	121.6	23.8234		121.6	11.3227	121.6	22.9856		121.6	14.2985	121.6	14.7665
	121.7	29.3298	121.7	44.5931		121.7	25.1528	121.7	44.6931		121.7	11.023	121.7	26.8617		121.7	15.9624	121.7	30.8287		121.7	13.364	121.7	30.1219		121.7	9.71742	121.7	23.4217		121.7	12.2984	121.7	24.0239		121.7	11.3499	121.7	23.8272		121.7	11.3209	121.7	22.9846		121.7	14.2885	121.7	14.7626
	121.8	29.326	121.8	44.5931		121.8	25.1551	121.8	44.6913		121.8	11.0281	121.8	26.8573		121.8	15.9619	121.8	30.8321		121.8	13.3639	121.8	30.1184		121.8	9.72123	121.8	23.4198		121.8	12.2983	121.8	24.022		121.8	11.3488	121.8	23.8291		121.8	11.3198	121.8	22.9848		121.8	14.2795	121.8	14.7593
	121.9	29.324	121.9	44.5937		121.9	25.1579	121.9	44.6859		121.9	11.0362	121.9	26.856		121.9	15.9629	121.9	30.8363		121.9	13.3626	121.9	30.1145		121.9	9.72401	121.9	23.4189		121.9	12.2991	121.9	24.021		121.9	11.3475	121.9	23.8313		121.9	11.3194	121.9	22.9842		121.9	14.2711	121.9	14.7617
	122	29.3258	122	44.5943		122	25.1602	122	44.6798		122	11.0452	122	26.8602		122	15.9651	122	30.8387		122	13.3611	122	30.1125		122	9.72613	122	23.4186		122	12.3008	122	24.0207		122	11.3455	122	23.8339		122	11.3198	122	22.9831		122	14.2629	122	14.7719
	122.1	29.3307	122.1	44.5952		122.1	25.1619	122.1	44.6743		122.1	11.0528	122.1	26.8676		122.1	15.9669	122.1	30.8389		122.1	13.3601	122.1	30.1121		122.1	9.72802	122.1	23.4204		122.1	12.3026	122.1	24.0208		122.1	11.3418	122.1	23.8376		122.1	11.3206	122.1	22.9806		122.1	14.2566	122.1	14.7845
	122.2	29.3366	122.2	44.5967		122.2	25.1634	122.2	44.6693		122.2	11.0597	122.2	26.8743		122.2	15.9674	122.2	30.8374		122.2	13.3584	122.2	30.1104		122.2	9.72918	122.2	23.4232		122.2	12.3044	122.2	24.0211		122.2	11.3383	122.2	23.8414		122.2	11.3221	122.2	22.9765		122.2	14.2548	122.2	14.7942
	122.3	29.3411	122.3	44.598		122.3	25.1662	122.3	44.6642		122.3	11.0649	122.3	26.8783		122.3	15.9671	122.3	30.8356		122.3	13.3562	122.3	30.1068		122.3	9.72918	122.3	23.4248		122.3	12.3072	122.3	24.0206		122.3	11.3368	122.3	23.8437		122.3	11.3248	122.3	22.972		122.3	14.2549	122.3	14.7986
	122.4	29.3442	122.4	44.5982		122.4	25.17	122.4	44.659		122.4	11.0687	122.4	26.8802		122.4	15.967	122.4	30.8342		122.4	13.3554	122.4	30.1027		122.4	9.72846	122.4	23.4237		122.4	12.3103	122.4	24.0192		122.4	11.3372	122.4	23.8444		122.4	11.3277	122.4	22.9687		122.4	14.2521	122.4	14.7981
	122.5	29.3469	122.5	44.5978		122.5	25.1738	122.5	44.6546		122.5	11.0734	122.5	26.8804		122.5	15.9664	122.5	30.8337		122.5	13.3562	122.5	30.0994		122.5	9.72895	122.5	23.4207		122.5	12.3127	122.5	24.0166		122.5	11.339	122.5	23.8434		122.5	11.3305	122.5	22.9664		122.5	14.2464	122.5	14.7941
	122.6	29.3493	122.6	44.5981		122.6	25.1779	122.6	44.6516		122.6	11.0795	122.6	26.879		122.6	15.9651	122.6	30.8351		122.6	13.3576	122.6	30.0971		122.6	9.73045	122.6	23.4183		122.6	12.3144	122.6	24.0132		122.6	11.3402	122.6	23.8409		122.6	11.3325	122.6	22.9641		122.6	14.2394	122.6	14.7888
	122.7	29.3501	122.7	44.5982		122.7	25.1821	122.7	44.6498		122.7	11.0852	122.7	26.875		122.7	15.9638	122.7	30.8382		122.7	13.3588	122.7	30.0949		122.7	9.73087	122.7	23.4173		122.7	12.316	122.7	24.0105		122.7	11.3406	122.7	23.8372		122.7	11.3328	122.7	22.9617		122.7	14.2332	122.7	14.7828
	122.8	29.3498	122.8	44.5976		122.8	25.1868	122.8	44.6495		122.8	11.0893	122.8	26.8684		122.8	15.9637	122.8	30.8427		122.8	13.3582	122.8	30.0922		122.8	9.73161	122.8	23.4169		122.8	12.3177	122.8	24.0096		122.8	11.3412	122.8	23.8328		122.8	11.3317	122.8	22.9605		122.8	14.229	122.8	14.775
	122.9	29.3489	122.9	44.5964		122.9	25.1917	122.9	44.6517		122.9	11.0924	122.9	26.8615		122.9	15.9648	122.9	30.8479		122.9	13.3571	122.9	30.0885		122.9	9.73639	122.9	23.4164		122.9	12.3203	122.9	24.0115		122.9	11.3416	122.9	23.8279		122.9	11.3311	122.9	22.9604		122.9	14.2271	122.9	14.7659
	123	29.347	123	44.5953		123	25.1946	123	44.6544		123	11.0943	123	26.8556		123	15.9658	123	30.8529		123	13.3597	123	30.085		123	9.74612	123	23.4161		123	12.3233	123	24.0162		123	11.3406	123	23.8219		123	11.3324	123	22.9601		123	14.2285	123	14.7586
	123.1	29.3441	123.1	44.5946		123.1	25.1953	123.1	44.6567		123.1	11.0941	123.1	26.8508		123.1	15.9665	123.1	30.8564		123.1	13.367	123.1	30.0819		123.1	9.75661	123.1	23.4164		123.1	12.3261	123.1	24.0222		123.1	11.3388	123.1	23.8152		123.1	11.3367	123.1	22.9598		123.1	14.2305	123.1	14.7549
	123.2	29.3399	123.2	44.5935		123.2	25.196	123.2	44.6585		123.2	11.0921	123.2	26.8471		123.2	15.9658	123.2	30.8579		123.2	13.3774	123.2	30.0795		123.2	9.76408	123.2	23.4167		123.2	12.3286	123.2	24.0285		123.2	11.3376	123.2	23.8093		123.2	11.3427	123.2	22.9596		123.2	14.2322	123.2	14.7537
	123.3	29.3368	123.3	44.5924		123.3	25.197	123.3	44.6589		123.3	11.089	123.3	26.8455		123.3	15.9632	123.3	30.8582		123.3	13.3874	123.3	30.0782		123.3	9.76682	123.3	23.4163		123.3	12.3302	123.3	24.0331		123.3	11.3374	123.3	23.8051		123.3	11.3486	123.3	22.9603		123.3	14.2349	123.3	14.753
	123.4	29.336	123.4	44.592		123.4	25.1972	123.4	44.6583		123.4	11.0866	123.4	26.8452		123.4	15.96	123.4	30.858		123.4	13.3951	123.4	30.0778		123.4	9.76736	123.4	23.4169		123.4	12.3311	123.4	24.0338		123.4	11.3385	123.4	23.8028		123.4	11.3542	123.4	22.9626		123.4	14.2393	123.4	14.753
	123.5	29.3355	123.5	44.5926		123.5	25.1976	123.5	44.6582		123.5	11.0867	123.5	26.8448		123.5	15.9554	123.5	30.8569		123.5	13.4003	123.5	30.0794		123.5	9.76754	123.5	23.4203		123.5	12.331	123.5	24.0322		123.5	11.3406	123.5	23.8015		123.5	11.3592	123.5	22.9653		123.5	14.2449	123.5	14.7531
	123.6	29.3349	123.6	44.5941		123.6	25.1986	123.6	44.6572		123.6	11.0884	123.6	26.8433		123.6	15.9501	123.6	30.8549		123.6	13.4029	123.6	30.0824		123.6	9.76725	123.6	23.4249		123.6	12.3311	123.6	24.0296		123.6	11.3431	123.6	23.8014		123.6	11.3632	123.6	22.9673		123.6	14.2495	123.6	14.7506
	123.7	29.3354	123.7	44.5947		123.7	25.2002	123.7	44.6548		123.7	11.0917	123.7	26.8403		123.7	15.9464	123.7	30.8527		123.7	13.4027	123.7	30.0856		123.7	9.76641	123.7	23.4284		123.7	12.3323	123.7	24.0261		123.7	11.3468	123.7	23.8038		123.7	11.3656	123.7	22.9675		123.7	14.252	123.7	14.7458
	123.8	29.3367	123.8	44.5949		123.8	25.2033	123.8	44.6524		123.8	11.0968	123.8	26.8366		123.8	15.9453	123.8	30.8501		123.8	13.4012	123.8	30.0881		123.8	9.76447	123.8	23.43		123.8	12.3336	123.8	24.0228		123.8	11.3514	123.8	23.8066		123.8	11.3663	123.8	22.9657		123.8	14.2533	123.8	14.7403
	123.9	29.3391	123.9	44.5952		123.9	25.2071	123.9	44.6506		123.9	11.1032	123.9	26.8337		123.9	15.9462	123.9	30.8471		123.9	13.4006	123.9	30.0898		123.9	9.76332	123.9	23.4292		123.9	12.3346	123.9	24.019		123.9	11.3551	123.9	23.8082		123.9	11.367	123.9	22.9634		123.9	14.2532	123.9	14.7352
	124	29.342	124	44.5957		124	25.21	124	44.6475		124	11.1102	124	26.8328		124	15.9479	124	30.8455		124	13.401	124	30.091		124	9.76297	124	23.427		124	12.3354	124	24.0145		124	11.3577	124	23.8097		124	11.3678	124	22.9616		124	14.2531	124	14.7306
	124.1	29.3456	124.1	44.5958		124.1	25.2121	124.1	44.6428		124.1	11.1163	124.1	26.8333		124.1	15.9504	124.1	30.8447		124.1	13.4013	124.1	30.092		124.1	9.76262	124.1	23.4235		124.1	12.3375	124.1	24.0111		124.1	11.3595	124.1	23.8113		124.1	11.3678	124.1	22.9598		124.1	14.2521	124.1	14.7285
	124.2	29.3508	124.2	44.595		124.2	25.2152	124.2	44.6386		124.2	11.1213	124.2	26.8349		124.2	15.954	124.2	30.8432		124.2	13.4008	124.2	30.0919		124.2	9.76309	124.2	23.4192		124.2	12.3409	124.2	24.0089		124.2	11.3607	124.2	23.8124		124.2	11.3665	124.2	22.958		124.2	14.2528	124.2	14.7288
	124.3	29.357	124.3	44.5939		124.3	25.2194	124.3	44.6385		124.3	11.1267	124.3	26.8372		124.3	15.9581	124.3	30.8409		124.3	13.4004	124.3	30.0901		124.3	9.76472	124.3	23.416		124.3	12.3451	124.3	24.0067		124.3	11.3625	124.3	23.8129		124.3	11.3657	124.3	22.9568		124.3	14.259	124.3	14.7301
	124.4	29.3626	124.4	44.5927		124.4	25.2234	124.4	44.6455		124.4	11.1369	124.4	26.8408		124.4	15.9619	124.4	30.8368		124.4	13.4018	124.4	30.0881		124.4	9.7674	124.4	23.4161		124.4	12.3504	124.4	24.003		124.4	11.3651	124.4	23.8124		124.4	11.3672	124.4	22.9557		124.4	14.2694	124.4	14.7315
	124.5	29.366	124.5	44.5915		124.5	25.2269	124.5	44.6563		124.5	11.14	124.5	26.8443		124.5	15.9649	124.5	30.8314		124.5	13.4052	124.5	30.087		124.5	9.77063	124.5	23.4176		124.5	12.3565	124.5	23.9985		124.5	11.3685	124.5	23.8104		124.5	11.3707	124.5	22.9543		124.5	14.2807	124.5	14.7306
	124.6	29.3675	124.6	44.5907		124.6	25.2315	124.6	44.664		124.6	11.1402	124.6	26.8445		124.6	15.9677	124.6	30.826		124.6	13.4084	124.6	30.0871		124.6	9.77248	124.6	23.4185		124.6	12.3633	124.6	23.9944		124.6	11.3738	124.6	23.8087		124.6	11.3746	124.6	22.9522		124.6	14.2907	124.6	14.7273
	124.7	29.3686	124.7	44.5896		124.7	25.2385	124.7	44.6681		124.7	11.1365	124.7	26.8397		124.7	15.9718	124.7	30.8214		124.7	13.4104	124.7	30.0877		124.7	9.77242	124.7	23.4183		124.7	12.3696	124.7	23.9919		124.7	11.38	124.7	23.8078		124.7	11.3766	124.7	22.9491		124.7	14.2985	124.7	14.7242
	124.8	29.3699	124.8	44.5875		124.8	25.2456	124.8	44.6701		124.8	11.1299	124.8	26.8314		124.8	15.9771	124.8	30.8176		124.8	13.4119	124.8	30.0877		124.8	9.77129	124.8	23.4186		124.8	12.3746	124.8	23.991		124.8	11.385	124.8	23.8068		124.8	11.3773	124.8	22.9462		124.8	14.3053	124.8	14.7225
	124.9	29.3723	124.9	44.5865		124.9	25.2499	124.9	44.67		124.9	11.1212	124.9	26.8217		124.9	15.983	124.9	30.8149		124.9	13.4138	124.9	30.087		124.9	9.77055	124.9	23.4211		124.9	12.3783	124.9	23.9903		124.9	11.3885	124.9	23.806		124.9	11.3788	124.9	22.9439		124.9	14.3112	124.9	14.7216
	125	29.3735	125	44.5875		125	25.2505	125	44.6672		125	11.1126	125	26.8115		125	15.9897	125	30.8131		125	13.4152	125	30.0858		125	9.77172	125	23.425		125	12.3798	125	23.9902		125	11.3909	125	23.8074		125	11.3809	125	22.9416		125	14.3149	125	14.721
	125.1	29.3728	125.1	44.59		125.1	25.2495	125.1	44.6603		125.1	11.1055	125.1	26.8026		125.1	15.9975	125.1	30.8123		125.1	13.4167	125.1	30.0846		125.1	9.77473	125.1	23.429		125.1	12.3783	125.1	23.9913		125.1	11.3914	125.1	23.8115		125.1	11.3842	125.1	22.9401		125.1	14.3159	125.1	14.7218
	125.2	29.3721	125.2	44.5916		125.2	25.2492	125.2	44.6521		125.2	11.0987	125.2	26.7964		125.2	16.005	125.2	30.8114		125.2	13.4197	125.2	30.0827		125.2	9.78047	125.2	23.4315		125.2	12.3729	125.2	23.9929		125.2	11.3904	125.2	23.8166		125.2	11.389	125.2	22.9391		125.2	14.3146	125.2	14.7256
	125.3	29.3708	125.3	44.5906		125.3	25.2479	125.3	44.6452		125.3	11.0922	125.3	26.793		125.3	16.0105	125.3	30.809		125.3	13.4228	125.3	30.0811		125.3	9.78754	125.3	23.4317		125.3	12.3635	125.3	23.9946		125.3	11.3887	125.3	23.8208		125.3	11.3942	125.3	22.9368		125.3	14.314	125.3	14.7291
	125.4	29.368	125.4	44.5886		125.4	25.2457	125.4	44.6397		125.4	11.0863	125.4	26.7914		125.4	16.0132	125.4	30.8053		125.4	13.4259	125.4	30.0807		125.4	9.79382	125.4	23.4311		125.4	12.3542	125.4	23.9964		125.4	11.3871	125.4	23.8228		125.4	11.3981	125.4	22.934		125.4	14.3128	125.4	14.7302
	125.5	29.3655	125.5	44.5874		125.5	25.2436	125.5	44.6361		125.5	11.0799	125.5	26.7913		125.5	16.0133	125.5	30.8036		125.5	13.4284	125.5	30.0801		125.5	9.79958	125.5	23.4308		125.5	12.3478	125.5	23.9979		125.5	11.386	125.5	23.8228		125.5	11.3998	125.5	22.9315		125.5	14.3085	125.5	14.7296
	125.6	29.3645	125.6	44.5872		125.6	25.2428	125.6	44.634		125.6	11.0719	125.6	26.7924		125.6	16.0115	125.6	30.8061		125.6	13.4295	125.6	30.0785		125.6	9.80518	125.6	23.4299		125.6	12.3458	125.6	23.9993		125.6	11.3855	125.6	23.8212		125.6	11.3989	125.6	22.9294		125.6	14.3035	125.6	14.7282
	125.7	29.3644	125.7	44.5876		125.7	25.245	125.7	44.6333		125.7	11.0643	125.7	26.795		125.7	16.0093	125.7	30.8106		125.7	13.4303	125.7	30.0776		125.7	9.81056	125.7	23.4273		125.7	12.3485	125.7	23.9993		125.7	11.3859	125.7	23.8187		125.7	11.3968	125.7	22.927		125.7	14.3001	125.7	14.7278
	125.8	29.3653	125.8	44.59		125.8	25.25	125.8	44.6332		125.8	11.0609	125.8	26.7988		125.8	16.0082	125.8	30.8143		125.8	13.4316	125.8	30.078		125.8	9.81456	125.8	23.4239		125.8	12.3521	125.8	23.9976		125.8	11.3879	125.8	23.8149		125.8	11.3965	125.8	22.9241		125.8	14.2989	125.8	14.7268
	125.9	29.3658	125.9	44.5942		125.9	25.2551	125.9	44.6321		125.9	11.0615	125.9	26.803		125.9	16.0092	125.9	30.8165		125.9	13.4338	125.9	30.0799		125.9	9.81705	125.9	23.4208		125.9	12.3534	125.9	23.9949		125.9	11.3907	125.9	23.8106		125.9	11.399	125.9	22.9232		125.9	14.2978	125.9	14.7235
	126	29.3657	126	44.5973		126	25.2576	126	44.6297		126	11.0638	126	26.8078		126	16.0119	126	30.8175		126	13.4362	126	30.0828		126	9.81919	126	23.4175		126	12.3528	126	23.9921		126	11.3935	126	23.8072		126	11.4033	126	22.9256		126	14.2944	126	14.722
	126.1	29.3656	126.1	44.5975		126.1	25.2575	126.1	44.6263		126.1	11.0665	126.1	26.8127		126.1	16.0147	126.1	30.8184		126.1	13.4378	126.1	30.0865		126.1	9.82226	126.1	23.4141		126.1	12.3511	126.1	23.9903		126.1	11.3953	126.1	23.8035		126.1	11.4086	126.1	22.9303		126.1	14.2901	126.1	14.723
	126.2	29.3658	126.2	44.5967		126.2	25.2563	126.2	44.6228		126.2	11.0692	126.2	26.8168		126.2	16.0169	126.2	30.8193		126.2	13.4376	126.2	30.092		126.2	9.82817	126.2	23.411		126.2	12.3496	126.2	23.9888		126.2	11.3961	126.2	23.7996		126.2	11.4144	126.2	22.9357		126.2	14.2873	126.2	14.7231
	126.3	29.3658	126.3	44.5968		126.3	25.2538	126.3	44.6194		126.3	11.0724	126.3	26.8201		126.3	16.0178	126.3	30.8179		126.3	13.4364	126.3	30.0976		126.3	9.83607	126.3	23.4085		126.3	12.3489	126.3	23.9877		126.3	11.3962	126.3	23.796		126.3	11.4193	126.3	22.9393		126.3	14.2848	126.3	14.7224
	126.4	29.3644	126.4	44.6003		126.4	25.2471	126.4	44.6158		126.4	11.0771	126.4	26.8212		126.4	16.0174	126.4	30.814		126.4	13.4361	126.4	30.1017		126.4	9.8432	126.4	23.4058		126.4	12.3493	126.4	23.9871		126.4	11.3969	126.4	23.7932		126.4	11.4226	126.4	22.9404		126.4	14.2819	126.4	14.7213
	126.5	29.362	126.5	44.6061		126.5	25.2464	126.5	44.6131		126.5	11.0821	126.5	26.8192		126.5	16.0169	126.5	30.8107		126.5	13.4378	126.5	30.1038		126.5	9.84862	126.5	23.4028		126.5	12.3509	126.5	23.987		126.5	11.3982	126.5	23.7902		126.5	11.424	126.5	22.9405		126.5	14.2788	126.5	14.7198
	126.6	29.3607	126.6	44.6107		126.6	25.2466	126.6	44.6098		126.6	11.0851	126.6	26.8159		126.6	16.0169	126.6	30.8094		126.6	13.4404	126.6	30.1039		126.6	9.85187	126.6	23.3993		126.6	12.354	126.6	23.9878		126.6	11.4	126.6	23.7866		126.6	11.4232	126.6	22.9395		126.6	14.2768	126.6	14.7185
	126.7	29.3604	126.7	44.6119		126.7	25.2472	126.7	44.6068		126.7	11.0858	126.7	26.8135		126.7	16.0188	126.7	30.8104		126.7	13.4425	126.7	30.1026		126.7	9.85358	126.7	23.3949		126.7	12.3595	126.7	23.9877		126.7	11.4014	126.7	23.7824		126.7	11.4198	126.7	22.9361		126.7	14.275	126.7	14.7174
	126.8	29.3609	126.8	44.6104		126.8	25.2484	126.8	44.6054		126.8	11.0849	126.8	26.8128		126.8	16.0214	126.8	30.8135		126.8	13.4436	126.8	30.0999		126.8	9.85422	126.8	23.3912		126.8	12.3662	126.8	23.9868		126.8	11.4025	126.8	23.7776		126.8	11.4155	126.8	22.9318		126.8	14.2717	126.8	14.7164
	126.9	29.3627	126.9	44.608		126.9	25.2484	126.9	44.6042		126.9	11.0818	126.9	26.8134		126.9	16.0238	126.9	30.8173		126.9	13.4435	126.9	30.0961		126.9	9.85533	126.9	23.3887		126.9	12.3727	126.9	23.9868		126.9	11.4046	126.9	23.7735		126.9	11.4125	126.9	22.9287		126.9	14.2678	126.9	14.7142
	127	29.365	127	44.6045		127	25.2486	127	44.6027		127	11.0764	127	26.8148		127	16.0265	127	30.8224		127	13.4421	127	30.0906		127	9.85871	127	23.3868		127	12.3782	127	23.9874		127	11.4081	127	23.7712		127	11.4114	127	22.9279		127	14.2651	127	14.7133
	127.1	29.3669	127.1	44.5997		127.1	25.2515	127.1	44.6023		127.1	11.0699	127.1	26.8171		127.1	16.029	127.1	30.8269		127.1	13.4396	127.1	30.083		127.1	9.86464	127.1	23.3865		127.1	12.3818	127.1	23.9886		127.1	11.4124	127.1	23.7694		127.1	11.4115	127.1	22.9278		127.1	14.2666	127.1	14.7146
	127.2	29.3675	127.2	44.5941		127.2	25.2553	127.2	44.6044		127.2	11.064	127.2	26.8199		127.2	16.0307	127.2	30.8294		127.2	13.4367	127.2	30.0751		127.2	9.87207	127.2	23.3888		127.2	12.3841	127.2	23.9901		127.2	11.4167	127.2	23.7678		127.2	11.4129	127.2	22.9264		127.2	14.2719	127.2	14.715
	127.3	29.3669	127.3	44.5884		127.3	25.2592	127.3	44.6084		127.3	11.0594	127.3	26.8222		127.3	16.0298	127.3	30.8299		127.3	13.4342	127.3	30.0685		127.3	9.87952	127.3	23.3924		127.3	12.3861	127.3	23.9905		127.3	11.42	127.3	23.767		127.3	11.4151	127.3	22.9235		127.3	14.2775	127.3	14.7129
	127.4	29.3659	127.4	44.5812		127.4	25.2639	127.4	44.6139		127.4	11.0569	127.4	26.8225		127.4	16.0273	127.4	30.8287		127.4	13.4327	127.4	30.0637		127.4	9.88644	127.4	23.3959		127.4	12.3884	127.4	23.9907		127.4	11.4222	127.4	23.7673		127.4	11.4178	127.4	22.9195		127.4	14.2792	127.4	14.708
	127.5	29.3673	127.5	44.5734		127.5	25.2693	127.5	44.6205		127.5	11.0565	127.5	26.8213		127.5	16.0258	127.5	30.8269		127.5	13.4324	127.5	30.06		127.5	9.89225	127.5	23.3998		127.5	12.3908	127.5	23.9903		127.5	11.424	127.5	23.7686		127.5	11.4201	127.5	22.9166		127.5	14.2768	127.5	14.7024
	127.6	29.3704	127.6	44.5677		127.6	25.2749	127.6	44.6258		127.6	11.0584	127.6	26.8199		127.6	16.0261	127.6	30.8246		127.6	13.4331	127.6	30.0572		127.6	9.89789	127.6	23.4037		127.6	12.3928	127.6	23.9899		127.6	11.4247	127.6	23.7701		127.6	11.4218	127.6	22.9152		127.6	14.2726	127.6	14.6967
	127.7	29.3739	127.7	44.5634		127.7	25.2801	127.7	44.6299		127.7	11.0625	127.7	26.8192		127.7	16.0279	127.7	30.8213		127.7	13.435	127.7	30.0551		127.7	9.90341	127.7	23.4061		127.7	12.3935	127.7	23.9901		127.7	11.4247	127.7	23.7721		127.7	11.4239	127.7	22.9145		127.7	14.268	127.7	14.679
	127.8	29.3772	127.8	44.56		127.8	25.2852	127.8	44.6327		127.8	11.0673	127.8	26.8173		127.8	16.0308	127.8	30.8178		127.8	13.4379	127.8	30.0532		127.8	9.90712	127.8	23.4066		127.8	12.3932	127.8	23.9909		127.8	11.4254	127.8	23.7737		127.8	11.4265	127.8	22.9141		127.8	14.2651	127.8	14.6687
	127.9	29.3789	127.9	44.556		127.9	25.289	127.9	44.6321		127.9	11.072	127.9	26.8137		127.9	16.0359	127.9	30.815		127.9	13.4398	127.9	30.0503		127.9	9.90854	127.9	23.4058		127.9	12.3927	127.9	23.9931		127.9	11.4263	127.9	23.7741		127.9	11.4291	127.9	22.9145		127.9	14.2629	127.9	14.6645
	128	29.3799	128	44.5516		128	25.2916	128	44.6288		128	11.0768	128	26.8101		128	16.0429	128	30.8131		128	13.4412	128	30.0478		128	9.90932	128	23.4043		128	12.3925	128	23.9965		128	11.4258	128	23.7736		128	11.4306	128	22.9151		128	14.2614	128	14.6722
	128.1	29.3826	128.1	44.5485		128.1	25.2933	128.1	44.6248		128.1	11.0812	128.1	26.8098		128.1	16.0502	128.1	30.8118		128.1	13.4427	128.1	30.0478		128.1	9.91074	128.1	23.4025		128.1	12.3924	128.1	24.0004		128.1	11.4241	128.1	23.7722		128.1	11.4309	128.1	22.9147		128.1	14.2619	128.1	14.6868
	128.2	29.3863	128.2	44.5477		128.2	25.2947	128.2	44.6208		128.2	11.0857	128.2	26.8137		128.2	16.0567	128.2	30.811		128.2	13.4443	128.2	30.0498		128.2	9.91155	128.2	23.4008		128.2	12.393	128.2	24.0048		128.2	11.4222	128.2	23.7708		128.2	11.4306	128.2	22.9147		128.2	14.2635	128.2	14.6991
	128.3	29.39	128.3	44.5495		128.3	25.2961	128.3	44.6172		128.3	11.0913	128.3	26.8182		128.3	16.0619	128.3	30.8119		128.3	13.4453	128.3	30.0519		128.3	9.91089	128.3	23.3999		128.3	12.3949	128.3	24.0074		128.3	11.4214	128.3	23.7721		128.3	11.4301	128.3	22.9151		128.3	14.2653	128.3	14.7063
	128.4	29.3946	128.4	44.5534		128.4	25.2977	128.4	44.6137		128.4	11.0984	128.4	26.8207		128.4	16.0661	128.4	30.8126		128.4	13.4466	128.4	30.0532		128.4	9.90982	128.4	23.3998		128.4	12.3976	128.4	24.0072		128.4	11.4217	128.4	23.7781		128.4	11.4302	128.4	22.9153		128.4	14.2673	128.4	14.7089
	128.5	29.3999	128.5	44.5586		128.5	25.2989	128.5	44.6109		128.5	11.1045	128.5	26.8215		128.5	16.0683	128.5	30.8112		128.5	13.4492	128.5	30.0538		128.5	9.90953	128.5	23.3996		128.5	12.4001	128.5	24.0046		128.5	11.4225	128.5	23.7863		128.5	11.4326	128.5	22.9161		128.5	14.2681	128.5	14.7085
	128.6	29.4043	128.6	44.5635		128.6	25.301	128.6	44.61		128.6	11.1068	128.6	26.8213		128.6	16.0682	128.6	30.8079		128.6	13.4517	128.6	30.0549		128.6	9.91033	128.6	23.3993		128.6	12.4024	128.6	24.0002		128.6	11.4233	128.6	23.7937		128.6	11.4369	128.6	22.9169		128.6	14.2689	128.6	14.7064
	128.7	29.4066	128.7	44.5666		128.7	25.3053	128.7	44.6108		128.7	11.1062	128.7	26.8209		128.7	16.0675	128.7	30.803		128.7	13.4537	128.7	30.0563		128.7	9.91076	128.7	23.399		128.7	12.4044	128.7	23.9953		128.7	11.4246	128.7	23.7996		128.7	11.4413	128.7	22.9169		128.7	14.2704	128.7	14.7027
	128.8	29.4076	128.8	44.5661		128.8	25.3126	128.8	44.6114		128.8	11.1057	128.8	26.8201		128.8	16.0676	128.8	30.7991		128.8	13.4559	128.8	30.0568		128.8	9.90973	128.8	23.3984		128.8	12.4069	128.8	23.991		128.8	11.4265	128.8	23.8032		128.8	11.4452	128.8	22.9166		128.8	14.2703	128.8	14.6989
	128.9	29.4083	128.9	44.5603		128.9	25.3207	128.9	44.6118		128.9	11.107	128.9	26.8194		128.9	16.0695	128.9	30.7964		128.9	13.4582	128.9	30.0561		128.9	9.90823	128.9	23.3978		128.9	12.4105	128.9	23.9884		128.9	11.4281	128.9	23.8038		128.9	11.4484	128.9	22.9166		128.9	14.2683	128.9	14.6958
	129	29.4091	129	44.5517		129	25.3258	129	44.613		129	11.1098	129	26.8211		129	16.0731	129	30.7935		129	13.4606	129	30.0548		129	9.9071	129	23.3966		129	12.4149	129	23.9873		129	11.4293	129	23.8012		129	11.453	129	22.9169		129	14.2652	129	14.6943
	129.1	29.4099	129.1	44.5443		129.1	25.3288	129.1	44.6149		129.1	11.1118	129.1	26.8255		129.1	16.0777	129.1	30.7909		129.1	13.4639	129.1	30.0534		129.1	9.90739	129.1	23.3955		129.1	12.4189	129.1	23.9867		129.1	11.4293	129.1	23.7965		129.1	11.4599	129.1	22.9167		129.1	14.2639	129.1	14.6945
	129.2	29.4107	129.2	44.539		129.2	25.33	129.2	44.6161		129.2	11.1137	129.2	26.8314		129.2	16.0821	129.2	30.7892		129.2	13.4687	129.2	30.0517		129.2	9.90907	129.2	23.3943		129.2	12.4228	129.2	23.9855		129.2	11.4296	129.2	23.7901		129.2	11.4693	129.2	22.9146		129.2	14.2655	129.2	14.6945
	129.3	29.412	129.3	44.5353		129.3	25.3307	129.3	44.6172		129.3	11.1176	129.3	26.8353		129.3	16.0857	129.3	30.7877		129.3	13.4743	129.3	30.0497		129.3	9.91183	129.3	23.3929		129.3	12.4265	129.3	23.9838		129.3	11.4306	129.3	23.7819		129.3	11.4812	129.3	22.9106		129.3	14.2686	129.3	14.6932
	129.4	29.4146	129.4	44.5324		129.4	25.3333	129.4	44.6208		129.4	11.1218	129.4	26.836		129.4	16.0887	129.4	30.785		129.4	13.4799	129.4	30.0483		129.4	9.91573	129.4	23.3899		129.4	12.4293	129.4	23.9836		129.4	11.4324	129.4	23.7729		129.4	11.4924	129.4	22.9069		129.4	14.2721	129.4	14.6884
	129.5	29.4194	129.5	44.5298		129.5	25.3371	129.5	44.6261		129.5	11.1234	129.5	26.834		129.5	16.0902	129.5	30.7808		129.5	13.4857	129.5	30.0474		129.5	9.92071	129.5	23.3859		129.5	12.4307	129.5	23.9839		129.5	11.4345	129.5	23.7651		129.5	11.5017	129.5	22.9042		129.5	14.2749	129.5	14.683
	129.6	29.4261	129.6	44.5275		129.6	25.3421	129.6	44.6315		129.6	11.1212	129.6	26.8297		129.6	16.089	129.6	30.7764		129.6	13.4912	129.6	30.047		129.6	9.92697	129.6	23.3847		129.6	12.4308	129.6	23.9831		129.6	11.4363	129.6	23.7607		129.6	11.5094	129.6	22.9018		129.6	14.2767	129.6	14.6855
	129.7	29.4333	129.7	44.5261		129.7	25.3481	129.7	44.6359		129.7	11.1157	129.7	26.8234		129.7	16.0855	129.7	30.7724		129.7	13.4958	129.7	30.0468		129.7	9.9323	129.7	23.3868		129.7	12.4321	129.7	23.9817		129.7	11.4384	129.7	23.7598		129.7	11.5145	129.7	22.8998		129.7	14.2774	129.7	14.698
	129.8	29.4405	129.8	44.5256		129.8	25.3532	129.8	44.6391		129.8	11.1088	129.8	26.8144		129.8	16.0814	129.8	30.7687		129.8	13.499	129.8	30.0458		129.8	9.93535	129.8	23.3898		129.8	12.4353	129.8	23.9806		129.8	11.4411	129.8	23.7615		129.8	11.5189	129.8	22.8987		129.8	14.2773	129.8	14.7138
	129.9	29.4481	129.9	44.5253		129.9	25.3561	129.9	44.6412		129.9	11.1024	129.9	26.8027		129.9	16.0783	129.9	30.7657		129.9	13.5023	129.9	30.0444		129.9	9.93712	129.9	23.3912		129.9	12.4385	129.9	23.9798		129.9	11.4435	129.9	23.7653		129.9	11.5234	129.9	22.8985		129.9	14.2788	129.9	14.7279
	130	29.4567	130	44.5266		130	25.3577	130	44.6425		130	11.0968	130	26.7907		130	16.0762	130	30.7632		130	13.5046	130	30.0439		130	9.93848	130	23.3909		130	12.4402	130	23.9783		130	11.4452	130	23.7715		130	11.5272	130	22.8981		130	14.2856	130	14.7398
	130.1	29.4632	130.1	44.5303		130.1	25.3605	130.1	44.6432		130.1	11.0937	130.1	26.7817		130.1	16.0743	130.1	30.7613		130.1	13.5071	130.1	30.0438		130.1	9.94025	130.1	23.3894		130.1	12.44	130.1	23.9764		130.1	11.4478	130.1	23.7806		130.1	11.5302	130.1	22.8979		130.1	14.2981	130.1	14.7492
	130.2	29.4658	130.2	44.5329		130.2	25.3658	130.2	44.6422		130.2	11.0953	130.2	26.7758		130.2	16.0723	130.2	30.7603		130.2	13.5098	130.2	30.0433		130.2	9.9432	130.2	23.3869		130.2	12.4398	130.2	23.9749		130.2	11.4497	130.2	23.7896		130.2	11.5317	130.2	22.8996		130.2	14.3123	130.2	14.7574
	130.3	29.4662	130.3	44.5329		130.3	25.3717	130.3	44.6393		130.3	11.1012	130.3	26.7716		130.3	16.0709	130.3	30.7599		130.3	13.5124	130.3	30.0422		130.3	9.94647	130.3	23.3834		130.3	12.4408	130.3	23.9743		130.3	11.4519	130.3	23.7971		130.3	11.5317	130.3	22.9038		130.3	14.3238	130.3	14.7657
	130.4	29.4643	130.4	44.5314		130.4	25.3746	130.4	44.635		130.4	11.1085	130.4	26.7681		130.4	16.0706	130.4	30.7601		130.4	13.5152	130.4	30.0419		130.4	9.94944	130.4	23.3802		130.4	12.4426	130.4	23.9736		130.4	11.4529	130.4	23.8019		130.4	11.5307	130.4	22.9092		130.4	14.3314	130.4	14.772
	130.5	29.4605	130.5	44.5302		130.5	25.3736	130.5	44.6302		130.5	11.1143	130.5	26.7656		130.5	16.0708	130.5	30.7606		130.5	13.5186	130.5	30.0422		130.5	9.95321	130.5	23.3787		130.5	12.4434	130.5	23.9725		130.5	11.4531	130.5	23.8023		130.5	11.5279	130.5	22.9138		130.5	14.3386	130.5	14.7729
	130.6	29.4555	130.6	44.5293		130.6	25.3715	130.6	44.6253		130.6	11.1165	130.6	26.765		130.6	16.0702	130.6	30.7609		130.6	13.522	130.6	30.043		130.6	9.95757	130.6	23.3783		130.6	12.4433	130.6	23.9717		130.6	11.4557	130.6	23.7986		130.6	11.5222	130.6	22.9164		130.6	14.3466	130.6	14.7678
	130.7	29.4499	130.7	44.5276		130.7	25.3701	130.7	44.6186		130.7	11.1148	130.7	26.7652		130.7	16.0696	130.7	30.7615		130.7	13.5245	130.7	30.0448		130.7	9.9614	130.7	23.3776		130.7	12.4438	130.7	23.9712		130.7	11.4616	130.7	23.7921		130.7	11.5143	130.7	22.917		130.7	14.3539	130.7	14.7581
	130.8	29.4451	130.8	44.5253		130.8	25.3695	130.8	44.6087		130.8	11.1111	130.8	26.7649		130.8	16.0703	130.8	30.7624		130.8	13.5264	130.8	30.0471		130.8	9.96439	130.8	23.3769		130.8	12.4442	130.8	23.9708		130.8	11.4698	130.8	23.7848		130.8	11.5055	130.8	22.9161		130.8	14.359	130.8	14.7444
	130.9	29.4414	130.9	44.5248		130.9	25.368	130.9	44.5978		130.9	11.1072	130.9	26.7652		130.9	16.0736	130.9	30.7633		130.9	13.5275	130.9	30.0493		130.9	9.96678	130.9	23.3778		130.9	12.4442	130.9	23.97		130.9	11.4784	130.9	23.7789		130.9	11.4975	130.9	22.9152		130.9	14.3605	130.9	14.7307
	131	29.4384	131	44.5266		131	25.3644	131	44.5892		131	11.1024	131	26.7672		131	16.0795	131	30.7633		131	13.5275	131	30.0511		131	9.9684	131	23.3804		131	12.4449	131	23.9699		131	11.4858	131	23.7759		131	11.4903	131	22.9154		131	14.3582	131	14.7217
	131.1	29.4359	131.1	44.529		131.1	25.3603	131.1	44.5832		131.1	11.0957	131.1	26.7708		131.1	16.0857	131.1	30.763		131.1	13.5264	131.1	30.0514		131.1	9.96972	131.1	23.3835		131.1	12.4467	131.1	23.9712		131.1	11.4909	131.1	23.7755		131.1	11.4844	131.1	22.916		131.1	14.3532	131.1	14.7177
	131.2	29.4333	131.2	44.5309		131.2	25.3563	131.2	44.5778		131.2	11.0893	131.2	26.7747		131.2	16.0904	131.2	30.7635		131.2	13.5243	131.2	30.0501		131.2	9.97063	131.2	23.385		131.2	12.4488	131.2	23.9729		131.2	11.4926	131.2	23.7753		131.2	11.481	131.2	22.9164		131.2	14.3483	131.2	14.717
	131.3	29.4321	131.3	44.5315		131.3	25.3538	131.3	44.5721		131.3	11.0853	131.3	26.7777		131.3	16.0929	131.3	30.7642		131.3	13.5223	131.3	30.049		131.3	9.97211	131.3	23.385		131.3	12.4509	131.3	23.9743		131.3	11.4921	131.3	23.7742		131.3	11.4794	131.3	22.9153		131.3	14.3452	131.3	14.7166
	131.4	29.4322	131.4	44.5299		131.4	25.3529	131.4	44.5674		131.4	11.0833	131.4	26.78		131.4	16.0923	131.4	30.7643		131.4	13.5215	131.4	30.0495		131.4	9.97485	131.4	23.3847		131.4	12.4516	131.4	23.9753		131.4	11.4913	131.4	23.7723		131.4	11.4793	131.4	22.9121		131.4	14.3421	131.4	14.7141
	131.5	29.4323	131.5	44.5275		131.5	25.3525	131.5	44.5651		131.5	11.0824	131.5	26.7816		131.5	16.089	131.5	30.7633		131.5	13.5215	131.5	30.0509		131.5	9.97788	131.5	23.3839		131.5	12.4506	131.5	23.9757		131.5	11.4909	131.5	23.7685		131.5	11.4791	131.5	22.9086		131.5	14.3379	131.5	14.71
	131.6	29.4324	131.6	44.5257		131.6	25.3537	131.6	44.5625		131.6	11.082	131.6	26.7814		131.6	16.0855	131.6	30.7624		131.6	13.5218	131.6	30.0515		131.6	9.98004	131.6	23.383		131.6	12.4488	131.6	23.9758		131.6	11.4912	131.6	23.764		131.6	11.4782	131.6	22.906		131.6	14.333	131.6	14.7046
	131.7	29.4329	131.7	44.5242		131.7	25.3558	131.7	44.559		131.7	11.0829	131.7	26.7792		131.7	16.0844	131.7	30.7627		131.7	13.5221	131.7	30.051		131.7	9.98154	131.7	23.3814		131.7	12.4477	131.7	23.9756		131.7	11.4917	131.7	23.7603		131.7	11.4771	131.7	22.9058		131.7	14.3266	131.7	14.697
	131.8	29.4351	131.8	44.5226		131.8	25.358	131.8	44.5564		131.8	11.0845	131.8	26.7763		131.8	16.0865	131.8	30.7651		131.8	13.5228	131.8	30.0493		131.8	9.98274	131.8	23.3784		131.8	12.4476	131.8	23.9745		131.8	11.492	131.8	23.7566		131.8	11.4767	131.8	22.9123		131.8	14.3198	131.8	14.6868
	131.9	29.4381	131.9	44.5214		131.9	25.3617	131.9	44.5541		131.9	11.0865	131.9	26.7746		131.9	16.0911	131.9	30.7683		131.9	13.5237	131.9	30.047		131.9	9.98313	131.9	23.3754		131.9	12.4477	131.9	23.9732		131.9	11.4922	131.9	23.7538		131.9	11.478	131.9	22.9164		131.9	14.3138	131.9	14.6769
	132	29.4427	132	44.5207		132	25.3663	132	44.5513		132	11.0923	132	26.7754		132	16.0977	132	30.7712		132	13.524	132	30.0459		132	9.98286	132	23.3727		132	12.4487	132	23.9722		132	11.4929	132	23.7536		132	11.4816	132	22.9208		132	14.3086	132	14.6715
	132.1	29.449	132.1	44.5196		132.1	25.3702	132.1	44.5478		132.1	11.1009	132.1	26.7785		132.1	16.1061	132.1	30.7731		132.1	13.5229	132.1	30.046		132.1	9.98286	132.1	23.3714		132.1	12.4505	132.1	23.972		132.1	11.4946	132.1	23.7564		132.1	11.4872	132.1	22.9264		132.1	14.3062	132.1	14.67
	132.2	29.4561	132.2	44.5185		132.2	25.3739	132.2	44.5439		132.2	11.1085	132.2	26.7801		132.2	16.1155	132.2	30.7739		132.2	13.5203	132.2	30.0451		132.2	9.98422	132.2	23.3722		132.2	12.4529	132.2	23.9723		132.2	11.4969	132.2	23.7611		132.2	11.4944	132.2	22.9333		132.2	14.3057	132.2	14.6692
	132.3	29.4631	132.3	44.5183		132.3	25.3765	132.3	44.5398		132.3	11.119	132.3	26.7815		132.3	16.1234	132.3	30.7734		132.3	13.5185	132.3	30.0436		132.3	9.9864	132.3	23.3744		132.3	12.4556	132.3	23.9726		132.3	11.4986	132.3	23.7658		132.3	11.5029	132.3	22.9393		132.3	14.3046	132.3	14.6676
	132.4	29.4682	132.4	44.5193		132.4	25.3773	132.4	44.5377		132.4	11.1403	132.4	26.7824		132.4	16.1288	132.4	30.7709		132.4	13.5185	132.4	30.0438		132.4	9.98856	132.4	23.3769		132.4	12.4588	132.4	23.9725		132.4	11.5001	132.4	23.7688		132.4	11.5119	132.4	22.9426		132.4	14.302	132.4	14.6635
	132.5	29.4717	132.5	44.5229		132.5	25.377	132.5	44.5372		132.5	11.1754	132.5	26.7833		132.5	16.1307	132.5	30.768		132.5	13.5201	132.5	30.0449		132.5	9.99095	132.5	23.3786		132.5	12.4619	132.5	23.9711		132.5	11.5009	132.5	23.7702		132.5	11.5206	132.5	22.9441		132.5	14.2991	132.5	14.6583
	132.6	29.475	132.6	44.5288		132.6	25.3777	132.6	44.5362		132.6	11.2243	132.6	26.7831		132.6	16.1298	132.6	30.7668		132.6	13.5215	132.6	30.0457		132.6	9.99369	132.6	23.3792		132.6	12.4645	132.6	23.969		132.6	11.5008	132.6	23.7698		132.6	11.5281	132.6	22.945		132.6	14.2969	132.6	14.6564
	132.7	29.4772	132.7	44.5342		132.7	25.3813	132.7	44.5366		132.7	11.2823	132.7	26.7817		132.7	16.128	132.7	30.7664		132.7	13.5228	132.7	30.046		132.7	9.99593	132.7	23.3786		132.7	12.4664	132.7	23.9681		132.7	11.5003	132.7	23.7685		132.7	11.5334	132.7	22.9446		132.7	14.2948	132.7	14.6612
	132.8	29.4781	132.8	44.5373		132.8	25.3866	132.8	44.5382		132.8	11.3413	132.8	26.779		132.8	16.1262	132.8	30.7641		132.8	13.5245	132.8	30.0468		132.8	9.99795	132.8	23.3776		132.8	12.4679	132.8	23.9692		132.8	11.4998	132.8	23.7661		132.8	11.5377	132.8	22.9426		132.8	14.2928	132.8	14.6729
	132.9	29.4779	132.9	44.5378		132.9	25.3909	132.9	44.5408		132.9	11.3963	132.9	26.7763		132.9	16.125	132.9	30.7606		132.9	13.5257	132.9	30.0478		132.9	10.0006	132.9	23.3779		132.9	12.4712	132.9	23.9732		132.9	11.4986	132.9	23.7629		132.9	11.5417	132.9	22.9392		132.9	14.2917	132.9	14.6896
	133	29.4765	133	44.5359		133	25.3943	133	44.5442		133	11.4449	133	26.7744		133	16.1248	133	30.7578		133	13.5281	133	30.0473		133	10.0057	133	23.3788		133	12.4764	133	23.9811		133	11.4963	133	23.7605		133	11.5449	133	22.9347		133	14.2906	133	14.712
	133.1	29.4734	133.1	44.5316		133.1	25.3972	133.1	44.5472		133.1	11.486	133.1	26.7732		133.1	16.1271	133.1	30.7562		133.1	13.5337	133.1	30.0427		133.1	10.0139	133.1	23.3788		133.1	12.4819	133.1	23.9899		133.1	11.4948	133.1	23.758		133.1	11.5478	133.1	22.9287		133.1	14.2905	133.1	14.7375
	133.2	29.4704	133.2	44.5268		133.2	25.3992	133.2	44.5483		133.2	11.5207	133.2	26.7743		133.2	16.1311	133.2	30.7551		133.2	13.5412	133.2	30.0251		133.2	10.0236	133.2	23.3776		133.2	12.4863	133.2	23.9966		133.2	11.495	133.2	23.7545		133.2	11.5512	133.2	22.9214		133.2	14.2924	133.2	14.7584
	133.3	29.4688	133.3	44.523		133.3	25.4002	133.3	44.547		133.3	11.5492	133.3	26.7772		133.3	16.1343	133.3	30.754		133.3	13.5482	133.3	30.0186		133.3	10.0338	133.3	23.3762		133.3	12.4894	133.3	24.0001		133.3	11.4977	133.3	23.7508		133.3	11.5549	133.3	22.9135		133.3	14.2955	133.3	14.7697
	133.4	29.4672	133.4	44.5209		133.4	25.4	133.4	44.5474		133.4	11.5721	133.4	26.7797		133.4	16.1349	133.4	30.7527		133.4	13.554	133.4	30.0152		133.4	10.0425	133.4	23.3753		133.4	12.4914	133.4	23.9997		133.4	11.5028	133.4	23.7488		133.4	11.5587	133.4	22.9063		133.4	14.2994	133.4	14.7688
	133.5	29.466	133.5	44.5202		133.5	25.4008	133.5	44.552		133.5	11.5901	133.5	26.7812		133.5	16.1325	133.5	30.7507		133.5	13.5583	133.5	30.014		133.5	10.0481	133.5	23.3744		133.5	12.4926	133.5	23.9969		133.5	11.5093	133.5	23.7479		133.5	11.5626	133.5	22.9004		133.5	14.3009	133.5	14.7551
	133.6	29.4664	133.6	44.5204		133.6	25.4027	133.6	44.5585		133.6	11.6032	133.6	26.7806		133.6	16.1282	133.6	30.7482		133.6	13.5611	133.6	30.0145		133.6	10.0521	133.6	23.3736		133.6	12.4939	133.6	23.9923		133.6	11.5166	133.6	23.7456		133.6	11.5669	133.6	22.8956		133.6	14.3013	133.6	14.7351
	133.7	29.4691	133.7	44.521		133.7	25.4043	133.7	44.5656		133.7	11.6126	133.7	26.7777		133.7	16.1242	133.7	30.7457		133.7	13.5634	133.7	30.0158		133.7	10.0545	133.7	23.3732		133.7	12.4952	133.7	23.9864		133.7	11.5238	133.7	23.7421		133.7	11.5715	133.7	22.8911		133.7	14.3037	133.7	14.7134
	133.8	29.4739	133.8	44.522		133.8	25.4049	133.8	44.5732		133.8	11.6198	133.8	26.7731		133.8	16.1218	133.8	30.7426		133.8	13.5658	133.8	30.0165		133.8	10.054	133.8	23.3731		133.8	12.4964	133.8	23.9797		133.8	11.5312	133.8	23.7383		133.8	11.5755	133.8	22.887		133.8	14.3078	133.8	14.6912
	133.9	29.4785	133.9	44.5219		133.9	25.4048	133.9	44.5788		133.9	11.6255	133.9	26.7691		133.9	16.1205	133.9	30.7392		133.9	13.5687	133.9	30.0161		133.9	10.0519	133.9	23.3726		133.9	12.4974	133.9	23.9731		133.9	11.5378	133.9	23.7338		133.9	11.5787	133.9	22.8838		133.9	14.3121	133.9	14.6728
	134	29.4814	134	44.5189		134	25.4063	134	44.5812		134	11.6299	134	26.7666		134	16.1192	134	30.7368		134	13.5708	134	30.0151		134	10.0496	134	23.3717		134	12.4994	134	23.9676		134	11.5427	134	23.7287		134	11.5806	134	22.8805		134	14.3171	134	14.6629
	134.1	29.4827	134.1	44.5122		134.1	25.4088	134.1	44.5801		134.1	11.634	134.1	26.7652		134.1	16.1179	134.1	30.7352		134.1	13.5717	134.1	30.0144		134.1	10.0496	134.1	23.3708		134.1	12.5035	134.1	23.9621		134.1	11.546	134.1	23.7244		134.1	11.5813	134.1	22.8772		134.1	14.3238	134.1	14.6606
	134.2	29.4828	134.2	44.5051		134.2	25.4109	134.2	44.5735		134.2	11.6387	134.2	26.7665		134.2	16.1176	134.2	30.7346		134.2	13.572	134.2	30.0132		134.2	10.0521	134.2	23.3702		134.2	12.5104	134.2	23.9553		134.2	11.5491	134.2	23.7218		134.2	11.5821	134.2	22.874		134.2	14.3317	134.2	14.6636
	134.3	29.4819	134.3	44.5		134.3	25.4134	134.3	44.5767		134.3	11.6433	134.3	26.772		134.3	16.1175	134.3	30.7345		134.3	13.5721	134.3	30.0117		134.3	10.0544	134.3	23.3699		134.3	12.5204	134.3	23.9485		134.3	11.5531	134.3	23.722		134.3	11.5831	134.3	22.8717		134.3	14.337	134.3	14.667
	134.4	29.4801	134.4	44.4962		134.4	25.4169	134.4	44.5838		134.4	11.6473	134.4	26.7785		134.4	16.1186	134.4	30.7342		134.4	13.5727	134.4	30.0106		134.4	10.0556	134.4	23.3707		134.4	12.5326	134.4	23.9431		134.4	11.5567	134.4	23.7247		134.4	11.584	134.4	22.87		134.4	14.3376	134.4	14.667
	134.5	29.4805	134.5	44.4922		134.5	25.4219	134.5	44.5906		134.5	11.6508	134.5	26.7818		134.5	16.1216	134.5	30.7346		134.5	13.5727	134.5	30.0104		134.5	10.0558	134.5	23.3726		134.5	12.5431	134.5	23.9388		134.5	11.559	134.5	23.7295		134.5	11.5854	134.5	22.8676		134.5	14.3348	134.5	14.6648
	134.6	29.4844	134.6	44.4891		134.6	25.4277	134.6	44.5946		134.6	11.6536	134.6	26.7815		134.6	16.1256	134.6	30.7363		134.6	13.5715	134.6	30.011		134.6	10.0562	134.6	23.3737		134.6	12.5483	134.6	23.9347		134.6	11.56	134.6	23.7364		134.6	11.5878	134.6	22.8642		134.6	14.3315	134.6	14.6618
	134.7	29.4915	134.7	44.4876		134.7	25.432	134.7	44.5952		134.7	11.6553	134.7	26.7773		134.7	16.1306	134.7	30.7407		134.7	13.5695	134.7	30.0124		134.7	10.0568	134.7	23.3738		134.7	12.5489	134.7	23.9309		134.7	11.5604	134.7	23.7438		134.7	11.5885	134.7	22.8608		134.7	14.3295	134.7	14.6567
	134.8	29.499	134.8	44.4872		134.8	25.4334	134.8	44.5934		134.8	11.655	134.8	26.7705		134.8	16.1354	134.8	30.7467		134.8	13.5674	134.8	30.0164		134.8	10.0574	134.8	23.3738		134.8	12.5474	134.8	23.9288		134.8	11.5604	134.8	23.7499		134.8	11.5852	134.8	22.8585		134.8	14.3271	134.8	14.6493
	134.9	29.5059	134.9	44.487		134.9	25.4325	134.9	44.5896		134.9	11.6528	134.9	26.7634		134.9	16.1393	134.9	30.7515		134.9	13.5658	134.9	30.0233		134.9	10.0587	134.9	23.3739		134.9	12.5452	134.9	23.9286		134.9	11.5586	134.9	23.7542		134.9	11.5793	134.9	22.8575		134.9	14.324	134.9	14.6423
	135	29.5188	135	44.4872		135	25.4308	135	44.5837		135	11.6475	135	26.7571		135	16.1423	135	30.7535		135	13.5652	135	30.0304		135	10.0607	135	23.3735		135	12.5439	135	23.9298		135	11.5552	135	23.7574		135	11.5732	135	22.8572		135	14.3201	135	14.6363
	135.1	29.5227	135.1	44.4884		135.1	25.4295	135.1	44.5775		135.1	11.6328	135.1	26.7523		135.1	16.1448	135.1	30.7526		135.1	13.5664	135.1	30.0357		135.1	10.0636	135.1	23.3731		135.1	12.5431	135.1	23.9316		135.1	11.5509	135.1	23.761		135.1	11.5697	135.1	22.858		135.1	14.3151	135.1	14.6317
	135.2	29.5244	135.2	44.4899		135.2	25.4293	135.2	44.5713		135.2	11.6065	135.2	26.7481		135.2	16.1473	135.2	30.7489		135.2	13.5677	135.2	30.0386		135.2	10.068	135.2	23.3726		135.2	12.5421	135.2	23.9333		135.2	11.547	135.2	23.7657		135.2	11.5687	135.2	22.8597		135.2	14.3108	135.2	14.6305
	135.3	29.5239	135.3	44.4904		135.3	25.4314	135.3	44.5647		135.3	11.5781	135.3	26.7437		135.3	16.15	135.3	30.7428		135.3	13.5699	135.3	30.0388		135.3	10.0724	135.3	23.3696		135.3	12.5416	135.3	23.9357		135.3	11.5446	135.3	23.7715		135.3	11.5681	135.3	22.8611		135.3	14.3081	135.3	14.6313
	135.4	29.5217	135.4	44.489		135.4	25.437	135.4	44.5592		135.4	11.5573	135.4	26.739		135.4	16.1519	135.4	30.7362		135.4	13.5732	135.4	30.0376		135.4	10.0759	135.4	23.3607		135.4	12.5412	135.4	23.9381		135.4	11.543	135.4	23.7777		135.4	11.5682	135.4	22.8618		135.4	14.3079	135.4	14.6317
	135.5	29.5193	135.5	44.4863		135.5	25.445	135.5	44.5564		135.5	11.5474	135.5	26.7351		135.5	16.153	135.5	30.7306		135.5	13.5763	135.5	30.036		135.5	10.0791	135.5	23.3589		135.5	12.5396	135.5	23.9404		135.5	11.5417	135.5	23.7821		135.5	11.5701	135.5	22.8612		135.5	14.3091	135.5	14.6309
	135.6	29.5168	135.6	44.4831		135.6	25.4531	135.6	44.5563		135.6	11.5462	135.6	26.7334		135.6	16.1532	135.6	30.7268		135.6	13.5791	135.6	30.0354		135.6	10.0831	135.6	23.36		135.6	12.5372	135.6	23.9439		135.6	11.542	135.6	23.7845		135.6	11.5735	135.6	22.8596		135.6	14.3116	135.6	14.6278
	135.7	29.5139	135.7	44.4811		135.7	25.4595	135.7	44.5573		135.7	11.5516	135.7	26.7327		135.7	16.1523	135.7	30.7246		135.7	13.581	135.7	30.0364		135.7	10.0866	135.7	23.3632		135.7	12.5369	135.7	23.9478		135.7	11.5443	135.7	23.7855		135.7	11.5765	135.7	22.8578		135.7	14.315	135.7	14.6238
	135.8	29.5107	135.8	44.4802		135.8	25.4647	135.8	44.5572		135.8	11.5632	135.8	26.7307		135.8	16.1514	135.8	30.7242		135.8	13.5828	135.8	30.0376		135.8	10.0878	135.8	23.3694		135.8	12.5388	135.8	23.9505		135.8	11.5475	135.8	23.786		135.8	11.579	135.8	22.8561		135.8	14.3176	135.8	14.6197
	135.9	29.5081	135.9	44.4782		135.9	25.4678	135.9	44.5559		135.9	11.5793	135.9	26.7287		135.9	16.1515	135.9	30.7241		135.9	13.5856	135.9	30.0383		135.9	10.0882	135.9	23.3773		135.9	12.5402	135.9	23.9515		135.9	11.5495	135.9	23.785		135.9	11.582	135.9	22.8549		135.9	14.3197	135.9	14.6169
	136	29.5064	136	44.473		136	25.4678	136	44.5535		136	11.5978	136	26.7279		136	16.1529	136	30.7231		136	13.5892	136	30.0381		136	10.0891	136	23.3836		136	12.5403	136	23.9514		136	11.55	136	23.7819		136	11.5854	136	22.854		136	14.3217	136	14.6171
	136.1	29.5066	136.1	44.4658		136.1	25.4651	136.1	44.549		136.1	11.6154	136.1	26.7279		136.1	16.1545	136.1	30.7215		136.1	13.5922	136.1	30.0367		136.1	10.0914	136.1	23.3873		136.1	12.5403	136.1	23.9513		136.1	11.5503	136.1	23.7765		136.1	11.5891	136.1	22.8543		136.1	14.3237	136.1	14.6186
	136.2	29.5071	136.2	44.4597		136.2	25.4616	136.2	44.5414		136.2	11.63	136.2	26.7277		136.2	16.1555	136.2	30.7201		136.2	13.5933	136.2	30.0339		136.2	10.0941	136.2	23.3887		136.2	12.5404	136.2	23.9509		136.2	11.5517	136.2	23.768		136.2	11.5921	136.2	22.8565		136.2	14.3256	136.2	14.6209
	136.3	29.5063	136.3	44.4554		136.3	25.4594	136.3	44.5331		136.3	11.6424	136.3	26.7264		136.3	16.1554	136.3	30.7195		136.3	13.5938	136.3	30.0305		136.3	10.0969	136.3	23.3884		136.3	12.5406	136.3	23.9499		136.3	11.5539	136.3	23.7587		136.3	11.5942	136.3	22.8592		136.3	14.3282	136.3	14.6261
	136.4	29.5052	136.4	44.4523		136.4	25.4583	136.4	44.5266		136.4	11.6534	136.4	26.7251		136.4	16.1548	136.4	30.7189		136.4	13.5955	136.4	30.0271		136.4	10.1005	136.4	23.3863		136.4	12.5406	136.4	23.9477		136.4	11.5558	136.4	23.7505		136.4	11.5954	136.4	22.8617		136.4	14.3315	136.4	14.6328
	136.5	29.5048	136.5	44.4491		136.5	25.4575	136.5	44.5208		136.5	11.6627	136.5	26.7237		136.5	16.154	136.5	30.718		136.5	13.5986	136.5	30.0247		136.5	10.1052	136.5	23.3829		136.5	12.5392	136.5	23.945		136.5	11.5575	136.5	23.7444		136.5	11.5954	136.5	22.8635		136.5	14.3348	136.5	14.6387
	136.6	29.5054	136.6	44.4467		136.6	25.4558	136.6	44.516		136.6	11.6696	136.6	26.7224		136.6	16.154	136.6	30.7169		136.6	13.6016	136.6	30.0226		136.6	10.1103	136.6	23.3782		136.6	12.5362	136.6	23.9423		136.6	11.5599	136.6	23.7397		136.6	11.5943	136.6	22.8646		136.6	14.3395	136.6	14.6435
	136.7	29.5062	136.7	44.4457		136.7	25.454	136.7	44.5121		136.7	11.6747	136.7	26.7214		136.7	16.1553	136.7	30.7164		136.7	13.6037	136.7	30.0198		136.7	10.1138	136.7	23.372		136.7	12.5331	136.7	23.9396		136.7	11.5621	136.7	23.7353		136.7	11.5911	136.7	22.8656		136.7	14.3475	136.7	14.6461
	136.8	29.5069	136.8	44.4444		136.8	25.4534	136.8	44.5084		136.8	11.6799	136.8	26.7207		136.8	16.1576	136.8	30.7185		136.8	13.6048	136.8	30.0164		136.8	10.1154	136.8	23.3657		136.8	12.5312	136.8	23.9379		136.8	11.565	136.8	23.7316		136.8	11.5855	136.8	22.8664		136.8	14.3571	136.8	14.6455
	136.9	29.5086	136.9	44.4423		136.9	25.4525	136.9	44.5053		136.9	11.686	136.9	26.7213		136.9	16.1609	136.9	30.7241		136.9	13.6054	136.9	30.0135		136.9	10.1166	136.9	23.3606		136.9	12.5303	136.9	23.9369		136.9	11.569	136.9	23.7282		136.9	11.5805	136.9	22.8677		136.9	14.3651	136.9	14.643
	137	29.51	137	44.4391		137	25.4513	137	44.5041		137	11.6917	137	26.7239		137	16.1655	137	30.7295		137	13.6052	137	30.0133		137	10.1177	137	23.3585		137	12.5305	137	23.9364		137	11.5729	137	23.7254		137	11.5775	137	22.8689		137	14.3707	137	14.6395
	137.1	29.5099	137.1	44.4352		137.1	25.4506	137.1	44.5034		137.1	11.6965	137.1	26.7278		137.1	16.1723	137.1	30.732		137.1	13.6028	137.1	30.0144		137.1	10.1191	137.1	23.3602		137.1	12.5322	137.1	23.9368		137.1	11.5761	137.1	23.7238		137.1	11.5762	137.1	22.8695		137.1	14.3755	137.1	14.6351
	137.2	29.5087	137.2	44.4309		137.2	25.4517	137.2	44.5018		137.2	11.7019	137.2	26.7307		137.2	16.1795	137.2	30.7317		137.2	13.5982	137.2	30.0144		137.2	10.1207	137.2	23.3637		137.2	12.5352	137.2	23.9379		137.2	11.578	137.2	23.724		137.2	11.576	137.2	22.8697		137.2	14.3812	137.2	14.6297
	137.3	29.5068	137.3	44.4258		137.3	25.4547	137.3	44.4996		137.3	11.7079	137.3	26.7314		137.3	16.185	137.3	30.7306		137.3	13.5933	137.3	30.0113		137.3	10.1224	137.3	23.3673		137.3	12.5424	137.3	23.9397		137.3	11.5776	137.3	23.7255		137.3	11.5767	137.3	22.8698		137.3	14.3881	137.3	14.6232
	137.4	29.5068	137.4	44.4185		137.4	25.4586	137.4	44.4984		137.4	11.7152	137.4	26.7315		137.4	16.1891	137.4	30.7303		137.4	13.5902	137.4	30.0038		137.4	10.1254	137.4	23.3714		137.4	12.5569	137.4	23.9413		137.4	11.5758	137.4	23.7277		137.4	11.579	137.4	22.8701		137.4	14.3949	137.4	14.6163
	137.5	29.5088	137.5	44.4097		137.5	25.4636	137.5	44.4986		137.5	11.7216	137.5	26.7316		137.5	16.1922	137.5	30.7295		137.5	13.5889	137.5	29.9936		137.5	10.1303	137.5	23.375		137.5	12.5764	137.5	23.9418		137.5	11.5741	137.5	23.7309		137.5	11.582	137.5	22.8713		137.5	14.3978	137.5	14.6086
	137.6	29.5119	137.6	44.4021		137.6	25.4695	137.6	44.4987		137.6	11.726	137.6	26.7311		137.6	16.1936	137.6	30.7266		137.6	13.5894	137.6	29.9833		137.6	10.1357	137.6	23.3773		137.6	12.5964	137.6	23.9415		137.6	11.5734	137.6	23.7355		137.6	11.5852	137.6	22.8733		137.6	14.3946	137.6	14.5993
	137.7	29.5164	137.7	44.3961		137.7	25.475	137.7	44.4986		137.7	11.7288	137.7	26.7294		137.7	16.1938	137.7	30.7224		137.7	13.5918	137.7	29.9746		137.7	10.1412	137.7	23.3783		137.7	12.6157	137.7	23.9414		137.7	11.5737	137.7	23.7402		137.7	11.5871	137.7	22.875		137.7	14.387	137.7	14.5893
	137.8	29.5219	137.8	44.3913		137.8	25.48	137.8	44.497		137.8	11.7308	137.8	26.7266		137.8	16.1933	137.8	30.7181		137.8	13.5956	137.8	29.9685		137.8	10.1447	137.8	23.3782		137.8	12.6342	137.8	23.9414		137.8	11.5738	137.8	23.7429		137.8	11.5879	137.8	22.876		137.8	14.3778	137.8	14.5789
	137.9	29.5289	137.9	44.3867		137.9	25.4842	137.9	44.4941		137.9	11.7326	137.9	26.724		137.9	16.1936	137.9	30.7144		137.9	13.6003	137.9	29.9658		137.9	10.1464	137.9	23.3783		137.9	12.6507	137.9	23.9419		137.9	11.5729	137.9	23.7423		137.9	11.5888	137.9	22.8746		137.9	14.3686	137.9	14.5693
	138	29.5365	138	44.3821		138	25.4876	138	44.4919		138	11.7342	138	26.722		138	16.1958	138	30.7125		138	13.6053	138	29.9669		138	10.1476	138	23.3782		138	12.6639	138	23.9432		138	11.571	138	23.7408		138	11.5894	138	22.8716		138	14.3607	138	14.5642
	138.1	29.5426	138.1	44.3776		138.1	25.4931	138.1	44.4898		138.1	11.7342	138.1	26.7201		138.1	16.1987	138.1	30.7123		138.1	13.6089	138.1	29.9703		138.1	10.1484	138.1	23.3763		138.1	12.6723	138.1	23.9448		138.1	11.569	138.1	23.7393		138.1	11.5894	138.1	22.8683		138.1	14.3535	138.1	14.5658
	138.2	29.5464	138.2	44.3736		138.2	25.5019	138.2	44.4859		138.2	11.7248	138.2	26.7178		138.2	16.2008	138.2	30.7128		138.2	13.6114	138.2	29.9733		138.2	10.1496	138.2	23.3723		138.2	12.6736	138.2	23.9468		138.2	11.5686	138.2	23.737		138.2	11.5889	138.2	22.8658		138.2	14.3454	138.2	14.5725
	138.3	29.548	138.3	44.3691		138.3	25.5099	138.3	44.4821		138.3	11.704	138.3	26.715		138.3	16.203	138.3	30.7126		138.3	13.6134	138.3	29.9751		138.3	10.1516	138.3	23.3678		138.3	12.6676	138.3	23.9484		138.3	11.5696	138.3	23.7346		138.3	11.5887	138.3	22.8639		138.3	14.3381	138.3	14.5804
	138.4	29.5488	138.4	44.3641		138.4	25.5154	138.4	44.4806		138.4	11.6814	138.4	26.7119		138.4	16.2066	138.4	30.7113		138.4	13.6156	138.4	29.9765		138.4	10.1546	138.4	23.3634		138.4	12.6577	138.4	23.948		138.4	11.5723	138.4	23.7336		138.4	11.5905	138.4	22.8638		138.4	14.3322	138.4	14.5871
	138.5	29.5501	138.5	44.3611		138.5	25.5179	138.5	44.4811		138.5	11.664	138.5	26.7093		138.5	16.2099	138.5	30.7096		138.5	13.6181	138.5	29.9793		138.5	10.1588	138.5	23.3579		138.5	12.6457	138.5	23.9457		138.5	11.5759	138.5	23.7342		138.5	11.5942	138.5	22.8656		138.5	14.3268	138.5	14.592
	138.6	29.5499	138.6	44.3608		138.6	25.518	138.6	44.4818		138.6	11.6529	138.6	26.7067		138.6	16.2114	138.6	30.7077		138.6	13.6199	138.6	29.9826		138.6	10.1635	138.6	23.3529		138.6	12.6331	138.6	23.9427		138.6	11.5793	138.6	23.7351		138.6	11.5987	138.6	22.8665		138.6	14.3221	138.6	14.5952
	138.7	29.5488	138.7	44.3623		138.7	25.518	138.7	44.4812		138.7	11.6491	138.7	26.7037		138.7	16.2126	138.7	30.7066		138.7	13.6202	138.7	29.9851		138.7	10.1678	138.7	23.3496		138.7	12.6214	138.7	23.9394		138.7	11.582	138.7	23.7352		138.7	11.6027	138.7	22.8652		138.7	14.3175	138.7	14.5972
	138.8	29.5482	138.8	44.3658		138.8	25.5185	138.8	44.4815		138.8	11.6554	138.8	26.7022		138.8	16.2152	138.8	30.7078		138.8	13.6201	138.8	29.986		138.8	10.171	138.8	23.348		138.8	12.6114	138.8	23.9356		138.8	11.584	138.8	23.7344		138.8	11.6049	138.8	22.8624		138.8	14.3138	138.8	14.5957
	138.9	29.5477	138.9	44.3703		138.9	25.5182	138.9	44.4837		138.9	11.6699	138.9	26.7026		138.9	16.2191	138.9	30.7103		138.9	13.6208	138.9	29.9862		138.9	10.1738	138.9	23.3479		138.9	12.6027	138.9	23.9315		138.9	11.5862	138.9	23.7329		138.9	11.606	138.9	22.8605		138.9	14.3111	138.9	14.5901
	139	29.5468	139	44.3738		139	25.5169	139	44.4862		139	11.6869	139	26.705		139	16.222	139	30.7133		139	13.6219	139	29.9856		139	10.1773	139	23.3472		139	12.5958	139	23.9288		139	11.588	139	23.7318		139	11.6075	139	22.8599		139	14.3078	139	14.5837
	139.1	29.5452	139.1	44.3757		139.1	25.5158	139.1	44.4884		139.1	11.7024	139.1	26.7084		139.1	16.2228	139.1	30.7168		139.1	13.6228	139.1	29.9835		139.1	10.1805	139.1	23.3454		139.1	12.5926	139.1	23.9282		139.1	11.589	139.1	23.7307		139.1	11.6093	139.1	22.859		139.1	14.3044	139.1	14.5795
	139.2	29.5445	139.2	44.3758		139.2	25.5167	139.2	44.4899		139.2	11.7153	139.2	26.7112		139.2	16.2224	139.2	30.7184		139.2	13.6232	139.2	29.9814		139.2	10.1837	139.2	23.3428		139.2	12.5929	139.2	23.9279		139.2	11.5899	139.2	23.7288		139.2	11.6113	139.2	22.8565		139.2	14.3019	139.2	14.5786
	139.3	29.5455	139.3	44.3756		139.3	25.5201	139.3	44.4924		139.3	11.7263	139.3	26.7128		139.3	16.2215	139.3	30.7176		139.3	13.6241	139.3	29.9801		139.3	10.1873	139.3	23.3393		139.3	12.5941	139.3	23.9266		139.3	11.5908	139.3	23.7269		139.3	11.614	139.3	22.8523		139.3	14.3024	139.3	14.5788
	139.4	29.5474	139.4	44.3749		139.4	25.5265	139.4	44.4981		139.4	11.7355	139.4	26.7132		139.4	16.2205	139.4	30.7151		139.4	13.6257	139.4	29.9793		139.4	10.1926	139.4	23.336		139.4	12.5941	139.4	23.9246		139.4	11.5923	139.4	23.7255		139.4	11.6174	139.4	22.8483		139.4	14.3046	139.4	14.5774
	139.5	29.5498	139.5	44.3731		139.5	25.5355	139.5	44.5056		139.5	11.743	139.5	26.7132		139.5	16.2183	139.5	30.7111		139.5	13.6269	139.5	29.9791		139.5	10.1993	139.5	23.3331		139.5	12.593	139.5	23.9225		139.5	11.5946	139.5	23.7241		139.5	11.621	139.5	22.8455		139.5	14.3066	139.5	14.5741
	139.6	29.5528	139.6	44.3699		139.6	25.5465	139.6	44.5132		139.6	11.7482	139.6	26.7113		139.6	16.2141	139.6	30.7074		139.6	13.628	139.6	29.9789		139.6	10.205	139.6	23.331		139.6	12.5909	139.6	23.9209		139.6	11.597	139.6	23.7228		139.6	11.6245	139.6	22.8431		139.6	14.3081	139.6	14.5701
	139.7	29.557	139.7	44.366		139.7	25.5581	139.7	44.5208		139.7	11.7527	139.7	26.7054		139.7	16.21	139.7	30.7044		139.7	13.63	139.7	29.9792		139.7	10.2087	139.7	23.3295		139.7	12.5885	139.7	23.9192		139.7	11.5988	139.7	23.7219		139.7	11.628	139.7	22.8408		139.7	14.3098	139.7	14.5659
	139.8	29.5628	139.8	44.3634		139.8	25.5667	139.8	44.5269		139.8	11.7577	139.8	26.6965		139.8	16.2079	139.8	30.7015		139.8	13.6338	139.8	29.9801		139.8	10.2101	139.8	23.3269		139.8	12.5869	139.8	23.9176		139.8	11.6011	139.8	23.7215		139.8	11.6331	139.8	22.8402		139.8	14.313	139.8	14.5609
	139.9	29.5697	139.9	44.3618		139.9	25.5706	139.9	44.5296		139.9	11.762	139.9	26.6877		139.9	16.2077	139.9	30.6983		139.9	13.6398	139.9	29.9802		139.9	10.2098	139.9	23.3235		139.9	12.5862	139.9	23.9168		139.9	11.6037	139.9	23.7211		139.9	11.6402	139.9	22.8408		139.9	14.3166	139.9	14.5564
	140	29.5751	140	44.3601		140	25.571	140	44.5285		140	11.7649	140	26.6811		140	16.2089	140	30.6948		140	13.6463	140	29.9796		140	10.2088	140	23.3199		140	12.5863	140	23.9168		140	11.6052	140	23.7205		140	11.6468	140	22.8416		140	14.3209	140	14.5546
	140.1	29.5782	140.1	44.3584		140.1	25.5718	140.1	44.5241		140.1	11.7666	140.1	26.6771		140.1	16.2105	140.1	30.6913		140.1	13.6524	140.1	29.9784		140.1	10.2088	140.1	23.3163		140.1	12.587	140.1	23.9177		140.1	11.6058	140.1	23.7207		140.1	11.6522	140.1	22.8426		140.1	14.3284	140.1	14.5542
	140.2	29.5798	140.2	44.3564		140.2	25.5762	140.2	44.5179		140.2	11.7691	140.2	26.6746		140.2	16.2132	140.2	30.6885		140.2	13.6588	140.2	29.9767		140.2	10.2107	140.2	23.3135		140.2	12.5884	140.2	23.9191		140.2	11.6069	140.2	23.7222		140.2	11.6566	140.2	22.8437		140.2	14.3381	140.2	14.5555
	140.3	29.5803	140.3	44.355		140.3	25.5819	140.3	44.5118		140.3	11.7744	140.3	26.6724		140.3	16.2168	140.3	30.6862		140.3	13.6654	140.3	29.9752		140.3	10.2143	140.3	23.3113		140.3	12.5898	140.3	23.9199		140.3	11.6098	140.3	23.7244		140.3	11.6593	140.3	22.8457		140.3	14.3485	140.3	14.5625
	140.4	29.5783	140.4	44.3554		140.4	25.5866	140.4	44.5069		140.4	11.7795	140.4	26.6713		140.4	16.221	140.4	30.683		140.4	13.6727	140.4	29.9734		140.4	10.2191	140.4	23.3102		140.4	12.5917	140.4	23.9209		140.4	11.6134	140.4	23.7267		140.4	11.6605	140.4	22.8477		140.4	14.3589	140.4	14.577
	140.5	29.5752	140.5	44.3563		140.5	25.5914	140.5	44.5026		140.5	11.7805	140.5	26.6739		140.5	16.2262	140.5	30.6802		140.5	13.6796	140.5	29.9711		140.5	10.2241	140.5	23.3105		140.5	12.5938	140.5	23.9222		140.5	11.6167	140.5	23.7269		140.5	11.6603	140.5	22.8484		140.5	14.3664	140.5	14.5951
	140.6	29.5723	140.6	44.357		140.6	25.596	140.6	44.5003		140.6	11.779	140.6	26.6809		140.6	16.2311	140.6	30.6791		140.6	13.6853	140.6	29.9698		140.6	10.2287	140.6	23.3116		140.6	12.5949	140.6	23.9224		140.6	11.6195	140.6	23.7252		140.6	11.6589	140.6	22.8478		140.6	14.3714	140.6	14.6116
	140.7	29.5715	140.7	44.3572		140.7	25.5994	140.7	44.5		140.7	11.777	140.7	26.6899		140.7	16.2364	140.7	30.6786		140.7	13.6884	140.7	29.9705		140.7	10.2335	140.7	23.3137		140.7	12.5951	140.7	23.9208		140.7	11.6222	140.7	23.7237		140.7	11.6569	140.7	22.8457		140.7	14.376	140.7	14.6222
	140.8	29.5729	140.8	44.3558		140.8	25.6008	140.8	44.5002		140.8	11.7759	140.8	26.6997		140.8	16.2433	140.8	30.6784		140.8	13.6899	140.8	29.9726		140.8	10.2369	140.8	23.3162		140.8	12.5952	140.8	23.9183		140.8	11.6263	140.8	23.7235		140.8	11.6556	140.8	22.8445		140.8	14.3798	140.8	14.6254
	140.9	29.5744	140.9	44.3527		140.9	25.5994	140.9	44.5006		140.9	11.7758	140.9	26.7101		140.9	16.25	140.9	30.6783		140.9	13.6904	140.9	29.9756		140.9	10.2381	140.9	23.3187		140.9	12.5957	140.9	23.9163		140.9	11.6329	140.9	23.7237		140.9	11.6556	140.9	22.8452		140.9	14.38	140.9	14.6232
	141	29.5754	141	44.3482		141	25.5966	141	44.4998		141	11.7764	141	26.7201		141	16.2569	141	30.6778		141	13.6891	141	29.9786		141	10.2382	141	23.3207		141	12.5965	141	23.915		141	11.6396	141	23.7234		141	11.6565	141	22.8467		141	14.3758	141	14.618
	141.1	29.5754	141.1	44.3425		141.1	25.5931	141.1	44.4969		141.1	11.7772	141.1	26.7286		141.1	16.265	141.1	30.6778		141.1	13.6871	141.1	29.9801		141.1	10.2382	141.1	23.322		141.1	12.5973	141.1	23.9149		141.1	11.6453	141.1	23.7221		141.1	11.6593	141.1	22.8481		141.1	14.3692	141.1	14.6119
	141.2	29.5762	141.2	44.3362		141.2	25.5895	141.2	44.4927		141.2	11.7779	141.2	26.7356		141.2	16.2728	141.2	30.679		141.2	13.6846	141.2	29.98		141.2	10.2386	141.2	23.3224		141.2	12.5982	141.2	23.9155		141.2	11.6501	141.2	23.7197		141.2	11.6616	141.2	22.8489		141.2	14.3642	141.2	14.6054
	141.3	29.5778	141.3	44.3311		141.3	25.585	141.3	44.4888		141.3	11.7794	141.3	26.7412		141.3	16.2778	141.3	30.6799		141.3	13.6823	141.3	29.9796		141.3	10.2395	141.3	23.3213		141.3	12.5989	141.3	23.916		141.3	11.6534	141.3	23.7171		141.3	11.6632	141.3	22.8494		141.3	14.3618	141.3	14.5984
	141.4	29.5793	141.4	44.3281		141.4	25.5813	141.4	44.4855		141.4	11.7816	141.4	26.7447		141.4	16.2786	141.4	30.679		141.4	13.6812	141.4	29.9785		141.4	10.2419	141.4	23.3191		141.4	12.5992	141.4	23.9189		141.4	11.6553	141.4	23.7145		141.4	11.6635	141.4	22.8497		141.4	14.3592	141.4	14.5928
	141.5	29.5824	141.5	44.3264		141.5	25.5798	141.5	44.4822		141.5	11.785	141.5	26.7448		141.5	16.2761	141.5	30.677		141.5	13.6823	141.5	29.9764		141.5	10.2463	141.5	23.3171		141.5	12.5985	141.5	23.9201		141.5	11.6561	141.5	23.7114		141.5	11.6624	141.5	22.8489		141.5	14.356	141.5	14.5876
	141.6	29.5877	141.6	44.3254		141.6	25.5795	141.6	44.4787		141.6	11.7886	141.6	26.7416		141.6	16.2723	141.6	30.6745		141.6	13.686	141.6	29.9741		141.6	10.2518	141.6	23.3157		141.6	12.5965	141.6	23.9205		141.6	11.6566	141.6	23.7085		141.6	11.6612	141.6	22.8472		141.6	14.352	141.6	14.5788
	141.7	29.5945	141.7	44.3244		141.7	25.58	141.7	44.4771		141.7	11.792	141.7	26.7365		141.7	16.2699	141.7	30.6718		141.7	13.69	141.7	29.9713		141.7	10.257	141.7	23.314		141.7	12.5948	141.7	23.9219		141.7	11.6568	141.7	23.707		141.7	11.6607	141.7	22.8471		141.7	14.3456	141.7	14.5657
	141.8	29.6022	141.8	44.325		141.8	25.5806	141.8	44.4773		141.8	11.7959	141.8	26.7301		141.8	16.2694	141.8	30.6687		141.8	13.6928	141.8	29.9675		141.8	10.26	141.8	23.3117		141.8	12.5943	141.8	23.9253		141.8	11.656	141.8	23.7064		141.8	11.6605	141.8	22.8486		141.8	14.3391	141.8	14.5502
	141.9	29.6088	141.9	44.3276		141.9	25.5798	141.9	44.4756		141.9	11.8005	141.9	26.724		141.9	16.2685	141.9	30.6659		141.9	13.6948	141.9	29.9629		141.9	10.2611	141.9	23.31		141.9	12.5948	141.9	23.9302		141.9	11.6542	141.9	23.7054		141.9	11.6607	141.9	22.8499		141.9	14.3331	141.9	14.5377
	142	29.6146	142	44.3296		142	25.5782	142	44.4709		142	11.8057	142	26.7198		142	16.2664	142	30.6647		142	13.6959	142	29.9581		142	10.2617	142	23.311		142	12.5965	142	23.9354		142	11.6511	142	23.7031		142	11.6612	142	22.8506		142	14.327	142	14.5327
	142.1	29.6208	142.1	44.3312		142.1	25.5778	142.1	44.4661		142.1	11.8117	142.1	26.7171		142.1	16.2646	142.1	30.665		142.1	13.6953	142.1	29.9538		142.1	10.2625	142.1	23.3166		142.1	12.5981	142.1	23.9398		142.1	11.6476	142.1	23.7009		142.1	11.662	142.1	22.8506		142.1	14.3224	142.1	14.5351
	142.2	29.625	142.2	44.3331		142.2	25.5778	142.2	44.4636		142.2	11.8185	142.2	26.7152		142.2	16.2636	142.2	30.6659		142.2	13.6924	142.2	29.9504		142.2	10.2631	142.2	23.3244		142.2	12.5997	142.2	23.9434		142.2	11.645	142.2	23.6994		142.2	11.6627	142.2	22.8502		142.2	14.3204	142.2	14.5427
	142.3	29.6246	142.3	44.3347		142.3	25.5781	142.3	44.4628		142.3	11.8259	142.3	26.7127		142.3	16.2629	142.3	30.6666		142.3	13.6876	142.3	29.9474		142.3	10.2634	142.3	23.3302		142.3	12.6028	142.3	23.945		142.3	11.644	142.3	23.6987		142.3	11.6636	142.3	22.8495		142.3	14.3212	142.3	14.55
	142.4	29.6215	142.4	44.3368		142.4	25.5794	142.4	44.4629		142.4	11.8331	142.4	26.7084		142.4	16.2624	142.4	30.6667		142.4	13.6822	142.4	29.945		142.4	10.2639	142.4	23.333		142.4	12.607	142.4	23.9444		142.4	11.6445	142.4	23.6985		142.4	11.6656	142.4	22.8469		142.4	14.3231	142.4	14.5547
	142.5	29.6192	142.5	44.3396		142.5	25.581	142.5	44.4629		142.5	11.8397	142.5	26.7025		142.5	16.2615	142.5	30.6665		142.5	13.6782	142.5	29.9437		142.5	10.2651	142.5	23.3339		142.5	12.6108	142.5	23.9417		142.5	11.6462	142.5	23.6982		142.5	11.6683	142.5	22.8439		142.5	14.3251	142.5	14.5548
	142.6	29.6182	142.6	44.3414		142.6	25.5836	142.6	44.4631		142.6	11.8452	142.6	26.6971		142.6	16.2602	142.6	30.6667		142.6	13.677	142.6	29.9425		142.6	10.2676	142.6	23.3336		142.6	12.6136	142.6	23.9373		142.6	11.649	142.6	23.6987		142.6	11.6702	142.6	22.842		142.6	14.3283	142.6	14.5508
	142.7	29.6175	142.7	44.3416		142.7	25.5863	142.7	44.465		142.7	11.8485	142.7	26.6925		142.7	16.2603	142.7	30.6667		142.7	13.679	142.7	29.9417		142.7	10.2712	142.7	23.3317		142.7	12.6158	142.7	23.9331		142.7	11.6519	142.7	23.7		142.7	11.6696	142.7	22.8418		142.7	14.3308	142.7	14.5446
	142.8	29.6164	142.8	44.3427		142.8	25.5887	142.8	44.4682		142.8	11.8491	142.8	26.6882		142.8	16.261	142.8	30.6668		142.8	13.6828	142.8	29.9408		142.8	10.2741	142.8	23.3287		142.8	12.6182	142.8	23.9308		142.8	11.6544	142.8	23.701		142.8	11.6678	142.8	22.8429		142.8	14.3314	142.8	14.5384
	142.9	29.6146	142.9	44.3447		142.9	25.5917	142.9	44.4726		142.9	11.8482	142.9	26.6845		142.9	16.2617	142.9	30.6684		142.9	13.6866	142.9	29.9389		142.9	10.2771	142.9	23.3261		142.9	12.6208	142.9	23.9315		142.9	11.6555	142.9	23.7012		142.9	11.6659	142.9	22.8441		142.9	14.3327	142.9	14.5354
	143	29.6132	143	44.3456		143	25.5948	143	44.4775		143	11.8473	143	26.6826		143	16.2638	143	30.6719		143	13.6902	143	29.9363		143	10.2834	143	23.324		143	12.6234	143	23.9337		143	11.655	143	23.7008		143	11.6639	143	22.8439		143	14.3375	143	14.5357
	143.1	29.6123	143.1	44.3461		143.1	25.5972	143.1	44.4823		143.1	11.8472	143.1	26.6839		143.1	16.2676	143.1	30.6762		143.1	13.695	143.1	29.9341		143.1	10.2938	143.1	23.3222		143.1	12.6262	143.1	23.9358		143.1	11.6552	143.1	23.7005		143.1	11.6639	143.1	22.8424		143.1	14.343	143.1	14.5391
	143.2	29.6111	143.2	44.3468		143.2	25.598	143.2	44.4869		143.2	11.8481	143.2	26.6886		143.2	16.2717	143.2	30.6795		143.2	13.7014	143.2	29.933		143.2	10.3044	143.2	23.3197		143.2	12.6292	143.2	23.9367		143.2	11.6568	143.2	23.6998		143.2	11.666	143.2	22.8402		143.2	14.3461	143.2	14.5451
	143.3	29.6104	143.3	44.3477		143.3	25.598	143.3	44.4901		143.3	11.8502	143.3	26.6959		143.3	16.2746	143.3	30.6822		143.3	13.7077	143.3	29.9328		143.3	10.3121	143.3	23.318		143.3	12.6319	143.3	23.9356		143.3	11.6587	143.3	23.6984		143.3	11.6697	143.3	22.8377		143.3	14.3468	143.3	14.5515
	143.4	29.6109	143.4	44.3478		143.4	25.5988	143.4	44.4927		143.4	11.8534	143.4	26.7028		143.4	16.2767	143.4	30.6854		143.4	13.7128	143.4	29.933		143.4	10.3176	143.4	23.3185		143.4	12.6334	143.4	23.9324		143.4	11.6614	143.4	23.6974		143.4	11.675	143.4	22.835		143.4	14.3465	143.4	14.5564
	143.5	29.6131	143.5	44.3488		143.5	25.601	143.5	44.4957		143.5	11.8573	143.5	26.7089		143.5	16.2776	143.5	30.6871		143.5	13.7177	143.5	29.9334		143.5	10.3225	143.5	23.3197		143.5	12.6341	143.5	23.9276		143.5	11.6662	143.5	23.6977		143.5	11.681	143.5	22.833		143.5	14.3465	143.5	14.5578
	143.6	29.6174	143.6	44.3526		143.6	25.6034	143.6	44.4989		143.6	11.8588	143.6	26.7144		143.6	16.2754	143.6	30.6863		143.6	13.7218	143.6	29.9345		143.6	10.3269	143.6	23.3205		143.6	12.6349	143.6	23.9229		143.6	11.6732	143.6	23.6985		143.6	11.6862	143.6	22.8323		143.6	14.3456	143.6	14.5552
	143.7	29.622	143.7	44.3586		143.7	25.6057	143.7	44.5017		143.7	11.8566	143.7	26.7177		143.7	16.2699	143.7	30.6845		143.7	13.7247	143.7	29.9359		143.7	10.3305	143.7	23.3208		143.7	12.6362	143.7	23.9189		143.7	11.681	143.7	23.7003		143.7	11.6909	143.7	22.8315		143.7	14.3432	143.7	14.5501
	143.8	29.6255	143.8	44.3653		143.8	25.6083	143.8	44.5043		143.8	11.8541	143.8	26.7169		143.8	16.264	143.8	30.6822		143.8	13.7261	143.8	29.9366		143.8	10.3324	143.8	23.3205		143.8	12.6373	143.8	23.9151		143.8	11.6881	143.8	23.7047		143.8	11.6961	143.8	22.831		143.8	14.3401	143.8	14.5438
	143.9	29.6289	143.9	44.3708		143.9	25.6114	143.9	44.5068		143.9	11.8542	143.9	26.7135		143.9	16.2604	143.9	30.6798		143.9	13.726	143.9	29.9364		143.9	10.3332	143.9	23.3199		143.9	12.6379	143.9	23.9114		143.9	11.6939	143.9	23.7104		143.9	11.703	143.9	22.8304		143.9	14.3379	143.9	14.5382
	144	29.6319	144	44.3737		144	25.6142	144	44.5097		144	11.8571	144	26.7105		144	16.2592	144	30.6771		144	13.7263	144	29.9359		144	10.3346	144	23.3194		144	12.6385	144	23.9085		144	11.6991	144	23.715		144	11.7111	144	22.83		144	14.3366	144	14.5322
	144.1	29.634	144.1	44.3758		144.1	25.6159	144.1	44.5128		144.1	11.862	144.1	26.7076		144.1	16.2597	144.1	30.6737		144.1	13.7266	144.1	29.9353		144.1	10.3375	144.1	23.3186		144.1	12.6391	144.1	23.906		144.1	11.7027	144.1	23.72		144.1	11.7186	144.1	22.8288		144.1	14.336	144.1	14.5263
	144.2	29.6357	144.2	44.3779		144.2	25.6181	144.2	44.517		144.2	11.8671	144.2	26.7047		144.2	16.2615	144.2	30.6712		144.2	13.7258	144.2	29.9341		144.2	10.3417	144.2	23.3182		144.2	12.6409	144.2	23.9028		144.2	11.7046	144.2	23.7254		144.2	11.7239	144.2	22.8257		144.2	14.3357	144.2	14.5227
	144.3	29.6361	144.3	44.3804		144.3	25.6245	144.3	44.5251		144.3	11.8713	144.3	26.7038		144.3	16.2637	144.3	30.6711		144.3	13.7233	144.3	29.9325		144.3	10.3462	144.3	23.3201		144.3	12.6447	144.3	23.8987		144.3	11.7067	144.3	23.7302		144.3	11.7269	144.3	22.8224		144.3	14.3351	144.3	14.5215
	144.4	29.636	144.4	44.3816		144.4	25.6343	144.4	44.5373		144.4	11.8751	144.4	26.7047		144.4	16.2669	144.4	30.6714		144.4	13.7211	144.4	29.9316		144.4	10.3517	144.4	23.3255		144.4	12.6492	144.4	23.894		144.4	11.7092	144.4	23.7344		144.4	11.7288	144.4	22.8206		144.4	14.334	144.4	14.5209
	144.5	29.6377	144.5	44.3812		144.5	25.6445	144.5	44.5489		144.5	11.8786	144.5	26.7056		144.5	16.271	144.5	30.6696		144.5	13.7213	144.5	29.9318		144.5	10.359	144.5	23.3321		144.5	12.6533	144.5	23.8905		144.5	11.7124	144.5	23.7383		144.5	11.7292	144.5	22.8209		144.5	14.3336	144.5	14.5199
	144.6	29.64	144.6	44.3813		144.6	25.6555	144.6	44.5568		144.6	11.8812	144.6	26.7048		144.6	16.2761	144.6	30.6662		144.6	13.7225	144.6	29.9325		144.6	10.3666	144.6	23.3364		144.6	12.6568	144.6	23.8886		144.6	11.7156	144.6	23.7413		144.6	11.7282	144.6	22.8234		144.6	14.3348	144.6	14.52
	144.7	29.6419	144.7	44.3814		144.7	25.6657	144.7	44.5605		144.7	11.8826	144.7	26.7013		144.7	16.2824	144.7	30.6623		144.7	13.7236	144.7	29.9341		144.7	10.373	144.7	23.3385		144.7	12.6597	144.7	23.8883		144.7	11.7171	144.7	23.7431		144.7	11.7261	144.7	22.8278		144.7	14.3371	144.7	14.5186
	144.8	29.6452	144.8	44.3802		144.8	25.6732	144.8	44.5598		144.8	11.8833	144.8	26.6948		144.8	16.2876	144.8	30.6545		144.8	13.7247	144.8	29.9368		144.8	10.3777	144.8	23.3404		144.8	12.662	144.8	23.8888		144.8	11.7167	144.8	23.7428		144.8	11.7236	144.8	22.8325		144.8	14.3389	144.8	14.5149
	144.9	29.6503	144.9	44.3782		144.9	25.6763	144.9	44.5582		144.9	11.8835	144.9	26.6866		144.9	16.2914	144.9	30.6511		144.9	13.7263	144.9	29.9391		144.9	10.3816	144.9	23.342		144.9	12.6638	144.9	23.8894		144.9	11.7146	144.9	23.7406		144.9	11.7212	144.9	22.8376		144.9	14.3401	144.9	14.5113
	145	29.6558	145	44.379		145	25.6766	145	44.5576		145	11.883	145	26.6796		145	16.2948	145	30.6482		145	13.7289	145	29.9404		145	10.3849	145	23.3416		145	12.6658	145	23.8898		145	11.711	145	23.7381		145	11.7201	145	22.8434		145	14.3411	145	14.5082
	145.1	29.6597	145.1	44.3856		145.1	25.676	145.1	44.5564		145.1	11.8826	145.1	26.6757		145.1	16.2988	145.1	30.6465		145.1	13.7323	145.1	29.9407		145.1	10.387	145.1	23.3376		145.1	12.6685	145.1	23.8907		145.1	11.7067	145.1	23.736		145.1	11.7206	145.1	22.8493		145.1	14.3414	145.1	14.5074
	145.2	29.6611	145.2	44.3957		145.2	25.6747	145.2	44.5537		145.2	11.883	145.2	26.6736		145.2	16.3043	145.2	30.6458		145.2	13.7359	145.2	29.9399		145.2	10.3915	145.2	23.3311		145.2	12.6712	145.2	23.892		145.2	11.7028	145.2	23.734		145.2	11.7232	145.2	22.8543		145.2	14.3414	145.2	14.5085
	145.3	29.6609	145.3	44.4059		145.3	25.6736	145.3	44.549		145.3	11.8834	145.3	26.6702		145.3	16.3097	145.3	30.6463		145.3	13.7394	145.3	29.9383		145.3	10.3947	145.3	23.324		145.3	12.6763	145.3	23.8935		145.3	11.7004	145.3	23.7316		145.3	11.7275	145.3	22.8576		145.3	14.3418	145.3	14.5097
	145.4	29.6614	145.4	44.4152		145.4	25.6734	145.4	44.5431		145.4	11.8846	145.4	26.6656		145.4	16.317	145.4	30.6486		145.4	13.743	145.4	29.9364		145.4	10.3955	145.4	23.3175		145.4	12.6797	145.4	23.8947		145.4	11.7	145.4	23.7303		145.4	11.732	145.4	22.8582		145.4	14.3438	145.4	14.5115
	145.5	29.6626	145.5	44.4242		145.5	25.6732	145.5	44.538		145.5	11.8862	145.5	26.6621		145.5	16.3189	145.5	30.6502		145.5	13.7456	145.5	29.9342		145.5	10.3957	145.5	23.3124		145.5	12.6819	145.5	23.8955		145.5	11.7006	145.5	23.7305		145.5	11.7346	145.5	22.8566		145.5	14.3448	145.5	14.5135
	145.6	29.6636	145.6	44.433		145.6	25.6725	145.6	44.5333		145.6	11.8869	145.6	26.6598		145.6	16.3195	145.6	30.6488		145.6	13.747	145.6	29.932		145.6	10.3987	145.6	23.3087		145.6	12.6848	145.6	23.8962		145.6	11.7017	145.6	23.7313		145.6	11.7348	145.6	22.8527		145.6	14.3433	145.6	14.5138
[truncated: 5,744 more rows]

[truncated: 16 more sheets: Figure 3e, Figure 3f, Figure 3g, Figure 4b and Supple Table 4, Supple Figure 1, Supple Figure 4, Supple Figure 6, Supple Figure 8, Supple Figure 9, Supple Figure 10, Supple Figure 11, Supple Figure 12, Supple Figure 13, Supple Figure 14, Supple Figure 15, Table 1]
